# Supplementary material for: The inducible blockage of RNAi reveals a role for polyunsaturated fatty acids in the regulation of dsRNA-endocytic capacity in Bactrocera dorsalis
Source: Sci Rep. 2017 Jul 17;7:5584. doi: 10.1038/s41598-017-05971-0 (PMC5514080; doi:10.1038/s41598-017-05971-0)
Supplement: Supplementary file 2 — Dataset 1 [file 41598_2017_5971_MOESM2_ESM.xls]

## Sheet: list
Original Research Article
The inducible blockage of RNAi reveals a role for polyunsaturated fatty acids in the regulation of dsRNA-endocytic capacity in Bactrocera dorsalis
Xiaolong Dong1, Xiaoxue Li1, Qiujia Li1, Hongmei Jia2 and Hongyu Zhang1,*
1State Key Laboratory of Agricultural Microbiology, Institute of Urban and Horticultural Entomology, College of Plant Science and Technology, Huazhong Agricultural University, Wuhan 430070, Hubei, People’s Republic of China.
2Institute of Medicinal Plant Development, Chinese Academy of Medical Sciences and Peking Union Medical College, No. 151 Malianwa North Road, Haidian District, Beijing 100193, People’s Republic of China.
Supplementary Table S3 The list of differentially expressed genes in early samples
#Gene	Length	Function	read_A	RPM_A	read_B	RPM_B	log2(Fold_change) normalized	q-value(Benjamini et al. 1995)	Result
1-G0EDD0L01BBH5W	525	hypothetical protein	20	3.87661	108	23.0043	-2.56903	2.00823e-15	up
1-G0EDD0L01AYK3I	493	hypothetical protein	9	1.74447	115	24.4953	-3.81164	1.06257e-23	up
Contig23280	618	hypothetical protein	192	37.2155	244	51.9726	-0.481849	0.0175249	up
3-G0EDD0L02F9UN2	491	hypothetical protein	5056	980.007	5846	1245.21	-0.345527	3.94322e-33	up
Contig26747	1341	hypothetical protein	751	145.567	809	172.319	-0.243401	0.026786	up
1-G0EDD0L01BPFSU	289	hypothetical protein	1	0.19383	25	5.32506	-4.77993	1.21213e-05	up
1-G0CLBUI04I0C7Y	387	hypothetical protein	8	1.55064	60	12.7801	-3.04296	3.95179e-10	up
1-G0EDD0L01DD5XR	409	hypothetical protein	2	0.387661	28	5.96407	-3.94343	9.48867e-06	up
1-G0CLBUI04IAWSQ	423	hypothetical protein	41	7.94705	181	38.5534	-2.27837	1.15306e-22	up
1-G0EDD0L01EV18Z	445	hypothetical protein	11	2.13214	52	11.0761	-2.37708	1.062e-06	up
2-G0EDD0L01BFKUR	439	hypothetical protein	21	4.07044	45	9.58511	-1.23561	0.0248701	up
1-G0EDD0L01A3PNV	405	hypothetical protein	30	5.81491	142	30.2463	-2.37893	1.19715e-18	up
1-G0EDD0L01CQRD2	367	hypothetical protein	2	0.387661	16	3.40804	-3.13607	0.00996026	up
1-G0CLBUI04I2W92	461	hypothetical protein	8	1.55064	65	13.8452	-3.15844	2.21111e-11	up
1-G0EDD0L01C7T59	412	hypothetical protein	2	0.387661	39	8.30709	-4.42148	1.33923e-08	up
1-G0EDD0L01DK8YU	459	hypothetical protein	0	0	17	3.62104	-5.22354	0.000678159	up
Contig27572	400	hypothetical protein	1140	220.967	1354	288.405	-0.384268	3.74748e-09	up
3-G0EDD0L02HYTFK	375	hypothetical protein	480	93.0386	709	151.019	-0.698825	2.59599e-14	up
1-G0EDD0L01BZA4E	376	hypothetical protein	1	0.19383	17	3.62104	-4.22354	0.00133595	up
Contig1709	1417	hypothetical protein	223	43.2242	306	65.1787	-0.592562	0.000168764	up
1-G0EDD0L01AZYLQ	485	hypothetical protein	5	0.969152	50	10.6501	-3.458	1.96493e-09	up
1-G0EDD0L01B46P9	428	hypothetical protein	4	0.775322	36	7.66809	-3.306	1.69204e-06	up
1-G0CLBUI04IBBIL	441	hypothetical protein	15	2.90746	96	20.4482	-2.81415	4.12315e-15	up
1-G0EDD0L01B9J1Q	473	hypothetical protein	5	0.969152	21	4.47305	-2.20646	0.0181855	up
1-G0CLBUI04JT9R1	349	hypothetical protein	6	1.16298	41	8.7331	-2.90866	1.41441e-06	up
2-G0EDD0L01B5FGT	360	hypothetical protein	9	1.74447	34	7.24208	-2.05361	0.00130918	up
1-G0EDD0L01ETCU7	312	hypothetical protein	37	7.17173	211	44.9435	-2.64772	1.44433e-31	up
1-G0EDD0L01BHEPV	500	hypothetical protein	4	0.775322	22	4.68605	-2.59551	0.00427891	up
Contig269	801	hypothetical protein	152	29.4622	199	42.3875	-0.524771	0.0223083	up
1-G0EDD0L01CB2W8	477	hypothetical protein	12	2.32597	57	12.1411	-2.384	2.17996e-07	up
3-G0EDD0L02INYQH	388	hypothetical protein	1210	234.535	1716	365.512	-0.640117	4.44663e-30	up
1-G0EDD0L01D7MRG	454	hypothetical protein	14	2.71363	128	27.2643	-3.32872	8.82495e-24	up
1-G0EDD0L01CY0Z6	446	hypothetical protein	13	2.5198	87	18.5312	-2.87858	5.30913e-14	up
1-G0EDD0L01B0K0M	279	hypothetical protein	5	0.969152	20	4.26005	-2.13607	0.0282702	up
Contig23678	1432	hypothetical protein	11823	2291.66	16405	3494.3	-0.608614	1.3218e-268	up
1-G0EDD0L01AZMXW	391	hypothetical protein	2	0.387661	23	4.89905	-3.65964	0.000186638	up
1-G0EDD0L01B3G2S	502	hypothetical protein	69	13.3743	108	23.0043	-0.782437	0.013369	up
1-G0EDD0L01C8PUZ	151	hypothetical protein	37	7.17173	171	36.4234	-2.34447	3.66893e-22	up
2-G0EDD0L01E2BGL	418	hypothetical protein	2	0.387661	15	3.19504	-3.04296	0.0166823	up
3-G0EDD0L02JXQ59	411	hypothetical protein	104	20.1584	195	41.5355	-1.04296	1.06247e-07	up
1-G0EDD0L01BW9J5	415	hypothetical protein	9	1.74447	47	10.0111	-2.52074	1.78543e-06	up
1-G0EDD0L01A91BC	425	hypothetical protein	10	1.9383	80	17.0402	-3.13607	5.6242e-14	up
1-G0CLBUI04JOZ1V	424	hypothetical protein	40	7.75322	177	37.7014	-2.28175	3.32911e-22	up
Contig5001	406	hypothetical protein	145	28.1054	217	46.2215	-0.717716	0.000175488	up
1-G0EDD0L01ERSL1	403	hypothetical protein	15	2.90746	54	11.5021	-1.98407	1.56374e-05	up
1-G0EDD0L01D29J4	315	hypothetical protein	12	2.32597	33	7.02908	-1.59551	0.0167646	up
1-G0EDD0L01BQ79Y	452	hypothetical protein	15	2.90746	41	8.7331	-1.58674	0.0046585	up
1-G0CLBUI04JD939	425	hypothetical protein	11	2.13214	76	16.1882	-2.92457	2.17504e-12	up
1-G0EDD0L01A7A3F	453	hypothetical protein	8	1.55064	56	11.9281	-2.94343	3.7986e-09	up
1-G0EDD0L01CS6X7	330	hypothetical protein	9	1.74447	39	8.30709	-2.25155	0.000115502	up
Contig16456	562	hypothetical protein	72	13.9558	108	23.0043	-0.721037	0.0277832	up
1-G0CLBUI04JXF4O	503	hypothetical protein	11	2.13214	84	17.8922	-3.06896	2.21361e-14	up
3-G0EDD0L02F6BT8	497	hypothetical protein	10	1.9383	32	6.81608	-1.81415	0.00694084	up
1-G0CLBUI04JHPOX	453	hypothetical protein	2	0.387661	16	3.40804	-3.13607	0.00996026	up
Contig1541	1956	hypothetical protein	3438	666.389	3443	733.367	-0.138171	0.00323661	up
1-G0CLBUI04IUKIQ	406	hypothetical protein	4	0.775322	37	7.88109	-3.34553	9.42418e-07	up
1-G0CLBUI04JWMOG	302	hypothetical protein	0	0	17	3.62104	-5.22354	0.000678159	up
Contig19969	619	hypothetical protein	24	4.65193	54	11.5021	-1.306	0.00526122	up
1-G0EDD0L01EVC1O	430	hypothetical protein	20	3.87661	102	21.7262	-2.48657	4.94852e-14	up
1-G0CLBUI04IV2WP	395	hypothetical protein	3	0.581491	17	3.62104	-2.63857	0.0184972	up
1-G0EDD0L01EUAQU	458	hypothetical protein	7	1.35681	37	7.88109	-2.53817	4.17403e-05	up
1-G0EDD0L01BNUJ1	412	hypothetical protein	13	2.5198	33	7.02908	-1.48003	0.0290066	up
1-G0EDD0L01EXN30	463	hypothetical protein	20	3.87661	90	19.1702	-2.306	2.75799e-11	up
Contig16013	426	hypothetical protein	65	12.599	104	22.1522	-0.814146	0.0112049	up
Contig1412	531	hypothetical protein	159	30.819	205	43.6655	-0.502671	0.0282705	up
1-G0CLBUI04INK82	394	hypothetical protein	4	0.775322	51	10.8631	-3.8085	2.3542e-10	up
1-G0CLBUI04J4Q6J	460	hypothetical protein	0	0	35	7.45508	-6.26536	3.53298e-08	up
1-G0EDD0L01EDVU0	414	hypothetical protein	23	4.4581	107	22.7913	-2.35398	8.26621e-14	up
1-G0EDD0L01BZ2XU	275	hypothetical protein	2	0.387661	19	4.04705	-3.384	0.00186467	up
1-G0EDD0L01D70FO	492	hypothetical protein	2	0.387661	18	3.83404	-3.306	0.00329244	up
Contig13143	633	hypothetical protein	18	3.48895	41	8.7331	-1.3237	0.0230818	up
1-G0EDD0L01AHHJE	491	hypothetical protein	7	1.35681	35	7.45508	-2.458	0.000120672	up
1-G0EDD0L01EKIMR	370	hypothetical protein	16	3.10129	58	12.3541	-1.99406	5.43915e-06	up
1-G0CLBUI04IEIPF	356	hypothetical protein	28	5.42725	57	12.1411	-1.16161	0.0119532	up
Contig4735	2903	hypothetical protein	1130	219.028	1182	251.769	-0.200981	0.0255466	up
Contig6977	529	hypothetical protein	60	11.6298	96	20.4482	-0.814146	0.0174269	up
1-G0EDD0L01D596D	440	hypothetical protein	2	0.387661	33	7.02908	-4.18047	4.8004e-07	up
Contig9743	535	hypothetical protein	48	9.30386	80	17.0402	-0.87304	0.0240157	up
Contig27987	938	hypothetical protein	1026	198.87	1106	235.581	-0.244395	0.00407657	up
1-G0EDD0L01CF7AS	316	hypothetical protein	4	0.775322	21	4.47305	-2.52839	0.00714814	up
1-G0CLBUI04JJ1SI	505	hypothetical protein	3	0.581491	27	5.75106	-3.306	7.76654e-05	up
Contig800	1340	hypothetical protein	642	124.439	847	180.413	-0.535863	1.3917e-10	up
2-G0EDD0L01E2Z1K	477	hypothetical protein	3	0.581491	24	5.11206	-3.13607	0.000436031	up
1-G0EDD0L01DASV4	521	hypothetical protein	4	0.775322	37	7.88109	-3.34553	9.42418e-07	up
1-G0CLBUI04JH2A8	319	hypothetical protein	14	2.71363	66	14.0582	-2.37311	1.58632e-08	up
2-G0EDD0L01EK56L	203	hypothetical protein	229	44.3872	397	84.5619	-0.929865	4.46843e-13	up
1-G0EDD0L01BLGG7	427	hypothetical protein	15	2.90746	65	13.8452	-2.25155	7.06743e-08	up
3-G0EDD0L02GJXWD	480	hypothetical protein	3873	750.705	4347	925.921	-0.302643	5.36643e-19	up
1-G0EDD0L01DB3RW	523	hypothetical protein	8	1.55064	26	5.53806	-1.83651	0.020578	up
Contig4523	1460	hypothetical protein	159	30.819	207	44.0915	-0.516678	0.0210273	up
1-G0EDD0L01DE5WS	405	hypothetical protein	20	3.87661	126	26.8383	-2.79143	8.93826e-20	up
1-G0EDD0L01AJMIR	449	hypothetical protein	7	1.35681	27	5.75106	-2.08361	0.00635719	up
1-G0EDD0L01APQ5L	368	hypothetical protein	5	0.969152	34	7.24208	-2.90161	2.05204e-05	up
Contig16846	795	hypothetical protein	158	30.6252	227	48.3515	-0.658842	0.000501792	up
1-G0CLBUI04IFNBR	477	hypothetical protein	11	2.13214	39	8.30709	-1.96204	0.000663736	up
1-G0EDD0L01AOABP	395	hypothetical protein	9	1.74447	31	6.60307	-1.92035	0.0051413	up
Contig6362	1079	hypothetical protein	193	37.4093	318	67.7348	-0.8565	4.59007e-09	up
1-G0CLBUI04IMUJQ	412	hypothetical protein	9	1.74447	37	7.88109	-2.1756	0.000312319	up
1-G0EDD0L01B7ZVO	406	hypothetical protein	2	0.387661	14	2.98203	-2.94343	0.027738	up
1-G0EDD0L01CCXZT	362	hypothetical protein	4	0.775322	20	4.26005	-2.458	0.0117739	up
1-G0EDD0L01DEAAD	440	hypothetical protein	13	2.5198	33	7.02908	-1.48003	0.0290066	up
Contig20156	756	hypothetical protein	146	28.2993	196	41.7485	-0.560959	0.0128434	up
Contig20604	1232	hypothetical protein	195	37.7969	248	52.8246	-0.48294	0.0156881	up
1-G0EDD0L01ALANW	278	hypothetical protein	29	5.62108	147	31.3114	-2.47777	2.83065e-20	up
1-G0EDD0L01DB86K	353	hypothetical protein	38	7.36556	80	17.0402	-1.21007	0.000593774	up
1-G0EDD0L01AOS0P	519	hypothetical protein	24	4.65193	110	23.4303	-2.33247	4.81368e-14	up
1-G0EDD0L01C25IW	251	hypothetical protein	1	0.19383	12	2.55603	-3.72104	0.0221602	up
1-G0EDD0L01BYLK0	456	hypothetical protein	2	0.387661	39	8.30709	-4.42148	1.33923e-08	up
3-G0EDD0L02IW4YX	513	hypothetical protein	1738	336.877	1934	411.947	-0.290234	1.11277e-07	up
1-G0EDD0L01BVA7Z	451	hypothetical protein	13	2.5198	80	17.0402	-2.75756	2.77735e-12	up
1-G0EDD0L01CV8TX	437	hypothetical protein	1	0.19383	25	5.32506	-4.77993	1.21213e-05	up
1-G0CLBUI04JXDAR	368	hypothetical protein	3	0.581491	28	5.96407	-3.35847	4.30902e-05	up
Contig9861	1352	hypothetical protein	550	106.607	639	136.109	-0.352458	0.00132092	up
1-G0EDD0L01D9T3N	426	hypothetical protein	1	0.19383	21	4.47305	-4.52839	0.000129209	up
1-G0EDD0L01B0CWJ	394	hypothetical protein	10	1.9383	64	13.6322	-2.81415	5.30647e-10	up
1-G0EDD0L01BMBQS	512	hypothetical protein	68	13.1805	104	22.1522	-0.749051	0.0241338	up
1-G0EDD0L01EDVE1	377	hypothetical protein	17	3.29512	48	10.2241	-1.63357	0.000988362	up
Contig10198	955	hypothetical protein	384	74.4309	519	110.548	-0.570702	3.19479e-07	up
1-G0EDD0L01CGS46	440	hypothetical protein	16	3.10129	63	13.4192	-2.11335	4.90118e-07	up
3-G0EDD0L02JEYS9	297	hypothetical protein	617	119.593	697	148.463	-0.311962	0.00399334	up
1-G0EDD0L01DIQ50	406	hypothetical protein	4	0.775322	19	4.04705	-2.384	0.0188284	up
2-G0EDD0L01BXGJ8	393	hypothetical protein	73	14.1496	118	25.1343	-0.828893	0.00401613	up
Contig2151	1111	hypothetical protein	657	127.347	792	168.698	-0.405681	7.17915e-06	up
3-G0EDD0L02GV4Y6	343	hypothetical protein	831	161.073	1119	238.35	-0.565364	1.67815e-15	up
Contig9435	504	hypothetical protein	7821	1515.95	8865	1888.27	-0.316842	7.42201e-43	up
Contig20320	1132	hypothetical protein	48	9.30386	88	18.7442	-1.01054	0.00301039	up
1-G0EDD0L01C6D6K	399	hypothetical protein	1	0.19383	19	4.04705	-4.384	0.00042124	up
1-G0CLBUI04INJT1	438	hypothetical protein	17	3.29512	88	18.7442	-2.50804	3.48443e-12	up
Contig954	596	hypothetical protein	202	39.1538	401	85.414	-1.12532	3.43981e-18	up
Contig19999	497	hypothetical protein	1969	381.652	2546	542.304	-0.506843	2.72429e-29	up
Contig11640	367	hypothetical protein	315	61.0566	427	90.952	-0.574958	5.37129e-06	up
1-G0EDD0L01D9HBN	389	hypothetical protein	30	5.81491	61	12.9931	-1.15992	0.00801618	up
1-G0EDD0L01EW53O	341	hypothetical protein	357	69.1975	716	152.51	-1.14011	1.6237e-33	up
Contig28551	480	hypothetical protein	16	3.10129	43	9.1591	-1.56234	0.00391138	up
1-G0EDD0L01C49UT	354	hypothetical protein	3	0.581491	18	3.83404	-2.72104	0.0113212	up
1-G0EDD0L01ERV41	478	hypothetical protein	16	3.10129	92	19.5962	-2.65964	1.24479e-13	up
1-G0EDD0L01D3X70	322	hypothetical protein	2	0.387661	30	6.39007	-4.04296	2.86848e-06	up
1-G0EDD0L01DOAU6	381	hypothetical protein	15	2.90746	97	20.6612	-2.8291	2.36435e-15	up
Contig20522	1458	hypothetical protein	418	81.0211	504	107.353	-0.405995	0.00105394	up
1-G0CLBUI04H9N3N	383	hypothetical protein	575	111.453	709	151.019	-0.438298	4.54811e-06	up
1-G0EDD0L01BHHS1	495	hypothetical protein	3	0.581491	28	5.96407	-3.35847	4.30902e-05	up
1-G0EDD0L01EXB2W	434	hypothetical protein	473	91.6818	641	136.535	-0.574558	4.57197e-09	up
1-G0EDD0L01DL32M	485	hypothetical protein	10	1.9383	36	7.66809	-1.98407	0.00117619	up
1-G0EDD0L01A0QE6	445	hypothetical protein	74	14.3435	410	87.331	-2.6061	8.03363e-61	up
Contig23497	583	hypothetical protein	92	17.8324	138	29.3943	-0.721037	0.00715115	up
1-G0CLBUI04JFSWQ	318	hypothetical protein	9	1.74447	45	9.58511	-2.458	5.16507e-06	up
1-G0EDD0L01DP93S	286	hypothetical protein	14	2.71363	70	14.9102	-2.458	1.95648e-09	up
3-G0EDD0L02H2S9T	406	hypothetical protein	278	53.8849	377	80.3019	-0.575554	2.76262e-05	up
1-G0EDD0L01D1XGN	443	hypothetical protein	7	1.35681	42	8.9461	-2.72104	2.75886e-06	up
Contig7613	1305	hypothetical protein	56	10.8545	89	18.9572	-0.804453	0.0281047	up
1-G0EDD0L01D3QOD	506	hypothetical protein	4	0.775322	26	5.53806	-2.83651	0.000510687	up
Contig4895	959	hypothetical protein	353	68.4222	415	88.396	-0.369517	0.0142481	up
1-G0EDD0L01EYHGT	388	hypothetical protein	6	1.16298	22	4.68605	-2.01054	0.0261114	up
Contig15161	472	hypothetical protein	6	1.16298	24	5.11206	-2.13607	0.0109226	up
Contig240	669	hypothetical protein	421	81.6026	550	117.151	-0.521685	1.72489e-06	up
1-G0EDD0L01B45I8	391	hypothetical protein	429	83.1533	515	109.696	-0.399669	0.00112161	up
1-G0EDD0L01DBPGC	470	hypothetical protein	21	4.07044	55	11.7151	-1.52512	0.000718358	up
Contig1198	742	hypothetical protein	111	21.5152	162	34.5064	-0.681508	0.00473487	up
Contig27320	603	hypothetical protein	71	13.762	136	28.9683	-1.07379	1.34744e-05	up
Contig2481	664	hypothetical protein	49	9.49769	83	17.6792	-0.896404	0.0157581	up
1-G0EDD0L01DBAMC	373	hypothetical protein	11	2.13214	50	10.6501	-2.3205	2.97488e-06	up
1-G0CLBUI04JBVV0	438	hypothetical protein	7	1.35681	56	11.9281	-3.13607	1.0224e-09	up
1-G0EDD0L01BP6S4	529	hypothetical protein	7	1.35681	51	10.8631	-3.00114	1.78001e-08	up
1-G0EDD0L01DQD31	521	hypothetical protein	21	4.07044	86	18.3182	-2.17002	5.4473e-10	up
1-G0EDD0L01EQZQT	499	hypothetical protein	0	0	14	2.98203	-4.94343	0.00364284	up
Contig27215	1057	hypothetical protein	120	23.2597	178	37.9144	-0.704917	0.00148205	up
1-G0EDD0L01C7WOE	475	hypothetical protein	6	1.16298	32	6.81608	-2.55111	0.000201286	up
1-G0EDD0L01BQS02	480	hypothetical protein	7	1.35681	61	12.9931	-3.25946	5.62765e-11	up
1-G0EDD0L01CJ2Y5	345	hypothetical protein	1488	288.42	2658	566.16	-0.973041	3.18768e-97	up
1-G0EDD0L01AUCX9	430	hypothetical protein	26	5.03959	59	12.5671	-1.31828	0.00248662	up
1-G0EDD0L01D67II	432	hypothetical protein	10	1.9383	54	11.5021	-2.56903	1.26816e-07	up
Contig913	1071	hypothetical protein	47	9.11003	80	17.0402	-0.903413	0.017924	up
1-G0EDD0L01DUIFZ	387	hypothetical protein	5	0.969152	25	5.32506	-2.458	0.00262805	up
1-G0CLBUI04JX6A9	382	hypothetical protein	20	3.87661	63	13.4192	-1.79143	1.25859e-05	up
Contig26093	760	hypothetical protein	248	48.07	321	68.3738	-0.508307	0.00144065	up
2-G0EDD0L01CRY65	482	hypothetical protein	695	134.712	952	202.778	-0.590023	3.17171e-14	up
1-G0EDD0L01CPBP7	374	hypothetical protein	11	2.13214	34	7.24208	-1.76411	0.00602856	up
Contig9178	745	hypothetical protein	94	18.2201	134	28.5423	-0.647574	0.0244571	up
1-G0EDD0L01EUJ6U	457	hypothetical protein	19	3.68278	75	15.9752	-2.11697	1.99805e-08	up
3-G0EDD0L02JMUYC	393	hypothetical protein	2720	527.219	3147	670.319	-0.346445	1.01143e-17	up
1-G0EDD0L01BAOVT	423	hypothetical protein	16	3.10129	80	17.0402	-2.458	8.37708e-11	up
1-G0EDD0L01BOFXY	500	hypothetical protein	3	0.581491	34	7.24208	-3.63857	1.25323e-06	up
1-G0CLBUI04JMZ0A	401	hypothetical protein	1	0.19383	13	2.76903	-3.83651	0.0130561	up
Contig23767	536	hypothetical protein	62	12.0175	108	23.0043	-0.936765	0.00161823	up
1-G0EDD0L01A35WS	493	hypothetical protein	7	1.35681	50	10.6501	-2.97258	3.09541e-08	up
3-G0EDD0L02FKOIM	356	hypothetical protein	661	128.122	1111	236.646	-0.885211	2.91304e-34	up
1-G0EDD0L01C19F2	384	hypothetical protein	1	0.19383	52	11.0761	-5.83651	2.6512e-12	up
1-G0EDD0L01A0CUH	352	hypothetical protein	0	0	15	3.19504	-5.04296	0.00207698	up
1-G0EDD0L01AKBFL	364	hypothetical protein	0	0	12	2.55603	-4.72104	0.0110785	up
Contig27357	762	hypothetical protein	29875	5790.69	32337	6887.86	-0.250321	3.63898e-101	up
Contig23081	2341	hypothetical protein	5240	1015.67	5208	1109.32	-0.127237	0.000379766	up
1-G0EDD0L01DSDIR	381	hypothetical protein	6	1.16298	35	7.45508	-2.68039	3.97413e-05	up
1-G0CLBUI04ITWHN	493	hypothetical protein	12	2.32597	72	15.3362	-2.72104	7.06092e-11	up
1-G0EDD0L01DCE0Y	497	hypothetical protein	21	4.07044	94	20.0222	-2.29835	9.50196e-12	up
3-G0EDD0L02IX74R	556	hypothetical protein	933	180.844	1315	280.098	-0.631188	2.26957e-22	up
1-G0EDD0L01CI2GB	472	hypothetical protein	98	18.9954	422	89.887	-2.24246	1.78496e-52	up
1-G0EDD0L01EMEQZ	452	hypothetical protein	8	1.55064	39	8.30709	-2.42148	4.22113e-05	up
1-G0CLBUI04IYVX7	409	hypothetical protein	5	0.969152	23	4.89905	-2.33771	0.00714526	up
1-G0EDD0L01AQPF1	264	hypothetical protein	27	5.23342	61	12.9931	-1.31192	0.00203391	up
1-G0EDD0L01ARNJQ	366	hypothetical protein	9	1.74447	42	8.9461	-2.35847	2.48497e-05	up
3-G0EDD0L02GARSK	331	hypothetical protein	24308	4711.63	23466	4998.31	-0.0852148	1.10316e-08	up
1-G0EDD0L01DVLXU	395	hypothetical protein	6	1.16298	32	6.81608	-2.55111	0.000201286	up
Contig6352	1550	hypothetical protein	155	30.0437	201	42.8135	-0.511001	0.026993	up
Contig4119	967	hypothetical protein	190	36.8278	241	51.3336	-0.479108	0.0196495	up
1-G0CLBUI04JBMPG	499	hypothetical protein	19	3.68278	42	8.9461	-1.28046	0.0263828	up
Contig6575	870	hypothetical protein	156	30.2376	290	61.7707	-1.03058	2.66526e-11	up
2-G0EDD0L01BFGHK	318	hypothetical protein	14	2.71363	65	13.8452	-2.35109	2.63045e-08	up
1-G0EDD0L01DXR49	428	hypothetical protein	9	1.74447	80	17.0402	-3.28808	1.40754e-14	up
1-G0EDD0L01E3X0G	508	hypothetical protein	486	94.2016	1578	336.118	-1.83514	1.21264e-152	up
1-G0EDD0L01EJFNC	473	hypothetical protein	24	4.65193	62	13.2061	-1.50531	0.00027689	up
1-G0EDD0L01AGYOR	453	hypothetical protein	6	1.16298	53	11.2891	-3.27903	1.45234e-09	up
1-G0CLBUI04I4C8T	398	hypothetical protein	22	4.26427	121	25.7733	-2.59551	1.57075e-17	up
Contig21379	289	hypothetical protein	4524	876.889	4514	961.493	-0.132882	0.000655118	up
1-G0EDD0L01EJJBB	405	hypothetical protein	7	1.35681	34	7.24208	-2.41618	0.00020358	up
Contig27441	679	hypothetical protein	19	3.68278	43	9.1591	-1.31441	0.0190889	up
1-G0CLBUI04J4H3O	425	hypothetical protein	1	0.19383	35	7.45508	-5.26536	3.60447e-08	up
1-G0CLBUI04I2DEF	467	hypothetical protein	7	1.35681	56	11.9281	-3.13607	1.0224e-09	up
Contig28432	611	hypothetical protein	34	6.59024	62	13.2061	-1.00281	0.0267805	up
1-G0EDD0L01CZXUH	470	hypothetical protein	11	2.13214	92	19.5962	-3.2002	2.06417e-16	up
1-G0EDD0L01C7MMU	421	hypothetical protein	9	1.74447	29	6.17707	-1.82413	0.0121432	up
1-G0EDD0L01AM090	411	hypothetical protein	1	0.19383	12	2.55603	-3.72104	0.0221602	up
Contig21066	619	hypothetical protein	33	6.39641	61	12.9931	-1.02242	0.0249536	up
1-G0CLBUI04JKOYI	461	hypothetical protein	8	1.55064	66	14.0582	-3.18047	1.23457e-11	up
1-G0CLBUI04IJ1GT	465	hypothetical protein	14	2.71363	94	20.0222	-2.88331	3.63731e-15	up
1-G0CLBUI04IJOAM	465	hypothetical protein	148	28.6869	196	41.7485	-0.541331	0.0181574	up
1-G0CLBUI04II6A7	310	hypothetical protein	377	73.0741	495	105.436	-0.528938	5.59924e-06	up
1-G0CLBUI04J3CLO	256	hypothetical protein	2	0.387661	37	7.88109	-4.34553	4.33935e-08	up
1-G0CLBUI04JT8D1	454	hypothetical protein	5	0.969152	36	7.66809	-2.98407	6.60806e-06	up
1-G0CLBUI04IFTMQ	301	hypothetical protein	6	1.16298	58	12.3541	-3.40909	7.7702e-11	up
Contig368	463	hypothetical protein	30	5.81491	62	13.2061	-1.18338	0.00588282	up
3-G0EDD0L02IMCMA	318	hypothetical protein	827	160.298	1421	302.676	-0.917021	1.02016e-46	up
Contig10630	1098	hypothetical protein	167	32.3697	255	54.3156	-0.746723	1.10343e-05	up
Contig25687	892	hypothetical protein	703	136.263	786	167.42	-0.297079	0.00328025	up
1-G0EDD0L01DVOPP	542	hypothetical protein	3	0.581491	32	6.81608	-3.55111	4.10925e-06	up
1-G0EDD0L01CVLO0	525	hypothetical protein	8	1.55064	62	13.2061	-3.09027	1.26107e-10	up
1-G0EDD0L01BIYX3	523	hypothetical protein	91	17.6386	383	81.5799	-2.20948	1.05896e-46	up
1-G0EDD0L01BVZJC	380	hypothetical protein	11	2.13214	74	15.7622	-2.8861	6.70199e-12	up
1-G0EDD0L01AJ7SE	486	hypothetical protein	1	0.19383	41	8.7331	-5.49363	1.21612e-09	up
1-G0EDD0L01BQ6YP	417	hypothetical protein	9	1.74447	71	15.1232	-3.1159	2.71754e-12	up
1-G0EDD0L01DIM7O	457	hypothetical protein	1	0.19383	22	4.68605	-4.59551	7.17692e-05	up
Contig13344	567	hypothetical protein	62	12.0175	98	20.8742	-0.796588	0.0189584	up
1-G0CLBUI04JE4QU	483	hypothetical protein	11	2.13214	63	13.4192	-2.65392	3.01049e-09	up
Contig8255	650	hypothetical protein	232	44.9687	287	61.1317	-0.443	0.0167862	up
1-G0CLBUI04JS438	189	hypothetical protein	4	0.775322	19	4.04705	-2.384	0.0188284	up
1-G0EDD0L01BEDXK	470	hypothetical protein	2	0.387661	53	11.2891	-4.86399	3.37449e-12	up
1-G0EDD0L01DJHSP	419	hypothetical protein	23	4.4581	68	14.4842	-1.69997	1.20629e-05	up
3-G0EDD0L02IP9VR	423	hypothetical protein	101	19.5769	149	31.7374	-0.697031	0.00640274	up
Contig18235	595	hypothetical protein	20397	3953.56	19831	4224.05	-0.0954745	3.51244e-09	up
Contig17122	1531	hypothetical protein	564	109.32	623	132.7	-0.279611	0.0262983	up
1-G0EDD0L01EYTJ6	290	hypothetical protein	4	0.775322	21	4.47305	-2.52839	0.00714814	up
3-G0EDD0L02IQHPR	603	hypothetical protein	2016	390.762	2839	604.714	-0.629961	1.06076e-48	up
1-G0CLBUI04JZB4C	492	hypothetical protein	10	1.9383	43	9.1591	-2.24041	3.98253e-05	up
Contig7016	642	hypothetical protein	32	6.20258	62	13.2061	-1.09027	0.0132343	up
3-G0EDD0L02I7EFW	480	hypothetical protein	7	1.35681	24	5.11206	-1.91368	0.0234233	up
3-G0EDD0L02G49ZN	454	hypothetical protein	3149	610.372	4703	1001.75	-0.714762	1.4966e-101	up
1-G0CLBUI04H96UE	453	hypothetical protein	10	1.9383	52	11.0761	-2.51459	3.69093e-07	up
1-G0CLBUI04H61CM	331	hypothetical protein	33	6.39641	68	14.4842	-1.17914	0.00318925	up
Contig9069	961	hypothetical protein	2	0.387661	14	2.98203	-2.94343	0.027738	up
1-G0EDD0L01EFFZ4	505	hypothetical protein	19	3.68278	42	8.9461	-1.28046	0.0263828	up
2-G0EDD0L01AFJ4R	358	hypothetical protein	925	179.293	1225	260.928	-0.541331	1.08043e-15	up
1-G0EDD0L01B36I1	504	hypothetical protein	25	4.84576	106	22.5783	-2.22014	1.02368e-12	up
1-G0EDD0L01ELYTM	503	hypothetical protein	7	1.35681	42	8.9461	-2.72104	2.75886e-06	up
1-G0EDD0L01DNC9T	559	hypothetical protein	75	14.5373	115	24.4953	-0.752745	0.0136969	up
1-G0EDD0L01BBO4M	435	hypothetical protein	24	4.65193	53	11.2891	-1.27903	0.00735781	up
3-G0EDD0L02G769O	416	hypothetical protein	2007	389.018	2636	561.474	-0.529384	6.98787e-33	up
1-G0EDD0L01ALQN5	331	hypothetical protein	7	1.35681	46	9.79811	-2.85228	2.99356e-07	up
1-G0CLBUI04JV64Z	410	hypothetical protein	12	2.32597	55	11.7151	-2.33247	6.20983e-07	up
1-G0EDD0L01CGFGR	439	hypothetical protein	11	2.13214	70	14.9102	-2.80593	6.39649e-11	up
Contig1963	1195	hypothetical protein	116	22.4843	181	38.5534	-0.777939	0.000267568	up
1-G0EDD0L01BRUCG	336	hypothetical protein	1	0.19383	29	6.17707	-4.99406	1.16968e-06	up
3-G0EDD0L02J00PH	531	hypothetical protein	5	0.969152	21	4.47305	-2.20646	0.0181855	up
1-G0EDD0L01ENGAR	494	hypothetical protein	5	0.969152	40	8.5201	-3.13607	6.6978e-07	up
3-G0EDD0L02GL014	372	hypothetical protein	900	174.447	1243	264.762	-0.601903	2.30571e-19	up
3-G0EDD0L02FVHDR	297	hypothetical protein	6	1.16298	49	10.4371	-3.16582	1.47016e-08	up
Contig16718	867	hypothetical protein	329	63.7702	404	86.053	-0.432342	0.00246131	up
1-G0CLBUI04J02UV	438	hypothetical protein	7	1.35681	79	16.8272	-3.6325	1.31801e-15	up
3-G0EDD0L02GXG7Y	381	hypothetical protein	1930	374.093	2754	586.609	-0.649002	7.9306e-50	up
1-G0CLBUI04JPZTU	252	hypothetical protein	12	2.32597	95	20.2352	-3.12097	1.42336e-16	up
Contig20134	1225	hypothetical protein	3179	616.187	3948	840.933	-0.448623	1.91638e-36	up
Contig14677	454	hypothetical protein	18	3.48895	43	9.1591	-1.39241	0.0119136	up
1-G0CLBUI04JGH7B	301	hypothetical protein	4	0.775322	36	7.66809	-3.306	1.69204e-06	up
3-G0EDD0L02JLHNN	346	hypothetical protein	5262	1019.94	6800	1448.42	-0.505998	5.18651e-79	up
3-G0EDD0L02FUSLO	341	hypothetical protein	797	154.483	937	199.583	-0.369543	7.80834e-06	up
Contig6311	638	hypothetical protein	185	35.8586	244	51.9726	-0.53543	0.00553547	up
1-G0CLBUI04IOXQ5	308	hypothetical protein	15	2.90746	99	21.0872	-2.85854	7.6735e-16	up
Contig20287	1597	hypothetical protein	123709	23978.6	119309	25413.1	-0.0838265	8.06775e-45	up
1-G0CLBUI04IPXQL	436	hypothetical protein	5	0.969152	39	8.30709	-3.09955	1.1891e-06	up
1-G0EDD0L01CGMCL	446	hypothetical protein	9	1.74447	46	9.79811	-2.48971	3.02246e-06	up
Contig27695	1781	hypothetical protein	27210	5274.13	28368	6042.45	-0.196202	3.07875e-55	up
1-G0EDD0L01D2PY8	449	hypothetical protein	18	3.48895	92	19.5962	-2.48971	1.22208e-12	up
1-G0CLBUI04J5FSU	303	hypothetical protein	4	0.775322	24	5.11206	-2.72104	0.00149383	up
Contig27416	554	hypothetical protein	50	9.69152	98	20.8742	-1.10693	0.00033449	up
Contig3069	164	hypothetical protein	56	10.8545	117	24.9213	-1.19908	9.4872e-06	up
1-G0EDD0L01AQDI0	397	hypothetical protein	4	0.775322	19	4.04705	-2.384	0.0188284	up
1-G0EDD0L01DZ0UN	422	hypothetical protein	12	2.32597	99	21.0872	-3.18047	1.38761e-17	up
1-G0EDD0L01EM178	510	hypothetical protein	4	0.775322	37	7.88109	-3.34553	9.42418e-07	up
Contig27882	1203	hypothetical protein	343	66.4839	450	95.8511	-0.527791	2.1309e-05	up
Contig4880	483	hypothetical protein	265	51.3651	449	95.6381	-0.896797	6.13891e-14	up
Contig26013	416	hypothetical protein	32	6.20258	59	12.5671	-1.01872	0.0297727	up
2-G0EDD0L01CPMMJ	172	hypothetical protein	188	36.4401	239	50.9076	-0.482352	0.0192018	up
1-G0EDD0L01B838F	404	hypothetical protein	5	0.969152	25	5.32506	-2.458	0.00262805	up
1-G0CLBUI04JMTKB	462	hypothetical protein	242	46.907	428	91.165	-0.958678	7.20442e-15	up
Contig8997	593	hypothetical protein	5812	1126.54	6908	1471.42	-0.385307	2.74402e-48	up
1-G0EDD0L01C0N8Z	300	hypothetical protein	570	110.483	758	161.456	-0.54731	7.86632e-10	up
1-G0CLBUI04IJ0GU	477	hypothetical protein	3	0.581491	44	9.37211	-4.01054	3.23237e-09	up
1-G0CLBUI04JFKFK	414	hypothetical protein	7	1.35681	60	12.7801	-3.23561	1.01356e-10	up
Contig20787	469	hypothetical protein	15	2.90746	39	8.30709	-1.51459	0.0101084	up
Contig5697	1265	hypothetical protein	360	69.779	500	106.501	-0.610005	7.42425e-08	up
1-G0EDD0L01DFMC8	466	hypothetical protein	2	0.387661	19	4.04705	-3.384	0.00186467	up
Contig3754	1939	hypothetical protein	1216	235.698	1284	273.495	-0.214576	0.00801642	up
1-G0EDD0L01D7XFB	506	hypothetical protein	18	3.48895	66	14.0582	-2.01054	6.54105e-07	up
3-G0EDD0L02FUAH6	324	hypothetical protein	7124	1380.85	8111	1727.66	-0.323266	1.09847e-40	up
3-G0EDD0L02FZOX4	449	hypothetical protein	8819	1709.39	11234	2392.87	-0.485259	2.21365e-121	up
1-G0EDD0L01A45LJ	407	hypothetical protein	11	2.13214	71	15.1232	-2.82639	3.6367e-11	up
1-G0CLBUI04J3SD6	462	hypothetical protein	6	1.16298	48	10.2241	-3.13607	2.59109e-08	up
1-G0EDD0L01CVYG7	181	hypothetical protein	1	0.19383	21	4.47305	-4.52839	0.000129209	up
Contig27309	784	hypothetical protein	67	12.9866	106	22.5783	-0.797905	0.0122748	up
1-G0CLBUI04JNYV6	417	hypothetical protein	8	1.55064	28	5.96407	-1.94343	0.00900324	up
1-G0EDD0L01D7IZA	378	hypothetical protein	11	2.13214	83	17.6792	-3.05168	3.90864e-14	up
1-G0CLBUI04J427Q	368	hypothetical protein	8	1.55064	50	10.6501	-2.77993	1.10581e-07	up
1-G0CLBUI04ITISU	370	hypothetical protein	26	5.03959	140	29.8203	-2.56492	4.54577e-20	up
Contig19219	430	hypothetical protein	12	2.32597	33	7.02908	-1.59551	0.0167646	up
1-G0CLBUI04IHB41	284	hypothetical protein	2	0.387661	35	7.45508	-4.26536	1.44104e-07	up
3-G0EDD0L02G3A9G	470	hypothetical protein	1326	257.019	1721	366.577	-0.51224	4.74625e-20	up
1-G0EDD0L01A755L	492	hypothetical protein	8	1.55064	55	11.7151	-2.91743	6.69916e-09	up
1-G0CLBUI04JMRW9	432	hypothetical protein	89	17.2509	139	29.6073	-0.779282	0.00262662	up
1-G0CLBUI04I800D	466	hypothetical protein	219	42.4489	289	61.5577	-0.536213	0.0015273	up
Contig19174	741	hypothetical protein	68	13.1805	110	23.4303	-0.829971	0.00642	up
1-G0EDD0L01BY3N5	448	hypothetical protein	6	1.16298	40	8.5201	-2.87304	2.47283e-06	up
Contig7707	579	hypothetical protein	3	0.581491	31	6.60307	-3.50531	7.38245e-06	up
Contig1266	2429	hypothetical protein	499	96.7214	585	124.606	-0.365471	0.00155728	up
Contig19184	642	hypothetical protein	229	44.3872	283	60.2797	-0.441529	0.0186598	up
1-G0EDD0L01BKC9N	516	hypothetical protein	56	10.8545	361	76.8939	-2.82457	2.67032e-58	up
3-G0EDD0L02GVIHB	533	hypothetical protein	2817	546.02	3802	809.835	-0.568673	2.23893e-54	up
1-G0EDD0L01DOPZ4	538	hypothetical protein	454	87.999	534	113.743	-0.370222	0.00264245	up
1-G0EDD0L01B6603	470	hypothetical protein	6	1.16298	53	11.2891	-3.27903	1.45234e-09	up
Contig19601	468	hypothetical protein	9	1.74447	33	7.02908	-2.01054	0.00207591	up
3-G0EDD0L02FMD2D	390	hypothetical protein	2987	578.972	4450	947.861	-0.711182	3.08253e-95	up
Contig24929	745	hypothetical protein	239	46.3255	290	61.7707	-0.415116	0.0289874	up
1-G0CLBUI04JGL74	412	hypothetical protein	9	1.74447	64	13.6322	-2.96615	1.49521e-10	up
1-G0EDD0L01EPJ3F	473	hypothetical protein	6	1.16298	60	12.7801	-3.458	2.3745e-11	up
Contig281	656	hypothetical protein	38	7.36556	69	14.6972	-0.996671	0.0164599	up
1-G0EDD0L01BS5FI	364	hypothetical protein	1	0.19383	13	2.76903	-3.83651	0.0130561	up
Contig27783	388	hypothetical protein	14	2.71363	37	7.88109	-1.53817	0.0120299	up
1-G0EDD0L01AP6N1	494	hypothetical protein	8	1.55064	118	25.1343	-4.01872	3.57519e-25	up
Contig6148	1147	hypothetical protein	100	19.383	142	30.2463	-0.641965	0.0196505	up
Contig15032	1582	hypothetical protein	174	33.7265	224	47.7125	-0.500486	0.0189692	up
Contig143	332	hypothetical protein	520	100.792	854	181.904	-0.851799	1.56313e-24	up
1-G0CLBUI04IWTR0	471	hypothetical protein	9	1.74447	49	10.4371	-2.58086	6.14052e-07	up
1-G0EDD0L01DHI5Y	412	hypothetical protein	14	2.71363	93	19.8092	-2.86788	6.43491e-15	up
1-G0CLBUI04JWFVU	321	hypothetical protein	35	6.78407	69	14.6972	-1.11532	0.00540461	up
Contig21970	933	hypothetical protein	10024	1942.96	11556	2461.46	-0.341258	1.31276e-64	up
1-G0EDD0L01BLY9J	345	hypothetical protein	4	0.775322	24	5.11206	-2.72104	0.00149383	up
1-G0EDD0L01ENHRW	410	hypothetical protein	5	0.969152	23	4.89905	-2.33771	0.00714526	up
Contig25342	1730	hypothetical protein	169	32.7574	235	50.0556	-0.611712	0.00119122	up
3-G0EDD0L02JI5IP	243	hypothetical protein	368	71.3296	465	99.0461	-0.473599	0.000148841	up
3-G0EDD0L02GSF21	291	hypothetical protein	665	128.897	943	200.861	-0.639978	2.43524e-16	up
1-G0CLBUI04IRJ6F	512	hypothetical protein	17	3.29512	169	35.9974	-3.44949	1.62787e-32	up
1-G0EDD0L01C4XR4	478	hypothetical protein	46	8.9162	266	56.6586	-2.66779	2.8949e-40	up
2-G0EDD0L01CVKK7	556	hypothetical protein	1602	310.516	1923	409.604	-0.399559	4.43882e-14	up
2-G0EDD0L01BBVK9	439	hypothetical protein	1410	273.301	1922	409.391	-0.582987	1.7706e-28	up
Contig17034	856	hypothetical protein	59	11.436	95	20.2352	-0.823287	0.0166559	up
1-G0EDD0L01EOZK9	242	hypothetical protein	9408	1823.56	10875	2316.4	-0.34513	4.36072e-62	up
1-G0EDD0L01CILGP	442	hypothetical protein	10	1.9383	52	11.0761	-2.51459	3.69093e-07	up
1-G0EDD0L01AXWO0	480	hypothetical protein	9	1.74447	74	15.7622	-3.1756	4.72249e-13	up
1-G0CLBUI04I7MHQ	374	hypothetical protein	0	0	21	4.47305	-5.52839	7.17854e-05	up
Contig15482	1203	hypothetical protein	118	22.872	162	34.5064	-0.593281	0.0205331	up
1-G0CLBUI04IXI0A	225	hypothetical protein	2	0.387661	15	3.19504	-3.04296	0.0166823	up
Contig17437	699	hypothetical protein	71	13.762	108	23.0043	-0.741214	0.0217973	up
Contig1697	881	hypothetical protein	462	89.5497	2279	485.432	-2.43851	0	up
2-G0EDD0L01CEN7E	523	hypothetical protein	0	0	38	8.09409	-6.384	7.44363e-09	up
Contig14693	877	hypothetical protein	24	4.65193	51	10.8631	-1.22354	0.0140746	up
1-G0EDD0L01C8WXN	404	hypothetical protein	17	3.29512	72	15.3362	-2.21854	1.41276e-08	up
1-G0EDD0L01CQLBW	489	hypothetical protein	293	56.7923	417	88.822	-0.645221	3.15392e-07	up
1-G0EDD0L01B6TPU	327	hypothetical protein	9	1.74447	38	8.09409	-2.21408	0.000190159	up
1-G0EDD0L01D75PK	438	hypothetical protein	15	2.90746	90	19.1702	-2.72104	1.15578e-13	up
2-G0EDD0L01EE5NE	366	hypothetical protein	2	0.387661	14	2.98203	-2.94343	0.027738	up
Contig1633	596	hypothetical protein	79	15.3126	129	27.4773	-0.843521	0.00161481	up
1-G0EDD0L01CP44E	500	hypothetical protein	1141	221.161	1254	267.105	-0.272313	0.000237471	up
1-G0EDD0L01DS7Z0	476	hypothetical protein	22	4.26427	150	31.9504	-2.90546	1.33046e-24	up
1-G0EDD0L01BP31U	443	hypothetical protein	0	0	16	3.40804	-5.13607	0.00118678	up
1-G0EDD0L01D9T6O	428	hypothetical protein	11	2.13214	34	7.24208	-1.76411	0.00602856	up
Contig1852	997	hypothetical protein	275	53.3034	329	70.0778	-0.39473	0.0250241	up
2-G0EDD0L01ALWA5	551	hypothetical protein	1219	236.279	1419	302.25	-0.355251	2.84217e-08	up
1-G0CLBUI04JC9JU	370	hypothetical protein	6	1.16298	28	5.96407	-2.35847	0.00156952	up
1-G0CLBUI04JMKP9	299	hypothetical protein	1	0.19383	16	3.40804	-4.13607	0.00238825	up
2-G0EDD0L01DVP9D	524	hypothetical protein	52	10.0792	86	18.3182	-0.861899	0.0185614	up
Contig22416	323	hypothetical protein	1979	383.591	2920	621.967	-0.697271	4.10926e-60	up
3-G0EDD0L02IIS5T	468	hypothetical protein	2	0.387661	15	3.19504	-3.04296	0.0166823	up
1-G0EDD0L01C2FJR	380	hypothetical protein	0	0	12	2.55603	-4.72104	0.0110785	up
Contig26796	735	hypothetical protein	89	17.2509	128	27.2643	-0.660341	0.0258614	up
1-G0CLBUI04IKQ6N	403	hypothetical protein	9	1.74447	39	8.30709	-2.25155	0.000115502	up
Contig28741	245	hypothetical protein	6	1.16298	25	5.32506	-2.19497	0.00684397	up
1-G0EDD0L01D02F4	280	hypothetical protein	7	1.35681	33	7.02908	-2.37311	0.000340286	up
2-G0EDD0L01EQ5DI	452	hypothetical protein	91	17.6386	170	36.2104	-1.03767	1.22109e-06	up
1-G0EDD0L01CKF27	440	hypothetical protein	2	0.387661	25	5.32506	-3.77993	5.68883e-05	up
1-G0EDD0L01CSTFT	470	hypothetical protein	25	4.84576	118	25.1343	-2.37486	2.10433e-15	up
1-G0EDD0L01DRWGW	330	hypothetical protein	6	1.16298	27	5.75106	-2.306	0.00258795	up
3-G0EDD0L02J3KSU	301	hypothetical protein	1360	263.609	1798	382.978	-0.53886	4.984e-23	up
1-G0EDD0L01BAXFT	224	hypothetical protein	16	3.10129	51	10.8631	-1.8085	0.000138052	up
1-G0EDD0L01AF7S6	389	hypothetical protein	9	1.74447	36	7.66809	-2.13607	0.000506379	up
Contig8137	454	hypothetical protein	275	53.3034	353	75.1898	-0.496311	0.000935469	up
1-G0EDD0L01EGS3Q	394	hypothetical protein	8	1.55064	62	13.2061	-3.09027	1.26107e-10	up
1-G0EDD0L01AN3U1	356	hypothetical protein	12	2.32597	82	17.4662	-2.90866	2.57088e-13	up
2-G0EDD0L01ALSL4	446	hypothetical protein	281	54.4664	457	97.3421	-0.837698	1.33498e-12	up
Contig1583	348	hypothetical protein	234	45.3563	376	80.0889	-0.820298	5.73086e-10	up
Contig23337	751	hypothetical protein	14582	2826.44	18418	3923.08	-0.473002	1.2071e-190	up
1-G0EDD0L01D9P3O	470	hypothetical protein	7	1.35681	41	8.7331	-2.68627	4.777e-06	up
1-G0EDD0L01C8EZ2	476	hypothetical protein	34	6.59024	177	37.7014	-2.51622	6.55299e-25	up
1-G0EDD0L01C8UAW	442	hypothetical protein	9	1.74447	27	5.75106	-1.72104	0.026804	up
1-G0EDD0L01E1YIJ	432	hypothetical protein	14	2.71363	47	10.0111	-1.88331	0.000184067	up
1-G0CLBUI04J0ANJ	514	hypothetical protein	35	6.78407	179	38.1274	-2.49061	6.65519e-25	up
3-G0EDD0L02H2QXK	398	hypothetical protein	19	3.68278	53	11.2891	-1.61607	0.000465536	up
Contig19767	503	hypothetical protein	13	2.5198	37	7.88109	-1.64509	0.00658785	up
1-G0EDD0L01EDL9I	417	hypothetical protein	2	0.387661	15	3.19504	-3.04296	0.0166823	up
1-G0EDD0L01EKMY8	331	hypothetical protein	8	1.55064	42	8.9461	-2.52839	8.61814e-06	up
1-G0EDD0L01DS75Y	430	hypothetical protein	12	2.32597	55	11.7151	-2.33247	6.20983e-07	up
Contig12957	1566	hypothetical protein	965	187.046	1029	219.179	-0.228716	0.0144086	up
1-G0CLBUI04JSSZ7	403	hypothetical protein	10	1.9383	41	8.7331	-2.1717	0.000108922	up
1-G0EDD0L01BK5PS	427	hypothetical protein	6	1.16298	82	17.4662	-3.90866	4.39459e-17	up
1-G0EDD0L01ASJTF	351	hypothetical protein	6	1.16298	28	5.96407	-2.35847	0.00156952	up
2-G0EDD0L01CR0QO	322	hypothetical protein	0	0	12	2.55603	-4.72104	0.0110785	up
1-G0EDD0L01EU088	400	hypothetical protein	5	0.969152	35	7.45508	-2.94343	1.16365e-05	up
1-G0EDD0L01DZBYA	219	hypothetical protein	1240	240.35	1463	311.622	-0.374664	1.95794e-09	up
1-G0EDD0L01BIHBJ	460	hypothetical protein	12	2.32597	58	12.3541	-2.40909	1.30275e-07	up
Contig8232	2482	hypothetical protein	9	1.74447	28	5.96407	-1.7735	0.0181327	up
1-G0EDD0L01CJ6N7	346	hypothetical protein	7	1.35681	37	7.88109	-2.53817	4.17403e-05	up
1-G0EDD0L01BYS7S	534	hypothetical protein	294	56.9862	355	75.6158	-0.408077	0.0120784	up
1-G0EDD0L01A7L7T	457	hypothetical protein	9	1.74447	27	5.75106	-1.72104	0.026804	up
1-G0EDD0L01EBZER	448	hypothetical protein	3	0.581491	21	4.47305	-2.94343	0.00229952	up
3-G0EDD0L02GDH5G	379	hypothetical protein	1029	199.452	1357	289.044	-0.535252	4.50184e-17	up
1-G0EDD0L01D9SPQ	416	hypothetical protein	1	0.19383	17	3.62104	-4.22354	0.00133595	up
3-G0EDD0L02F5CJ8	540	hypothetical protein	1180	228.72	1622	345.49	-0.595061	7.41583e-25	up
Contig19368	1403	hypothetical protein	282	54.6602	357	76.0419	-0.476303	0.00158835	up
Contig19629	2895	hypothetical protein	2051	397.546	2129	453.482	-0.189923	0.00108194	up
2-G0EDD0L01DJ7PZ	512	hypothetical protein	2	0.387661	26	5.53806	-3.83651	3.14102e-05	up
1-G0EDD0L01CZ83P	486	hypothetical protein	14	2.71363	94	20.0222	-2.88331	3.63731e-15	up
1-G0EDD0L01BOTWK	434	hypothetical protein	13	2.5198	72	15.3362	-2.60556	2.22126e-10	up
1-G0EDD0L01CX0PD	418	hypothetical protein	3	0.581491	25	5.32506	-3.19497	0.000246002	up
1-G0EDD0L01BMOUZ	477	hypothetical protein	6	1.16298	47	10.0111	-3.1057	4.57539e-08	up
1-G0CLBUI04JYP2N	447	hypothetical protein	17	3.29512	135	28.7553	-3.12543	9.97867e-24	up
1-G0CLBUI04IFDZA	310	hypothetical protein	3	0.581491	82	17.4662	-4.90866	4.35296e-19	up
1-G0EDD0L01C1ALH	494	hypothetical protein	31	6.00875	108	23.0043	-1.93677	7.55888e-11	up
1-G0EDD0L01CMLBA	387	hypothetical protein	14	2.71363	54	11.5021	-2.08361	6.66228e-06	up
1-G0EDD0L01D0EY4	341	hypothetical protein	7	1.35681	51	10.8631	-3.00114	1.78001e-08	up
2-G0EDD0L01CGWZH	469	hypothetical protein	999	193.637	1239	263.91	-0.446694	4.16545e-11	up
1-G0CLBUI04JBXOL	533	hypothetical protein	19	3.68278	43	9.1591	-1.31441	0.0190889	up
Contig3498	1513	hypothetical protein	396	76.7569	462	98.4071	-0.358466	0.010684	up
1-G0CLBUI04H9XC0	333	hypothetical protein	5	0.969152	20	4.26005	-2.13607	0.0282702	up
Contig1426	768	hypothetical protein	354	68.616	413	87.97	-0.358466	0.0196188	up
1-G0EDD0L01EOCCF	400	hypothetical protein	10	1.9383	73	15.5492	-3.00397	3.28719e-12	up
Contig931	736	hypothetical protein	84	16.2818	124	26.4123	-0.697953	0.0184924	up
Contig1531	641	hypothetical protein	16	3.10129	42	8.9461	-1.52839	0.0057769	up
2-G0EDD0L01B2AI3	336	hypothetical protein	67	12.9866	134	28.5423	-1.13607	4.7564e-06	up
1-G0CLBUI04IO6U5	415	hypothetical protein	476	92.2633	643	136.961	-0.569931	5.83195e-09	up
1-G0CLBUI04J4NPM	390	hypothetical protein	1	0.19383	15	3.19504	-4.04296	0.00423251	up
1-G0EDD0L01CBOWU	385	hypothetical protein	5	0.969152	49	10.4371	-3.42886	3.52424e-09	up
1-G0EDD0L01DR5AV	319	hypothetical protein	1	0.19383	14	2.98203	-3.94343	0.00748445	up
Contig25757	627	hypothetical protein	6245	1210.47	7975	1698.69	-0.488857	3.95066e-87	up
Contig2157	617	hypothetical protein	28	5.42725	96	20.4482	-1.91368	1.80024e-09	up
1-G0CLBUI04JPV14	439	hypothetical protein	13	2.5198	66	14.0582	-2.48003	5.53502e-09	up
1-G0EDD0L01C4X2Y	472	hypothetical protein	11	2.13214	114	24.2823	-3.50953	4.15094e-22	up
1-G0EDD0L01ENOT2	368	hypothetical protein	8	1.55064	29	6.17707	-1.99406	0.0057736	up
1-G0EDD0L01EEU2Y	369	hypothetical protein	14	2.71363	52	11.0761	-2.02916	1.75095e-05	up
1-G0EDD0L01EP066	469	hypothetical protein	18	3.48895	89	18.9572	-2.44188	5.9663e-12	up
Contig20742	882	hypothetical protein	102	19.7707	159	33.8674	-0.776532	0.000933109	up
3-G0EDD0L02GTBKV	414	hypothetical protein	21	4.07044	46	9.79811	-1.26732	0.0181483	up
Contig1189	821	hypothetical protein	203	39.3476	254	54.1026	-0.459423	0.0222298	up
Contig6956	1091	hypothetical protein	193	37.4093	257	54.7416	-0.549242	0.00273868	up
1-G0EDD0L01BWV1X	432	hypothetical protein	3	0.581491	24	5.11206	-3.13607	0.000436031	up
Contig6918	1000	hypothetical protein	59	11.436	93	19.8092	-0.79259	0.0258775	up
1-G0EDD0L01BAFO9	519	hypothetical protein	30	5.81491	162	34.5064	-2.56903	2.47986e-23	up
Contig16470	772	hypothetical protein	37	7.17173	73	15.5492	-1.11645	0.00359945	up
Contig21235	504	hypothetical protein	3327	644.874	3871	824.532	-0.354559	6.91521e-23	up
Contig11943	811	hypothetical protein	39	7.55939	68	14.4842	-0.938135	0.0291142	up
2-G0EDD0L01D56WH	493	hypothetical protein	0	0	11	2.34303	-4.59551	0.0188429	up
1-G0EDD0L01A0EGH	423	hypothetical protein	12	2.32597	130	27.6903	-3.57348	1.3654e-25	up
1-G0EDD0L01AIP09	242	hypothetical protein	1	0.19383	23	4.89905	-4.65964	3.97622e-05	up
1-G0EDD0L01EGMF0	345	hypothetical protein	113	21.9028	330	70.2908	-1.68222	8.57344e-28	up
Contig3866	867	hypothetical protein	145	28.1054	214	45.5825	-0.697632	0.000335227	up
1-G0EDD0L01DWY3Z	501	hypothetical protein	446	86.4484	902	192.128	-1.15216	4.21632e-43	up
3-G0EDD0L02IXRXR	523	hypothetical protein	60	11.6298	94	20.0222	-0.783772	0.0268711	up
2-G0EDD0L01AZH9F	308	hypothetical protein	38	7.36556	79	16.8272	-1.19193	0.000828189	up
1-G0EDD0L01DW7SG	503	hypothetical protein	37	7.17173	175	37.2754	-2.37783	4.58168e-23	up
1-G0EDD0L01CG9BK	434	hypothetical protein	9	1.74447	33	7.02908	-2.01054	0.00207591	up
1-G0CLBUI04IKKLS	313	hypothetical protein	20	3.87661	119	25.3473	-2.70896	4.55291e-18	up
Contig7693	946	hypothetical protein	143	27.7178	218	46.4345	-0.744387	8.27122e-05	up
Contig22582	479	hypothetical protein	57	11.0483	105	22.3653	-1.01743	0.000637938	up
1-G0EDD0L01EC4PT	342	hypothetical protein	33	6.39641	209	44.5175	-2.79904	3.57663e-33	up
Contig6678	788	hypothetical protein	384	74.4309	466	99.2591	-0.415298	0.00143162	up
1-G0EDD0L01EF99G	466	hypothetical protein	8	1.55064	27	5.75106	-1.89096	0.0138136	up
Contig10216	528	hypothetical protein	36	6.9779	81	17.2532	-1.306	0.000161116	up
Contig5174	1593	hypothetical protein	136	26.3609	183	38.9794	-0.564311	0.0175458	up
1-G0CLBUI04J3KH6	417	hypothetical protein	10	1.9383	72	15.3362	-2.98407	5.80626e-12	up
Contig1975	978	hypothetical protein	87	16.8633	141	30.0333	-0.832682	0.000933582	up
1-G0EDD0L01EBGI0	502	hypothetical protein	32	6.20258	95	20.2352	-1.70593	5.47278e-08	up
1-G0CLBUI04JJFMJ	423	hypothetical protein	106	20.546	461	98.1941	-2.25678	7.35484e-58	up
Contig28215	656	hypothetical protein	3317	642.936	4554	970.013	-0.593329	1.78724e-70	up
Contig24885	315	hypothetical protein	72	13.9558	108	23.0043	-0.721037	0.0277832	up
1-G0EDD0L01D34FK	498	hypothetical protein	24	4.65193	88	18.7442	-2.01054	2.88646e-09	up
2-G0EDD0L01D7OWE	485	hypothetical protein	900	174.447	1091	232.386	-0.413728	1.89192e-08	up
Contig2583	1582	hypothetical protein	534	103.505	603	128.44	-0.311392	0.0106258	up
1-G0EDD0L01BZBM6	422	hypothetical protein	1553	301.019	4407	938.702	-1.64081	0	up
Contig24609	1783	hypothetical protein	1017	197.126	1143	243.462	-0.30458	6.38764e-05	up
Contig11060	444	hypothetical protein	361	69.9728	532	113.317	-0.695501	1.35631e-10	up
2-G0EDD0L01BX7E8	491	hypothetical protein	189	36.634	258	54.9546	-0.585059	0.00106017	up
1-G0CLBUI04I7LKD	471	hypothetical protein	6	1.16298	47	10.0111	-3.1057	4.57539e-08	up
Contig15643	3492	hypothetical protein	716	138.783	796	169.55	-0.288883	0.00436492	up
1-G0EDD0L01ALKNC	296	hypothetical protein	76	14.7311	149	31.7374	-1.10732	1.82269e-06	up
Contig5813	1069	hypothetical protein	131	25.3918	182	38.7664	-0.610446	0.00801804	up
1-G0CLBUI04JSRP3	208	hypothetical protein	2	0.387661	16	3.40804	-3.13607	0.00996026	up
1-G0EDD0L01BY8ND	484	hypothetical protein	6	1.16298	29	6.17707	-2.40909	0.000954084	up
1-G0EDD0L01A1BI9	470	hypothetical protein	10	1.9383	42	8.9461	-2.20646	6.58958e-05	up
1-G0CLBUI04J17J1	273	hypothetical protein	2	0.387661	21	4.47305	-3.52839	0.000597116	up
1-G0EDD0L01DH9UL	489	hypothetical protein	1013	196.35	1440	306.723	-0.643509	2.22101e-25	up
1-G0EDD0L01DQKKQ	323	hypothetical protein	8	1.55064	46	9.79811	-2.65964	9.94349e-07	up
2-G0EDD0L01BQWXL	488	hypothetical protein	0	0	23	4.89905	-5.65964	2.3433e-05	up
Contig3964	963	hypothetical protein	86	16.6694	125	26.6253	-0.675594	0.023771	up
1-G0EDD0L01CIXTZ	470	hypothetical protein	11	2.13214	71	15.1232	-2.82639	3.6367e-11	up
Contig23740	550	hypothetical protein	38	7.36556	68	14.4842	-0.975609	0.021133	up
1-G0EDD0L01DUUBW	374	hypothetical protein	1	0.19383	16	3.40804	-4.13607	0.00238825	up
1-G0CLBUI04I3YWE	368	hypothetical protein	4	0.775322	34	7.24208	-3.22354	5.41015e-06	up
3-G0EDD0L02I1UVU	500	hypothetical protein	4233	820.484	5779	1230.94	-0.585213	1.81799e-87	up
3-G0EDD0L02G07FZ	420	hypothetical protein	473	91.6818	579	123.328	-0.427797	0.000105274	up
1-G0EDD0L01EI4C2	461	hypothetical protein	8	1.55064	55	11.7151	-2.91743	6.69916e-09	up
1-G0EDD0L01DONBC	494	hypothetical protein	125	24.2288	269	57.2976	-1.24175	3.33599e-14	up
1-G0EDD0L01A41VF	396	hypothetical protein	5	0.969152	30	6.39007	-2.72104	0.00018982	up
1-G0EDD0L01CNR7K	373	hypothetical protein	6	1.16298	24	5.11206	-2.13607	0.0109226	up
3-G0EDD0L02JMW19	203	hypothetical protein	59	11.436	136	28.9683	-1.34089	5.09503e-08	up
Contig14495	943	hypothetical protein	99	19.1892	140	29.8203	-0.636	0.0230467	up
1-G0EDD0L01CDX29	393	hypothetical protein	11	2.13214	41	8.7331	-2.03419	0.000261718	up
1-G0CLBUI04I3IYC	398	hypothetical protein	8	1.55064	35	7.45508	-2.26536	0.000330533	up
1-G0CLBUI04J4PMJ	290	hypothetical protein	10	1.9383	68	14.4842	-2.90161	5.629e-11	up
1-G0CLBUI04JLRDE	479	hypothetical protein	7	1.35681	34	7.24208	-2.41618	0.00020358	up
1-G0CLBUI04J0ULE	331	hypothetical protein	6	1.16298	22	4.68605	-2.01054	0.0261114	up
1-G0EDD0L01DDMST	396	hypothetical protein	4	0.775322	43	9.1591	-3.56234	2.72327e-08	up
1-G0CLBUI04JNTEP	528	hypothetical protein	25	4.84576	154	32.8024	-2.759	5.99656e-24	up
1-G0EDD0L01CX4HK	461	hypothetical protein	17	3.29512	72	15.3362	-2.21854	1.41276e-08	up
Contig1352	835	hypothetical protein	255	49.4268	374	79.6629	-0.688615	2.84006e-07	up
2-G0EDD0L01ELDHD	503	hypothetical protein	11	2.13214	38	8.09409	-1.92457	0.00104678	up
1-G0EDD0L01CIEAK	342	hypothetical protein	34	6.59024	184	39.1924	-2.57217	1.39822e-26	up
1-G0EDD0L01D1XZK	468	hypothetical protein	6	1.16298	37	7.88109	-2.76056	1.31326e-05	up
1-G0EDD0L01ESAEZ	461	hypothetical protein	7	1.35681	35	7.45508	-2.458	0.000120672	up
1-G0CLBUI04J4SLW	270	hypothetical protein	35	6.78407	107	22.7913	-1.74826	2.49727e-09	up
Contig24688	854	hypothetical protein	17	3.29512	39	8.30709	-1.33401	0.0277663	up
1-G0EDD0L01BOOYM	320	hypothetical protein	135	26.1671	179	38.1274	-0.543074	0.0277906	up
Contig3522	510	hypothetical protein	52	10.0792	87	18.5312	-0.878578	0.0147293	up
1-G0EDD0L01CD99Q	179	hypothetical protein	60	11.6298	101	21.5132	-0.887395	0.00530983	up
1-G0EDD0L01B361A	417	hypothetical protein	2	0.387661	30	6.39007	-4.04296	2.86848e-06	up
1-G0EDD0L01ELENC	375	hypothetical protein	12	2.32597	49	10.4371	-2.16582	1.28426e-05	up
1-G0CLBUI04J38YP	483	hypothetical protein	5	0.969152	22	4.68605	-2.27358	0.0115432	up
1-G0EDD0L01BOXE3	493	hypothetical protein	9	1.74447	53	11.2891	-2.69407	6.88559e-08	up
Contig27509	690	hypothetical protein	24	4.65193	50	10.6501	-1.19497	0.0189645	up
1-G0EDD0L01DUCXW	548	hypothetical protein	34	6.59024	65	13.8452	-1.07098	0.0119358	up
1-G0CLBUI04IKYLT	487	hypothetical protein	4	0.775322	52	11.0761	-3.83651	1.31394e-10	up
1-G0CLBUI04I5J4B	398	hypothetical protein	5	0.969152	21	4.47305	-2.20646	0.0181855	up
2-G0EDD0L01C8F3T	451	hypothetical protein	56	10.8545	112	23.8563	-1.13607	4.94817e-05	up
Contig26185	1656	hypothetical protein	54341	10532.9	57857	12323.7	-0.226524	1.31679e-150	up
1-G0EDD0L01AULL1	368	hypothetical protein	191	37.0216	273	58.1497	-0.651402	9.23755e-05	up
Contig26297	392	hypothetical protein	5160	1000.17	5091	1084.4	-0.116652	0.00204107	up
1-G0EDD0L01BNXWP	488	hypothetical protein	0	0	13	2.76903	-4.83651	0.00638141	up
1-G0CLBUI04INS9X	388	hypothetical protein	5	0.969152	21	4.47305	-2.20646	0.0181855	up
Contig7376	925	hypothetical protein	221	42.8365	332	70.7168	-0.723211	4.96648e-07	up
1-G0EDD0L01CMIS3	454	hypothetical protein	14	2.71363	111	23.6433	-3.12314	1.98992e-19	up
1-G0EDD0L01CQ2P6	365	hypothetical protein	3	0.581491	22	4.68605	-3.01054	0.00132392	up
3-G0EDD0L02IFXL0	250	hypothetical protein	366	70.942	517	110.122	-0.634395	1.00045e-08	up
1-G0CLBUI04JXMBD	205	hypothetical protein	8	1.55064	27	5.75106	-1.89096	0.0138136	up
2-G0EDD0L01EXEO6	464	hypothetical protein	2112	409.37	2127	453.056	-0.146284	0.0290245	up
1-G0EDD0L01BKB3C	256	hypothetical protein	3	0.581491	30	6.39007	-3.458	1.32787e-05	up
1-G0EDD0L01BTTI0	429	hypothetical protein	15	2.90746	36	7.66809	-1.39911	0.0286841	up
1-G0EDD0L01EOG0I	434	hypothetical protein	37	7.17173	172	36.6364	-2.35289	2.2089e-22	up
1-G0EDD0L01AN960	437	hypothetical protein	4	0.775322	50	10.6501	-3.77993	4.35532e-10	up
1-G0EDD0L01CH04W	413	hypothetical protein	12	2.32597	70	14.9102	-2.68039	2.08659e-10	up
1-G0EDD0L01DX3BM	474	hypothetical protein	14	2.71363	55	11.7151	-2.11008	4.10332e-06	up
Contig7543	965	hypothetical protein	147	28.4931	198	42.1745	-0.565758	0.0110685	up
1-G0EDD0L01AN37R	385	hypothetical protein	6	1.16298	45	9.58511	-3.04296	1.45061e-07	up
1-G0EDD0L01DAIXO	475	hypothetical protein	10	1.9383	49	10.4371	-2.42886	1.80406e-06	up
Contig1044	1624	hypothetical protein	669	129.673	3490	743.378	-2.51922	0	up
1-G0EDD0L01E0I0E	239	hypothetical protein	0	0	16	3.40804	-5.13607	0.00118678	up
1-G0CLBUI04JNYDM	459	hypothetical protein	1	0.19383	22	4.68605	-4.59551	7.17692e-05	up
1-G0EDD0L01EM4P0	133	hypothetical protein	73	14.1496	129	27.4773	-0.957477	0.000231083	up
1-G0EDD0L01DVORU	540	hypothetical protein	29	5.62108	59	12.5671	-1.16074	0.00986135	up
Contig18690	1069	hypothetical protein	28	5.42725	60	12.7801	-1.23561	0.00458143	up
1-G0EDD0L01BLQW5	334	hypothetical protein	6	1.16298	92	19.5962	-4.07467	1.01513e-19	up
Contig14467	1237	hypothetical protein	88	17.0571	128	27.2643	-0.676642	0.0206849	up
1-G0EDD0L01A92RR	399	hypothetical protein	1	0.19383	16	3.40804	-4.13607	0.00238825	up
Contig5414	684	hypothetical protein	48	9.30386	86	18.3182	-0.977376	0.00527054	up
Contig20704	488	hypothetical protein	2003	388.242	2352	500.982	-0.3678	9.23081e-15	up
1-G0EDD0L01C9NPY	502	hypothetical protein	12	2.32597	62	13.2061	-2.50531	1.58595e-08	up
1-G0EDD0L01CMTY8	281	hypothetical protein	2	0.387661	19	4.04705	-3.384	0.00186467	up
1-G0EDD0L01AWKWO	332	hypothetical protein	1	0.19383	23	4.89905	-4.65964	3.97622e-05	up
Contig1218	583	hypothetical protein	49	9.49769	82	17.4662	-0.878916	0.0199661	up
Contig25021	1484	hypothetical protein	23	4.4581	48	10.2241	-1.19747	0.0229868	up
1-G0EDD0L01AOSKU	445	hypothetical protein	5	0.969152	57	12.1411	-3.64704	3.12897e-11	up
1-G0EDD0L01DXNKA	502	hypothetical protein	5	0.969152	40	8.5201	-3.13607	6.6978e-07	up
2-G0EDD0L01A264F	410	hypothetical protein	321	62.2196	412	87.757	-0.496145	0.000216438	up
1-G0EDD0L01AWJ66	490	hypothetical protein	6	1.16298	28	5.96407	-2.35847	0.00156952	up
1-G0EDD0L01DKVGG	339	hypothetical protein	17	3.29512	70	14.9102	-2.17789	3.77237e-08	up
1-G0EDD0L01AP8TG	91	hypothetical protein	6	1.16298	24	5.11206	-2.13607	0.0109226	up
1-G0EDD0L01DGPJO	457	hypothetical protein	4	0.775322	39	8.30709	-3.42148	2.9198e-07	up
1-G0EDD0L01A5SH4	419	hypothetical protein	25	4.84576	51	10.8631	-1.16464	0.021035	up
Contig24628	505	hypothetical protein	759	147.117	851	181.265	-0.301133	0.00144219	up
2-G0EDD0L01A54CZ	230	hypothetical protein	636	123.276	816	173.81	-0.495616	8.05521e-09	up
1-G0EDD0L01DNL13	440	hypothetical protein	7	1.35681	64	13.6322	-3.32872	9.67966e-12	up
3-G0EDD0L02G77AJ	351	hypothetical protein	183	35.471	276	58.7887	-0.728899	6.63751e-06	up
1-G0EDD0L01DSR8C	288	hypothetical protein	9	1.74447	55	11.7151	-2.74751	2.29791e-08	up
1-G0EDD0L01C29I5	329	hypothetical protein	2	0.387661	22	4.68605	-3.59551	0.000334761	up
Contig24836	894	hypothetical protein	96	18.6077	267	56.8716	-1.61181	4.6205e-21	up
1-G0EDD0L01B3IUM	424	hypothetical protein	0	0	14	2.98203	-4.94343	0.00364284	up
1-G0EDD0L01D7XY2	243	hypothetical protein	0	0	15	3.19504	-5.04296	0.00207698	up
1-G0EDD0L01AVFGV	486	hypothetical protein	14	2.71363	79	16.8272	-2.6325	1.55653e-11	up
1-G0EDD0L01D3ZW4	504	hypothetical protein	5	0.969152	22	4.68605	-2.27358	0.0115432	up
1-G0EDD0L01CZFG5	398	hypothetical protein	4	0.775322	33	7.02908	-3.18047	9.63206e-06	up
Contig4581	1421	hypothetical protein	273	52.9157	334	71.1428	-0.427021	0.0105874	up
Contig24997	521	hypothetical protein	24	4.65193	55	11.7151	-1.33247	0.0037091	up
1-G0EDD0L01DIGDG	476	hypothetical protein	2538	491.942	3188	679.052	-0.465034	2.29633e-31	up
1-G0EDD0L01EGNMH	488	hypothetical protein	1	0.19383	29	6.17707	-4.99406	1.16968e-06	up
1-G0EDD0L01BN6UJ	403	hypothetical protein	2092	405.493	2344	499.278	-0.300164	5.74093e-10	up
2-G0EDD0L01DA1VP	532	hypothetical protein	73	14.1496	109	23.2173	-0.714434	0.0285551	up
Contig26261	948	hypothetical protein	13025	2524.64	13249	2822.07	-0.160674	3.83825e-17	up
Contig18124	1205	hypothetical protein	86	16.6694	128	27.2643	-0.709809	0.0133537	up
1-G0EDD0L01AYHG7	518	hypothetical protein	12	2.32597	77	16.4012	-2.8179	4.34999e-12	up
1-G0EDD0L01BQTI0	451	hypothetical protein	4	0.775322	24	5.11206	-2.72104	0.00149383	up
1-G0EDD0L01EORRX	416	hypothetical protein	67	12.9866	107	22.7913	-0.811452	0.00983941	up
1-G0EDD0L01C4HYQ	538	hypothetical protein	113	21.9028	507	107.992	-2.30174	3.22414e-65	up
1-G0EDD0L01AESEA	420	hypothetical protein	18	3.48895	46	9.79811	-1.48971	0.00398069	up
Contig1473	2167	hypothetical protein	32	6.20258	70	14.9102	-1.26536	0.0010414	up
1-G0EDD0L01EUOPF	463	hypothetical protein	2	0.387661	14	2.98203	-2.94343	0.027738	up
1-G0EDD0L01ATU8M	391	hypothetical protein	2	0.387661	45	9.58511	-4.62793	3.8079e-10	up
1-G0EDD0L01DYHWW	471	hypothetical protein	12	2.32597	53	11.2891	-2.27903	1.72366e-06	up
1-G0EDD0L01CSRSP	321	hypothetical protein	34	6.59024	78	16.6142	-1.33401	0.000170096	up
1-G0EDD0L01EAYUD	483	hypothetical protein	13	2.5198	63	13.4192	-2.41291	2.66829e-08	up
1-G0EDD0L01D8ZOD	464	hypothetical protein	14	2.71363	92	19.5962	-2.85228	1.13603e-14	up
3-G0EDD0L02HR23J	419	hypothetical protein	674	130.642	1016	216.41	-0.728154	3.06842e-22	up
3-G0EDD0L02J2JSO	510	hypothetical protein	63	12.2113	103	21.9392	-0.845295	0.00801684	up
3-G0EDD0L02I97QM	431	hypothetical protein	606	117.461	809	172.319	-0.552896	1.0733e-10	up
1-G0EDD0L01BTZ1H	185	hypothetical protein	1	0.19383	17	3.62104	-4.22354	0.00133595	up
Contig20517	506	hypothetical protein	72	13.9558	117	24.9213	-0.836514	0.00382797	up
1-G0CLBUI04ILTKA	330	hypothetical protein	15	2.90746	42	8.9461	-1.6215	0.00314735	up
Contig22350	1040	hypothetical protein	107	20.7399	152	32.3764	-0.642535	0.0136667	up
Contig9990	666	hypothetical protein	53	10.273	94	20.0222	-0.962742	0.00334492	up
1-G0EDD0L01C8JKN	445	hypothetical protein	5	0.969152	42	8.9461	-3.20646	2.09056e-07	up
1-G0EDD0L01BBKIR	378	hypothetical protein	5	0.969152	36	7.66809	-2.98407	6.60806e-06	up
Contig23359	735	hypothetical protein	5358	1038.54	6983	1487.4	-0.518226	7.81453e-85	up
1-G0EDD0L01C5NOF	468	hypothetical protein	13	2.5198	69	14.6972	-2.54416	1.1318e-09	up
Contig21934	617	hypothetical protein	27159	5264.24	27280	5810.71	-0.142487	2.85545e-28	up
1-G0EDD0L01CBPJ2	410	hypothetical protein	21	4.07044	83	17.6792	-2.1188	2.38646e-09	up
Contig6693	503	hypothetical protein	34	6.59024	79	16.8272	-1.35239	0.000117681	up
2-G0EDD0L01DCX6K	459	hypothetical protein	553	107.188	696	148.25	-0.467882	9.79879e-07	up
3-G0EDD0L02GG0SQ	229	hypothetical protein	534	103.505	633	134.831	-0.38144	0.000382377	up
1-G0CLBUI04I9QJU	467	hypothetical protein	18	3.48895	53	11.2891	-1.69407	0.000239682	up
1-G0EDD0L01EPWJG	330	hypothetical protein	7	1.35681	41	8.7331	-2.68627	4.777e-06	up
1-G0EDD0L01AYD1B	427	hypothetical protein	9	1.74447	64	13.6322	-2.96615	1.49521e-10	up
Contig5963	478	hypothetical protein	132	25.5856	196	41.7485	-0.70639	0.000625077	up
1-G0CLBUI04J0YZU	302	hypothetical protein	5	0.969152	31	6.60307	-2.76834	0.000109799	up
Contig22168	498	hypothetical protein	481	93.2325	669	142.499	-0.612043	1.28054e-10	up
1-G0EDD0L01DATBN	290	hypothetical protein	5	0.969152	62	13.2061	-3.76834	1.5889e-12	up
2-G0EDD0L01C9NSV	453	hypothetical protein	59	11.436	99	21.0872	-0.882788	0.00643014	up
1-G0EDD0L01D3C02	484	hypothetical protein	6	1.16298	31	6.60307	-2.50531	0.000340651	up
1-G0EDD0L01BEE7Y	514	hypothetical protein	3	0.581491	36	7.66809	-3.72104	3.81945e-07	up
Contig27141	631	hypothetical protein	44	8.52854	80	17.0402	-0.998571	0.00674177	up
1-G0CLBUI04IXD0X	282	hypothetical protein	3	0.581491	43	9.1591	-3.97738	5.85656e-09	up
1-G0EDD0L01C3VNE	330	hypothetical protein	1	0.19383	44	9.37211	-5.59551	2.22198e-10	up
1-G0EDD0L01COQAT	335	hypothetical protein	6	1.16298	67	14.2712	-3.6172	3.69616e-13	up
1-G0CLBUI04JXME6	452	hypothetical protein	2	0.387661	24	5.11206	-3.72104	0.00010365	up
1-G0CLBUI04JHQR7	315	hypothetical protein	13	2.5198	115	24.4953	-3.28112	4.47862e-21	up
1-G0EDD0L01EDZFM	449	hypothetical protein	2	0.387661	20	4.26005	-3.458	0.00105611	up
Contig15725	724	hypothetical protein	599	116.104	717	152.723	-0.395491	4.7782e-05	up
2-G0EDD0L01BOU2D	457	hypothetical protein	714	138.395	899	191.489	-0.468471	9.14877e-09	up
2-G0EDD0L01BQGP9	397	hypothetical protein	559	108.351	651	138.665	-0.355883	0.000968866	up
Contig684	1001	hypothetical protein	26	5.03959	55	11.7151	-1.21699	0.00957647	up
3-G0EDD0L02GOCH1	482	hypothetical protein	5101	988.729	5805	1236.48	-0.32259	7.43328e-29	up
3-G0EDD0L02FZBOF	299	hypothetical protein	281	54.4664	507	107.992	-0.98749	1.39521e-18	up
2-G0EDD0L01DKVHA	450	hypothetical protein	9	1.74447	62	13.2061	-2.92035	4.67641e-10	up
1-G0CLBUI04JX76Y	336	hypothetical protein	40	7.75322	174	37.0624	-2.25709	1.57901e-21	up
1-G0EDD0L01EN5A6	511	hypothetical protein	19	3.68278	117	24.9213	-2.75851	4.17871e-18	up
1-G0CLBUI04H5O64	483	hypothetical protein	17	3.29512	75	15.9752	-2.27743	3.08495e-09	up
3-G0EDD0L02J6QHF	529	hypothetical protein	33	6.39641	79	16.8272	-1.39546	6.85938e-05	up
Contig4481	405	hypothetical protein	51	9.88536	86	18.3182	-0.889913	0.0139623	up
2-G0EDD0L01D8F6A	449	hypothetical protein	408	79.0828	578	123.115	-0.638574	6.88039e-10	up
Contig20044	316	hypothetical protein	1927	373.511	2614	556.788	-0.575977	4.51534e-38	up
1-G0EDD0L01EGLQ8	470	hypothetical protein	4	0.775322	47	10.0111	-3.69066	2.57234e-09	up
Contig3924	868	hypothetical protein	114	22.0967	176	37.4884	-0.762616	0.000492478	up
Contig5721	2466	hypothetical protein	525	101.761	608	129.505	-0.347828	0.00240416	up
Contig16823	785	hypothetical protein	78	15.1188	120	25.5603	-0.757562	0.0100691	up
1-G0EDD0L01DNI0H	523	hypothetical protein	29	5.62108	125	26.6253	-2.24388	3.03744e-15	up
Contig1974	1746	hypothetical protein	27829	5394.11	29972	6384.11	-0.2431	1.42764e-88	up
1-G0EDD0L01D7FFR	522	hypothetical protein	4	0.775322	32	6.81608	-3.13607	1.71852e-05	up
3-G0EDD0L02I29AX	299	hypothetical protein	165	31.982	238	50.6946	-0.66457	0.000273124	up
1-G0EDD0L01E2HZR	441	hypothetical protein	5	0.969152	20	4.26005	-2.13607	0.0282702	up
1-G0EDD0L01CWPDT	402	hypothetical protein	19	3.68278	100	21.3002	-2.532	4.85048e-14	up
1-G0EDD0L01A9UY2	352	hypothetical protein	1	0.19383	13	2.76903	-3.83651	0.0130561	up
1-G0EDD0L01EJDQG	161	hypothetical protein	11	2.13214	59	12.5671	-2.55929	2.59695e-08	up
Contig26823	398	hypothetical protein	119	23.0658	175	37.2754	-0.692467	0.00218633	up
1-G0EDD0L01BR7TP	330	hypothetical protein	7	1.35681	58	12.3541	-3.1867	3.20017e-10	up
2-G0EDD0L01EU6GT	471	hypothetical protein	91	17.6386	134	28.5423	-0.694369	0.0128458	up
Contig5312	1111	hypothetical protein	130	25.198	184	39.1924	-0.637268	0.00445988	up
Contig2623	1052	hypothetical protein	414	80.2458	490	104.371	-0.379225	0.00359798	up
Contig21259	563	hypothetical protein	44	8.52854	76	16.1882	-0.92457	0.0190072	up
1-G0CLBUI04JNKIS	502	hypothetical protein	9	1.74447	52	11.0761	-2.66659	1.2023e-07	up
Contig3122	1996	hypothetical protein	490	94.9769	633	134.831	-0.505498	4.60363e-07	up
1-G0CLBUI04IYGE6	438	hypothetical protein	46	8.9162	200	42.6005	-2.25637	8.94935e-25	up
1-G0CLBUI04IMBAP	310	hypothetical protein	3	0.581491	51	10.8631	-4.22354	4.93125e-11	up
Contig17309	1673	hypothetical protein	222	43.0304	274	58.3627	-0.43969	0.0228834	up
Contig1784	550	hypothetical protein	7	1.35681	24	5.11206	-1.91368	0.0234233	up
1-G0CLBUI04I8A7G	442	hypothetical protein	7	1.35681	32	6.81608	-2.32872	0.000565166	up
Contig28397	586	hypothetical protein	93	18.0262	142	30.2463	-0.746662	0.00389419	up
1-G0EDD0L01ER25H	404	hypothetical protein	8	1.55064	50	10.6501	-2.77993	1.10581e-07	up
3-G0EDD0L02JL1F9	436	hypothetical protein	1489	288.614	1982	422.171	-0.548687	2.85535e-26	up
1-G0CLBUI04J5IJ0	440	hypothetical protein	13	2.5198	67	14.2712	-2.50172	3.26175e-09	up
1-G0EDD0L01DOTXK	461	hypothetical protein	3	0.581491	63	13.4192	-4.52839	3.68751e-14	up
2-G0EDD0L01BGL3F	448	hypothetical protein	31	6.00875	62	13.2061	-1.13607	0.00898306	up
1-G0EDD0L01ERPV6	510	hypothetical protein	3	0.581491	37	7.88109	-3.76056	2.09277e-07	up
2-G0EDD0L01CDMI3	528	hypothetical protein	6	1.16298	23	4.89905	-2.07467	0.0169265	up
Contig24519	737	hypothetical protein	348	67.453	409	87.118	-0.369088	0.0155045	up
3-G0EDD0L02HZS11	386	hypothetical protein	10	1.9383	33	7.02908	-1.85854	0.00448813	up
1-G0EDD0L01C3U94	405	hypothetical protein	10	1.9383	38	8.09409	-2.06207	0.000465157	up
3-G0EDD0L02GC06O	311	hypothetical protein	630	122.113	1090	232.173	-0.926978	2.23543e-36	up
3-G0EDD0L02IVK0K	510	hypothetical protein	12	2.32597	32	6.81608	-1.55111	0.0242268	up
Contig3182	808	hypothetical protein	1039	201.39	1098	233.877	-0.215756	0.0184763	up
1-G0CLBUI04JZBEN	465	hypothetical protein	10	1.9383	66	14.0582	-2.85854	1.71399e-10	up
Contig27543	1010	hypothetical protein	144	27.9116	201	42.8135	-0.617201	0.00358758	up
Contig21601	631	hypothetical protein	26	5.03959	60	12.7801	-1.34252	0.00174013	up
Contig18667	913	hypothetical protein	107	20.7399	243	51.7596	-1.31942	4.23233e-14	up
2-G0EDD0L01A8SSD	495	hypothetical protein	2	0.387661	14	2.98203	-2.94343	0.027738	up
1-G0EDD0L01BMGS7	481	hypothetical protein	64	12.4052	345	73.4858	-2.56653	3.32309e-50	up
1-G0CLBUI04JBYRK	255	hypothetical protein	12	2.32597	41	8.7331	-1.90866	0.000588986	up
1-G0CLBUI04IJO3Q	449	hypothetical protein	12	2.32597	83	17.6792	-2.92615	1.43222e-13	up
1-G0EDD0L01B00ED	445	hypothetical protein	9	1.74447	37	7.88109	-2.1756	0.000312319	up
Contig25078	632	hypothetical protein	53	10.273	87	18.5312	-0.851097	0.0194975	up
Contig409	1274	hypothetical protein	142	27.5239	190	40.4705	-0.556183	0.0165503	up
3-G0EDD0L02JKYT7	391	hypothetical protein	442	85.6731	578	123.115	-0.523097	7.29504e-07	up
2-G0EDD0L01B9G7Y	509	hypothetical protein	4	0.775322	43	9.1591	-3.56234	2.72327e-08	up
1-G0EDD0L01E2S2B	460	hypothetical protein	2	0.387661	15	3.19504	-3.04296	0.0166823	up
1-G0CLBUI04I3RR8	454	hypothetical protein	3	0.581491	23	4.89905	-3.07467	0.000764713	up
1-G0EDD0L01E4PGY	431	hypothetical protein	4	0.775322	49	10.4371	-3.75078	7.84656e-10	up
1-G0EDD0L01B3DXP	431	hypothetical protein	5	0.969152	36	7.66809	-2.98407	6.60806e-06	up
1-G0EDD0L01DN30L	470	hypothetical protein	4	0.775322	18	3.83404	-2.306	0.0297569	up
Contig17719	492	hypothetical protein	9	1.74447	90	19.1702	-3.458	3.73265e-17	up
1-G0CLBUI04JDRDD	406	hypothetical protein	7	1.35681	67	14.2712	-3.39481	1.67266e-12	up
1-G0EDD0L01C2KHO	373	hypothetical protein	393	76.1754	680	144.842	-0.92708	1.61095e-22	up
Contig20303	1228	hypothetical protein	14	2.71363	55	11.7151	-2.11008	4.10332e-06	up
Contig21021	820	hypothetical protein	1554	301.213	2017	429.626	-0.512299	1.42121e-23	up
1-G0EDD0L01BLR8K	512	hypothetical protein	29	5.62108	190	40.4705	-2.84795	1.13735e-30	up
1-G0CLBUI04JBO6T	514	hypothetical protein	4	0.775322	27	5.75106	-2.89096	0.000295394	up
Contig9246	460	hypothetical protein	9	1.74447	30	6.39007	-1.87304	0.00794363	up
1-G0EDD0L01EBYKS	410	hypothetical protein	0	0	28	5.96407	-5.94343	1.50054e-06	up
1-G0EDD0L01CGA17	360	hypothetical protein	56	10.8545	256	54.5286	-2.32872	4.14877e-33	up
1-G0EDD0L01D06VI	471	hypothetical protein	7	1.35681	31	6.60307	-2.28292	0.000934235	up
Contig2906	161	hypothetical protein	120	23.2597	178	37.9144	-0.704917	0.00148205	up
Contig15757	770	hypothetical protein	55	10.6607	94	20.0222	-0.909303	0.00651299	up
Contig21334	685	hypothetical protein	57	11.0483	93	19.8092	-0.842343	0.0150993	up
1-G0EDD0L01BRAV3	413	hypothetical protein	83	16.0879	139	29.6073	-0.879976	0.000449751	up
Contig9735	860	hypothetical protein	422	81.7965	488	103.945	-0.345712	0.0115227	up
2-G0EDD0L01DYCW2	170	hypothetical protein	52	10.0792	112	23.8563	-1.24299	7.92073e-06	up
1-G0EDD0L01AZDNR	490	hypothetical protein	9	1.74447	27	5.75106	-1.72104	0.026804	up
1-G0EDD0L01B2MEG	440	hypothetical protein	5	0.969152	24	5.11206	-2.39911	0.0043534	up
Contig28284	870	hypothetical protein	4065	787.921	5283	1125.29	-0.514176	4.52754e-63	up
1-G0EDD0L01CC5C6	451	hypothetical protein	5	0.969152	33	7.02908	-2.85854	3.61207e-05	up
1-G0EDD0L01EPS1P	303	hypothetical protein	1404	272.138	2271	483.728	-0.829859	2.89256e-63	up
1-G0CLBUI04I1QSX	437	hypothetical protein	58	11.2422	94	20.0222	-0.832682	0.0158377	up
1-G0EDD0L01AQHRH	486	hypothetical protein	52	10.0792	299	63.6877	-2.65964	3.60398e-45	up
1-G0CLBUI04IRSFC	310	hypothetical protein	437	84.7039	512	109.057	-0.364585	0.00442351	up
Contig28443	1487	hypothetical protein	722	139.946	780	166.142	-0.247549	0.0273137	up
1-G0EDD0L01AWHIC	400	hypothetical protein	7	1.35681	33	7.02908	-2.37311	0.000340286	up
1-G0EDD0L01A6HVF	456	hypothetical protein	3	0.581491	28	5.96407	-3.35847	4.30902e-05	up
Contig21018	521	hypothetical protein	28	5.42725	55	11.7151	-1.11008	0.0211944	up
1-G0EDD0L01A4708	491	hypothetical protein	7	1.35681	40	8.5201	-2.65065	8.23243e-06	up
1-G0CLBUI04JE0E2	370	hypothetical protein	37	7.17173	139	29.6073	-2.04556	4.32597e-15	up
1-G0CLBUI04H6XQK	344	hypothetical protein	4	0.775322	28	5.96407	-2.94343	0.000169316	up
1-G0EDD0L01BCTB2	351	hypothetical protein	2	0.387661	41	8.7331	-4.49363	4.02628e-09	up
1-G0EDD0L01BFD9H	440	hypothetical protein	9	1.74447	27	5.75106	-1.72104	0.026804	up
1-G0CLBUI04IKV3A	444	hypothetical protein	91	17.6386	139	29.6073	-0.747221	0.0044658	up
Contig1000	837	hypothetical protein	174	33.7265	224	47.7125	-0.500486	0.0189692	up
1-G0EDD0L01E1ITS	319	hypothetical protein	5	0.969152	47	10.0111	-3.36873	1.14402e-08	up
2-G0EDD0L01BW062	510	hypothetical protein	147	28.4931	226	48.1385	-0.756581	3.88288e-05	up
Contig23781	1533	hypothetical protein	9945	1927.64	11300	2406.93	-0.320354	5.35068e-56	up
1-G0EDD0L01DKTRN	404	hypothetical protein	11	2.13214	43	9.1591	-2.10291	0.000100741	up
Contig27024	863	hypothetical protein	726	140.721	870	185.312	-0.39712	3.31073e-06	up
1-G0EDD0L01D8V1K	425	hypothetical protein	2	0.387661	14	2.98203	-2.94343	0.027738	up
1-G0CLBUI04IU3N4	432	hypothetical protein	6	1.16298	37	7.88109	-2.76056	1.31326e-05	up
1-G0EDD0L01AZGVF	415	hypothetical protein	175	33.9203	236	50.2686	-0.567506	0.00333779	up
3-G0EDD0L02FW030	426	hypothetical protein	971	188.209	1525	324.829	-0.78734	1.46864e-38	up
1-G0CLBUI04H5PTZ	442	hypothetical protein	5	0.969152	38	8.09409	-3.06207	2.10487e-06	up
1-G0EDD0L01E0PAF	216	hypothetical protein	2	0.387661	23	4.89905	-3.65964	0.000186638	up
Contig298	1060	hypothetical protein	181	35.0833	249	53.0376	-0.59623	0.00107376	up
3-G0EDD0L02HCKS7	468	hypothetical protein	1203	233.178	1444	307.575	-0.399508	1.62849e-10	up
1-G0EDD0L01ANKK4	346	hypothetical protein	5	0.969152	38	8.09409	-3.06207	2.10487e-06	up
Contig19862	1192	hypothetical protein	3226	625.297	3443	733.367	-0.229994	8.61367e-09	up
Contig26319	448	hypothetical protein	2419	468.876	2625	559.131	-0.253981	4.25129e-08	up
Contig4715	389	hypothetical protein	3	0.581491	19	4.04705	-2.79904	0.00674176	up
Contig5524	1479	hypothetical protein	857	166.113	965	205.547	-0.307308	0.000329745	up
1-G0EDD0L01B3TQH	363	hypothetical protein	5	0.969152	30	6.39007	-2.72104	0.00018982	up
Contig4729	1708	hypothetical protein	1163	225.425	1305	277.968	-0.302273	1.46386e-05	up
1-G0CLBUI04IRAX9	465	hypothetical protein	7	1.35681	28	5.96407	-2.13607	0.00397375	up
2-G0EDD0L01CAI3J	501	hypothetical protein	1840	356.648	2522	537.192	-0.590937	1.82869e-38	up
1-G0EDD0L01A8GWG	434	hypothetical protein	253	49.0391	721	153.575	-1.64694	1.48382e-59	up
2-G0EDD0L01ENU2C	487	hypothetical protein	8287	1606.27	9231	1966.23	-0.291711	4.18902e-38	up
Contig3024	1108	hypothetical protein	200	38.7661	257	54.7416	-0.497842	0.00938041	up
Contig11309	448	hypothetical protein	11	2.13214	31	6.60307	-1.63084	0.0196523	up
1-G0EDD0L01E1OWW	344	hypothetical protein	178	34.5018	297	63.2617	-0.87466	9.10746e-09	up
1-G0EDD0L01D68ET	331	hypothetical protein	5	0.969152	73	15.5492	-4.00397	2.10933e-15	up
1-G0EDD0L01BLJHY	374	hypothetical protein	3	0.581491	38	8.09409	-3.79904	1.16668e-07	up
1-G0EDD0L01A70N8	320	hypothetical protein	2	0.387661	43	9.1591	-4.56234	1.24665e-09	up
1-G0CLBUI04JZ0GU	395	hypothetical protein	16	3.10129	72	15.3362	-2.306	5.33357e-09	up
1-G0EDD0L01B5SXK	477	hypothetical protein	4	0.775322	64	13.6322	-4.13607	9.47356e-14	up
3-G0EDD0L02HCQUX	439	hypothetical protein	118	22.872	318	67.7348	-1.56631	4.22218e-24	up
Contig2405	1201	hypothetical protein	141	27.3301	203	43.2395	-0.661859	0.00126075	up
1-G0EDD0L01ESX97	460	hypothetical protein	2	0.387661	15	3.19504	-3.04296	0.0166823	up
1-G0EDD0L01EX54D	430	hypothetical protein	15	2.90746	62	13.2061	-2.18338	3.20471e-07	up
1-G0CLBUI04JW4HP	491	hypothetical protein	4	0.775322	33	7.02908	-3.18047	9.63206e-06	up
Contig16955	894	hypothetical protein	38	7.36556	74	15.7622	-1.0976	0.00397438	up
1-G0EDD0L01C3SFD	507	hypothetical protein	12	2.32597	66	14.0582	-2.59551	1.86094e-09	up
1-G0EDD0L01C2JG1	443	hypothetical protein	3	0.581491	24	5.11206	-3.13607	0.000436031	up
Contig8244	1657	hypothetical protein	9	1.74447	28	5.96407	-1.7735	0.0181327	up
1-G0EDD0L01AL6FE	377	hypothetical protein	6	1.16298	24	5.11206	-2.13607	0.0109226	up
1-G0EDD0L01DBVO5	210	hypothetical protein	1	0.19383	13	2.76903	-3.83651	0.0130561	up
Contig27906	224	hypothetical protein	23	4.4581	56	11.9281	-1.41987	0.00152544	up
3-G0EDD0L02GIIF8	413	hypothetical protein	2449	474.691	3402	724.634	-0.610264	3.10674e-55	up
Contig23859	659	hypothetical protein	56	10.8545	90	19.1702	-0.820572	0.0225606	up
1-G0EDD0L01D7YAK	357	hypothetical protein	10	1.9383	35	7.45508	-1.94343	0.00185102	up
1-G0CLBUI04JPX08	397	hypothetical protein	12	2.32597	80	17.0402	-2.87304	8.08074e-13	up
1-G0CLBUI04I8ADW	450	hypothetical protein	401	77.726	646	137.6	-0.824006	1.98748e-17	up
1-G0EDD0L01EGQ8G	466	hypothetical protein	9	1.74447	70	14.9102	-3.09543	4.81867e-12	up
1-G0EDD0L01AFVK7	437	hypothetical protein	7	1.35681	51	10.8631	-3.00114	1.78001e-08	up
1-G0EDD0L01BCXOW	442	hypothetical protein	5	0.969152	69	14.6972	-3.92267	2.34395e-14	up
1-G0EDD0L01DI6YI	380	hypothetical protein	11	2.13214	71	15.1232	-2.82639	3.6367e-11	up
Contig17809	624	hypothetical protein	83	16.0879	130	27.6903	-0.783402	0.00402142	up
Contig13591	669	hypothetical protein	1838	356.26	3006	640.285	-0.845782	8.68023e-87	up
Contig23709	3052	hypothetical protein	603	116.88	726	154.64	-0.403886	2.54287e-05	up
Contig8927	754	hypothetical protein	196	37.9908	254	54.1026	-0.510049	0.00758643	up
Contig25139	944	hypothetical protein	10	1.9383	30	6.39007	-1.72104	0.0156731	up
1-G0CLBUI04JWNVK	476	hypothetical protein	6	1.16298	25	5.32506	-2.19497	0.00684397	up
1-G0EDD0L01C81KB	439	hypothetical protein	7	1.35681	46	9.79811	-2.85228	2.99356e-07	up
1-G0EDD0L01BL5PJ	330	hypothetical protein	12	2.32597	58	12.3541	-2.40909	1.30275e-07	up
1-G0EDD0L01BLXWI	504	hypothetical protein	12	2.32597	56	11.9281	-2.35847	3.69633e-07	up
1-G0EDD0L01B2J8K	186	hypothetical protein	915	177.355	1192	253.899	-0.517615	4.67152e-14	up
1-G0CLBUI04JZX9Y	420	hypothetical protein	1	0.19383	15	3.19504	-4.04296	0.00423251	up
1-G0EDD0L01ETVRQ	419	hypothetical protein	47	9.11003	104	22.1522	-1.28192	1.12686e-05	up
1-G0EDD0L01ASGY8	317	hypothetical protein	6	1.16298	34	7.24208	-2.63857	6.85671e-05	up
1-G0EDD0L01EIRFA	434	hypothetical protein	101	19.5769	218	46.4345	-1.24605	1.5681e-11	up
1-G0CLBUI04IN7WC	370	hypothetical protein	3	0.581491	35	7.45508	-3.68039	6.90457e-07	up
2-G0EDD0L01EO4BQ	385	hypothetical protein	22839	4426.89	22038	4694.15	-0.0845679	5.02617e-08	up
3-G0EDD0L02F8S4L	345	hypothetical protein	524	101.567	739	157.409	-0.632082	1.8577e-12	up
1-G0CLBUI04IUG3V	527	hypothetical protein	21	4.07044	119	25.3473	-2.63857	1.4904e-17	up
1-G0EDD0L01EXKCS	398	hypothetical protein	7	1.35681	31	6.60307	-2.28292	0.000934235	up
Contig23306	1327	hypothetical protein	145	28.1054	208	44.3045	-0.656605	0.00115145	up
Contig3171	714	hypothetical protein	75	14.5373	118	25.1343	-0.789898	0.00707943	up
1-G0EDD0L01BZYFT	376	hypothetical protein	11	2.13214	56	11.9281	-2.484	1.3016e-07	up
Contig28042	424	hypothetical protein	20472	3968.1	24435	5204.71	-0.391371	2.86986e-178	up
1-G0CLBUI04JEIA8	309	hypothetical protein	5	0.969152	65	13.8452	-3.83651	2.57805e-13	up
1-G0CLBUI04JWGRR	418	hypothetical protein	7	1.35681	27	5.75106	-2.08361	0.00635719	up
Contig11497	1778	hypothetical protein	362	70.1666	418	89.035	-0.343587	0.0275379	up
1-G0EDD0L01B0H2C	364	hypothetical protein	1	0.19383	12	2.55603	-3.72104	0.0221602	up
Contig26929	607	hypothetical protein	147	28.4931	204	43.4525	-0.608827	0.00384051	up
1-G0EDD0L01EWYBM	506	hypothetical protein	11	2.13214	64	13.6322	-2.67664	1.75742e-09	up
1-G0EDD0L01E56Q9	402	hypothetical protein	4	0.775322	18	3.83404	-2.306	0.0297569	up
Contig23093	1017	hypothetical protein	17083	3311.21	17040	3629.56	-0.132438	4.22626e-15	up
1-G0EDD0L01CJXP6	457	hypothetical protein	3	0.581491	25	5.32506	-3.19497	0.000246002	up
1-G0EDD0L01DDLB1	488	hypothetical protein	17	3.29512	61	12.9931	-1.97935	3.01414e-06	up
Contig23008	1112	hypothetical protein	37486	7265.93	42283	9006.38	-0.3098	1.12406e-199	up
Contig27267	792	hypothetical protein	60	11.6298	101	21.5132	-0.887395	0.00530983	up
2-G0EDD0L01CWEFE	450	hypothetical protein	1119	216.896	1419	302.25	-0.478739	1.62984e-14	up
Contig4103	786	hypothetical protein	49	9.49769	94	20.0222	-1.07595	0.000761514	up
1-G0EDD0L01B9LII	378	hypothetical protein	9	1.74447	37	7.88109	-2.1756	0.000312319	up
1-G0EDD0L01AKAY4	406	hypothetical protein	15	2.90746	40	8.5201	-1.55111	0.00689895	up
1-G0EDD0L01DLASD	315	hypothetical protein	2	0.387661	20	4.26005	-3.458	0.00105611	up
1-G0EDD0L01DG1IP	462	hypothetical protein	29	5.62108	63	13.4192	-1.25537	0.00268526	up
Contig2519	1162	hypothetical protein	80	15.5064	121	25.7733	-0.733009	0.0133563	up
1-G0EDD0L01ESRGV	374	hypothetical protein	8	1.55064	64	13.6322	-3.13607	3.95065e-11	up
3-G0EDD0L02IPTVM	539	hypothetical protein	15	2.90746	36	7.66809	-1.39911	0.0286841	up
1-G0EDD0L01BO8YC	501	hypothetical protein	12	2.32597	51	10.8631	-2.22354	4.7523e-06	up
1-G0EDD0L01B7YVA	380	hypothetical protein	2	0.387661	72	15.3362	-5.306	4.91806e-17	up
1-G0EDD0L01CUH28	440	hypothetical protein	12	2.32597	43	9.1591	-1.97738	0.000234799	up
Contig15495	1267	hypothetical protein	101	19.5769	150	31.9504	-0.706681	0.00522243	up
1-G0CLBUI04I6179	402	hypothetical protein	2	0.387661	27	5.75106	-3.89096	1.71969e-05	up
1-G0EDD0L01BW3FX	474	hypothetical protein	11	2.13214	61	12.9931	-2.60738	8.91705e-09	up
1-G0CLBUI04I9EKX	458	hypothetical protein	25	4.84576	50	10.6501	-1.13607	0.0282839	up
1-G0EDD0L01ANOZJ	341	hypothetical protein	4	0.775322	23	4.89905	-2.65964	0.00254274	up
3-G0EDD0L02HPM4V	452	hypothetical protein	52	10.0792	87	18.5312	-0.878578	0.0147293	up
Contig2429	781	hypothetical protein	8	1.55064	37	7.88109	-2.34553	0.000119634	up
1-G0CLBUI04JCJMV	527	hypothetical protein	3	0.581491	19	4.04705	-2.79904	0.00674176	up
1-G0CLBUI04IX1PD	433	hypothetical protein	1	0.19383	28	5.96407	-4.94343	2.09199e-06	up
3-G0EDD0L02JISJO	304	hypothetical protein	162	31.4005	222	47.2865	-0.59064	0.00308644	up
Contig10092	1074	hypothetical protein	410	79.4705	501	106.714	-0.425261	0.000515495	up
2-G0EDD0L01C0MGH	491	hypothetical protein	17	3.29512	42	8.9461	-1.44093	0.0101058	up
1-G0EDD0L01DTJ4C	305	hypothetical protein	689	133.549	1131	240.906	-0.851097	1.32505e-32	up
1-G0CLBUI04IUXTY	496	hypothetical protein	2	0.387661	14	2.98203	-2.94343	0.027738	up
Contig22697	800	hypothetical protein	45	8.72237	79	16.8272	-0.948002	0.0123656	up
1-G0EDD0L01BC9CS	399	hypothetical protein	16	3.10129	60	12.7801	-2.04296	2.09365e-06	up
1-G0EDD0L01AYXUD	414	hypothetical protein	21	4.07044	107	22.7913	-2.48522	1.03314e-14	up
1-G0EDD0L01EBLM3	473	hypothetical protein	19	3.68278	75	15.9752	-2.11697	1.99805e-08	up
1-G0EDD0L01DY5L6	404	hypothetical protein	10	1.9383	34	7.24208	-1.90161	0.00290756	up
Contig21488	583	hypothetical protein	5965	1156.2	7417	1579.84	-0.450388	1.55937e-69	up
1-G0CLBUI04ICW34	435	hypothetical protein	74	14.3435	124	26.4123	-0.880817	0.00122924	up
Contig3789	1089	hypothetical protein	164	31.7882	217	46.2215	-0.540073	0.0106241	up
Contig5045	1369	hypothetical protein	37762	7319.43	39384	8388.89	-0.196749	1.63446e-77	up
2-G0EDD0L01ANIHJ	498	hypothetical protein	6	1.16298	22	4.68605	-2.01054	0.0261114	up
1-G0EDD0L01BOIFL	381	hypothetical protein	5	0.969152	27	5.75106	-2.56903	0.000941455	up
Contig5862	1463	hypothetical protein	439	85.0916	511	108.844	-0.355176	0.0063389	up
1-G0EDD0L01C4IMS	515	hypothetical protein	16	3.10129	106	22.5783	-2.86399	4.92812e-17	up
1-G0EDD0L01CTJRN	465	hypothetical protein	3	0.581491	16	3.40804	-2.55111	0.0297738	up
Contig15185	1368	hypothetical protein	522	101.18	602	128.227	-0.341788	0.00332507	up
Contig5766	424	hypothetical protein	3054	591.958	4474	952.973	-0.686939	4.66772e-90	up
1-G0CLBUI04JKJDA	526	hypothetical protein	106	20.546	491	104.584	-2.34773	1.13069e-64	up
Contig3222	1418	hypothetical protein	345	66.8715	405	86.266	-0.3674	0.0171313	up
1-G0EDD0L01B37G2	470	hypothetical protein	7	1.35681	47	10.0111	-2.88331	1.69003e-07	up
1-G0EDD0L01C1QH5	431	hypothetical protein	89	17.2509	168	35.7844	-1.05266	1.01726e-06	up
Contig4718	770	hypothetical protein	81	15.7003	126	26.8383	-0.773504	0.00585254	up
1-G0CLBUI04I34UC	463	hypothetical protein	15	2.90746	67	14.2712	-2.29527	2.56016e-08	up
1-G0EDD0L01BSINP	423	hypothetical protein	19	3.68278	43	9.1591	-1.31441	0.0190889	up
1-G0EDD0L01AZQJR	487	hypothetical protein	138	26.7486	201	42.8135	-0.678601	0.000941224	up
Contig5955	1054	hypothetical protein	284	55.0479	374	79.6629	-0.533221	0.000150871	up
Contig28696	820	hypothetical protein	81	15.7003	121	25.7733	-0.715087	0.0168096	up
3-G0EDD0L02FWT2D	432	hypothetical protein	6831	1324.06	9088	1935.77	-0.54794	1.87194e-122	up
1-G0EDD0L01EPCWV	486	hypothetical protein	13	2.5198	62	13.2061	-2.38983	4.48913e-08	up
Contig1756	1236	hypothetical protein	279	54.0787	338	71.9948	-0.412832	0.0141186	up
1-G0EDD0L01DTVBC	371	hypothetical protein	13	2.5198	33	7.02908	-1.48003	0.0290066	up
1-G0EDD0L01AIGUS	520	hypothetical protein	3	0.581491	35	7.45508	-3.68039	6.90457e-07	up
1-G0EDD0L01AHLW3	397	hypothetical protein	16	3.10129	51	10.8631	-1.8085	0.000138052	up
1-G0EDD0L01AM4V3	351	hypothetical protein	1	0.19383	20	4.26005	-4.458	0.000233338	up
1-G0EDD0L01BI43S	349	hypothetical protein	58	11.2422	124	26.4123	-1.23229	2.21745e-06	up
2-G0EDD0L01CRE0P	375	hypothetical protein	4	0.775322	23	4.89905	-2.65964	0.00254274	up
1-G0CLBUI04JO7C3	489	hypothetical protein	1	0.19383	20	4.26005	-4.458	0.000233338	up
Contig15709	2280	hypothetical protein	691	133.937	754	160.604	-0.261953	0.0188272	up
Contig27159	1509	hypothetical protein	19146	3711.08	19621	4179.32	-0.17143	4.13031e-29	up
1-G0EDD0L01E1VYG	317	hypothetical protein	5	0.969152	43	9.1591	-3.24041	1.18467e-07	up
1-G0EDD0L01C5CDS	501	hypothetical protein	7	1.35681	47	10.0111	-2.88331	1.69003e-07	up
Contig5758	1064	hypothetical protein	321	62.2196	429	91.378	-0.554478	1.23149e-05	up
1-G0EDD0L01EN21M	460	hypothetical protein	1	0.19383	14	2.98203	-3.94343	0.00748445	up
1-G0CLBUI04ILO7K	492	hypothetical protein	2	0.387661	38	8.09409	-4.384	2.40325e-08	up
1-G0EDD0L01DEKHV	393	hypothetical protein	5	0.969152	28	5.96407	-2.6215	0.000555372	up
Contig24397	757	hypothetical protein	10911	2114.88	12695	2704.07	-0.354551	2.12952e-76	up
1-G0EDD0L01B9I3Q	502	hypothetical protein	15	2.90746	43	9.1591	-1.65545	0.00208723	up
1-G0EDD0L01AVH3J	288	hypothetical protein	52	10.0792	92	19.5962	-0.959196	0.00407513	up
1-G0EDD0L01DHUZP	458	hypothetical protein	2	0.387661	26	5.53806	-3.83651	3.14102e-05	up
1-G0CLBUI04JV7H0	215	hypothetical protein	4	0.775322	36	7.66809	-3.306	1.69204e-06	up
1-G0EDD0L01DHPMR	344	hypothetical protein	53	10.273	97	20.6612	-1.00807	0.00144342	up
Contig19353	535	hypothetical protein	310	60.0875	376	80.0889	-0.414539	0.0070986	up
1-G0EDD0L01A22ID	512	hypothetical protein	568	110.096	953	202.991	-0.882659	3.51349e-29	up
Contig5769	2233	hypothetical protein	36288	7033.72	50782	10816.7	-0.620899	0	up
1-G0EDD0L01BTG63	470	hypothetical protein	11	2.13214	58	12.3541	-2.53462	4.42655e-08	up
1-G0EDD0L01D2ZI3	519	hypothetical protein	39	7.55939	196	41.7485	-2.46538	5.26088e-27	up
1-G0EDD0L01E7A4Z	182	hypothetical protein	68	13.1805	111	23.6433	-0.843027	0.00505646	up
Contig5591	2551	hypothetical protein	572	110.871	637	135.683	-0.291352	0.0157671	up
3-G0EDD0L02GQ4M5	396	hypothetical protein	6	1.16298	22	4.68605	-2.01054	0.0261114	up
1-G0CLBUI04JJ4SW	464	hypothetical protein	5	0.969152	27	5.75106	-2.56903	0.000941455	up
1-G0EDD0L01BFRIH	501	hypothetical protein	2	0.387661	25	5.32506	-3.77993	5.68883e-05	up
1-G0EDD0L01EWY4X	570	hypothetical protein	75	14.5373	169	35.9974	-1.30813	1.30254e-09	up
Contig22800	594	hypothetical protein	1654	320.596	2151	458.168	-0.515122	2.11939e-25	up
1-G0CLBUI04IG74Z	436	hypothetical protein	7	1.35681	24	5.11206	-1.91368	0.0234233	up
1-G0EDD0L01A7IZE	471	hypothetical protein	9	1.74447	62	13.2061	-2.92035	4.67641e-10	up
Contig371	757	hypothetical protein	234	45.3563	294	62.6227	-0.465382	0.00874983	up
Contig2758	740	hypothetical protein	55	10.6607	217	46.2215	-2.11627	8.02223e-25	up
Contig15487	716	hypothetical protein	84	16.2818	139	29.6073	-0.862698	0.000614087	up
Contig15974	1259	hypothetical protein	60	11.6298	94	20.0222	-0.783772	0.0268711	up
Contig17883	1031	hypothetical protein	82	15.8941	121	25.7733	-0.697385	0.0210107	up
1-G0EDD0L01ERO6C	235	hypothetical protein	13	2.5198	82	17.4662	-2.79319	9.13414e-13	up
1-G0CLBUI04JG5NR	405	hypothetical protein	10	1.9383	29	6.17707	-1.67213	0.0230592	up
1-G0EDD0L01A5EM8	452	hypothetical protein	69	13.3743	109	23.2173	-0.795734	0.0107412	up
Contig721	1331	hypothetical protein	499	96.7214	600	127.801	-0.401997	0.000245424	up
Contig14514	284	hypothetical protein	508	98.4659	782	166.568	-0.758414	2.66865e-18	up
1-G0EDD0L01BGIOK	476	hypothetical protein	25	4.84576	132	28.1163	-2.53661	1.16531e-18	up
3-G0EDD0L02HB4II	534	hypothetical protein	15	2.90746	42	8.9461	-1.6215	0.00314735	up
1-G0CLBUI04J2SNU	465	hypothetical protein	8	1.55064	87	18.5312	-3.57902	4.87923e-17	up
Contig1595	1107	hypothetical protein	100	19.383	148	31.5244	-0.701671	0.00623128	up
Contig18355	1044	hypothetical protein	82	15.8941	123	26.1993	-0.721037	0.0142825	up
1-G0EDD0L01CSZ6I	471	hypothetical protein	87	16.8633	135	28.7553	-0.769946	0.00381992	up
1-G0EDD0L01CPVN0	436	hypothetical protein	7	1.35681	68	14.4842	-3.41618	9.23979e-13	up
2-G0EDD0L01BV8V2	373	hypothetical protein	17	3.29512	39	8.30709	-1.33401	0.0277663	up
Contig475	1532	hypothetical protein	832	161.267	4092	871.606	-2.43422	0	up
1-G0EDD0L01BUX5P	351	hypothetical protein	2	0.387661	27	5.75106	-3.89096	1.71969e-05	up
1-G0EDD0L01CUN0I	493	hypothetical protein	10	1.9383	49	10.4371	-2.42886	1.80406e-06	up
Contig15107	911	hypothetical protein	414	80.2458	523	111.4	-0.473254	3.93289e-05	up
2-G0EDD0L01C9G9Q	564	hypothetical protein	85	16.4756	151	32.1634	-0.965088	3.37488e-05	up
1-G0CLBUI04II20I	416	hypothetical protein	10	1.9383	37	7.88109	-2.0236	0.000743749	up
1-G0EDD0L01DYWQM	397	hypothetical protein	4	0.775322	46	9.79811	-3.65964	4.62615e-09	up
Contig7753	1111	hypothetical protein	71	13.762	108	23.0043	-0.741214	0.0217973	up
Contig1260	1213	hypothetical protein	117	22.6782	174	37.0624	-0.708653	0.00164782	up
1-G0EDD0L01DSI6B	465	hypothetical protein	11	2.13214	74	15.7622	-2.8861	6.70199e-12	up
1-G0EDD0L01CGW85	440	hypothetical protein	15	2.90746	39	8.30709	-1.51459	0.0101084	up
Contig18431	615	hypothetical protein	48	9.30386	127	27.0513	-1.5398	3.11115e-09	up
Contig3337	481	hypothetical protein	2	0.387661	15	3.19504	-3.04296	0.0166823	up
3-G0EDD0L02GXN8O	526	hypothetical protein	1126	218.253	1577	335.905	-0.62205	3.4486e-26	up
1-G0EDD0L01C4GBI	387	hypothetical protein	1	0.19383	37	7.88109	-5.34553	1.16424e-08	up
Contig25308	975	hypothetical protein	52	10.0792	87	18.5312	-0.878578	0.0147293	up
1-G0CLBUI04ISUDP	396	hypothetical protein	3	0.581491	19	4.04705	-2.79904	0.00674176	up
Contig21044	977	hypothetical protein	73	14.1496	118	25.1343	-0.828893	0.00401613	up
1-G0EDD0L01D3WL7	411	hypothetical protein	279	54.0787	354	75.4028	-0.479558	0.00153769	up
1-G0EDD0L01C8Q33	445	hypothetical protein	12	2.32597	32	6.81608	-1.55111	0.0242268	up
Contig23599	695	hypothetical protein	4144	803.234	4748	1011.34	-0.33237	7.06801e-25	up
Contig304	1930	hypothetical protein	2305	446.779	6407	1364.71	-1.61096	0	up
1-G0EDD0L01DB4XN	280	hypothetical protein	13	2.5198	34	7.24208	-1.5231	0.0203439	up
1-G0EDD0L01D8NWG	501	hypothetical protein	8	1.55064	46	9.79811	-2.65964	9.94349e-07	up
Contig17629	987	hypothetical protein	398	77.1445	503	107.14	-0.473864	6.07581e-05	up
1-G0EDD0L01ALPO8	535	hypothetical protein	13	2.5198	40	8.5201	-1.75756	0.00189817	up
Contig364	320	hypothetical protein	44	8.52854	88	18.7442	-1.13607	0.000622095	up
Contig19977	695	hypothetical protein	6	1.16298	39	8.30709	-2.83651	4.33509e-06	up
1-G0EDD0L01CZHQV	422	hypothetical protein	7	1.35681	37	7.88109	-2.53817	4.17403e-05	up
3-G0EDD0L02IE053	431	hypothetical protein	2593	502.602	3399	723.995	-0.526562	3.83944e-42	up
1-G0EDD0L01E67DH	352	hypothetical protein	54	10.4668	89	18.9572	-0.85692	0.0163796	up
1-G0EDD0L01DCGZ7	412	hypothetical protein	16	3.10129	62	13.2061	-2.09027	7.93665e-07	up
1-G0CLBUI04JMKI6	290	hypothetical protein	3	0.581491	19	4.04705	-2.79904	0.00674176	up
1-G0EDD0L01B0YTL	457	hypothetical protein	15	2.90746	77	16.4012	-2.49597	1.39811e-10	up
1-G0CLBUI04JLA4A	368	hypothetical protein	5	0.969152	31	6.60307	-2.76834	0.000109799	up
1-G0EDD0L01DNBA0	405	hypothetical protein	8	1.55064	52	11.0761	-2.83651	3.57143e-08	up
Contig44	834	hypothetical protein	1128	218.641	1322	281.589	-0.365029	4.19352e-08	up
Contig5801	374	hypothetical protein	261	50.5898	416	88.609	-0.808608	9.10478e-11	up
1-G0EDD0L01DWZNV	282	hypothetical protein	2	0.387661	28	5.96407	-3.94343	9.48867e-06	up
1-G0EDD0L01EGVWM	450	hypothetical protein	21	4.07044	54	11.5021	-1.49864	0.00105662	up
Contig2676	907	hypothetical protein	199	38.5723	265	56.4456	-0.549298	0.00216351	up
1-G0EDD0L01DCR2M	349	hypothetical protein	31	6.00875	64	13.6322	-1.18188	0.00477151	up
Contig4731	2657	hypothetical protein	310059	60098.9	291013	61986.5	-0.0446149	1.82878e-32	up
Contig1532	1846	hypothetical protein	1315	254.887	1560	332.284	-0.382557	1.76081e-10	up
1-G0EDD0L01C1T60	410	hypothetical protein	6	1.16298	50	10.6501	-3.19497	8.21936e-09	up
Contig23299	1283	hypothetical protein	100	19.383	141	30.0333	-0.631769	0.0235629	up
Contig4713	930	hypothetical protein	116	22.4843	177	37.7014	-0.745699	0.000667766	up
1-G0EDD0L01EPF06	458	hypothetical protein	18	3.48895	97	20.6612	-2.56606	8.03834e-14	up
Contig17792	495	hypothetical protein	513	99.435	733	156.131	-0.650928	4.94411e-13	up
1-G0EDD0L01A4BKZ	431	hypothetical protein	4	0.775322	43	9.1591	-3.56234	2.72327e-08	up
Contig21413	279	hypothetical protein	2689	521.21	2766	589.165	-0.176805	0.000352095	up
3-G0EDD0L02GA7RX	390	hypothetical protein	1454	281.83	1909	406.622	-0.528864	1.22697e-23	up
1-G0EDD0L01DXBHW	498	hypothetical protein	34	6.59024	147	31.3114	-2.24828	4.91199e-18	up
1-G0EDD0L01D7O5I	465	hypothetical protein	5	0.969152	52	11.0761	-3.51459	6.01953e-10	up
Contig26872	1684	hypothetical protein	378	73.2679	451	96.0641	-0.390815	0.00434607	up
1-G0CLBUI04IFKCA	483	hypothetical protein	1	0.19383	14	2.98203	-3.94343	0.00748445	up
1-G0CLBUI04H9Q2Z	443	hypothetical protein	14	2.71363	36	7.66809	-1.49864	0.0171781	up
2-G0EDD0L01B9EX7	443	hypothetical protein	21	4.07044	51	10.8631	-1.41618	0.00327353	up
3-G0EDD0L02G68I5	441	hypothetical protein	2132	413.247	2758	587.461	-0.507489	7.56906e-32	up
1-G0EDD0L01DYKFU	431	hypothetical protein	256	49.6206	356	75.8289	-0.611808	1.39561e-05	up
1-G0EDD0L01DLDT0	339	hypothetical protein	9	1.74447	55	11.7151	-2.74751	2.29791e-08	up
1-G0CLBUI04IRE2F	461	hypothetical protein	16	3.10129	109	23.2173	-2.90426	9.11688e-18	up
1-G0EDD0L01CWREP	523	hypothetical protein	26	5.03959	133	28.3293	-2.49092	2.04964e-18	up
3-G0EDD0L02H40KE	342	hypothetical protein	2	0.387661	15	3.19504	-3.04296	0.0166823	up
1-G0EDD0L01BPIMW	431	hypothetical protein	6	1.16298	49	10.4371	-3.16582	1.47016e-08	up
1-G0EDD0L01BMXKC	476	hypothetical protein	10	1.9383	61	12.9931	-2.74488	2.78579e-09	up
1-G0EDD0L01C3ET7	488	hypothetical protein	5	0.969152	39	8.30709	-3.09955	1.1891e-06	up
1-G0CLBUI04ITH1R	462	hypothetical protein	4	0.775322	18	3.83404	-2.306	0.0297569	up
1-G0CLBUI04JL4FI	236	hypothetical protein	3	0.581491	18	3.83404	-2.72104	0.0113212	up
1-G0EDD0L01AX87Q	503	hypothetical protein	7	1.35681	28	5.96407	-2.13607	0.00397375	up
1-G0EDD0L01B7CJZ	405	hypothetical protein	12	2.32597	75	15.9752	-2.77993	1.32464e-11	up
1-G0CLBUI04IQ98I	386	hypothetical protein	4906	950.932	5305	1129.98	-0.24888	6.45979e-16	up
1-G0EDD0L01AH4UZ	374	hypothetical protein	2	0.387661	16	3.40804	-3.13607	0.00996026	up
1-G0EDD0L01DXY4V	527	hypothetical protein	3	0.581491	36	7.66809	-3.72104	3.81945e-07	up
1-G0EDD0L01EJZ2B	330	hypothetical protein	16	3.10129	61	12.9931	-2.06681	1.29218e-06	up
1-G0EDD0L01EUWZA	466	hypothetical protein	858	166.307	1242	264.549	-0.66969	1.74109e-23	up
Contig22193	349	hypothetical protein	491	95.1708	609	129.718	-0.446793	2.19718e-05	up
Contig1757	1460	hypothetical protein	353	68.4222	469	99.8981	-0.545994	5.33781e-06	up
1-G0CLBUI04IYSRP	478	hypothetical protein	7	1.35681	37	7.88109	-2.53817	4.17403e-05	up
Contig24503	576	hypothetical protein	90	17.4447	131	27.9033	-0.677644	0.0182162	up
Contig19812	473	hypothetical protein	157	30.4314	248	52.8246	-0.79565	3.48983e-06	up
2-G0EDD0L01DBM8E	351	hypothetical protein	222	43.0304	312	66.4567	-0.62706	4.26055e-05	up
1-G0EDD0L01C598O	289	hypothetical protein	16	3.10129	62	13.2061	-2.09027	7.93665e-07	up
1-G0EDD0L01EXEEP	440	hypothetical protein	14	2.71363	51	10.8631	-2.00114	2.84213e-05	up
1-G0EDD0L01CFYL6	390	hypothetical protein	312	60.4751	411	87.544	-0.533666	5.07935e-05	up
2-G0EDD0L01E046O	411	hypothetical protein	676	131.029	900	191.702	-0.548976	9.05446e-12	up
1-G0EDD0L01AGK5G	387	hypothetical protein	7	1.35681	31	6.60307	-2.28292	0.000934235	up
1-G0EDD0L01EA5C2	371	hypothetical protein	5	0.969152	21	4.47305	-2.20646	0.0181855	up
1-G0EDD0L01EIJA9	433	hypothetical protein	5	0.969152	31	6.60307	-2.76834	0.000109799	up
1-G0EDD0L01EB84U	347	hypothetical protein	6	1.16298	56	11.9281	-3.35847	2.47252e-10	up
2-G0EDD0L01EEO43	500	hypothetical protein	995	192.861	1301	277.116	-0.522927	1.18491e-15	up
1-G0EDD0L01EZH3Y	348	hypothetical protein	7	1.35681	66	14.0582	-3.37311	3.00696e-12	up
Contig6569	2485	hypothetical protein	277	53.691	343	73.0598	-0.444397	0.00555708	up
1-G0EDD0L01BMB3L	513	hypothetical protein	8	1.55064	79	16.8272	-3.43985	5.93156e-15	up
1-G0EDD0L01AJMIM	402	hypothetical protein	0	0	13	2.76903	-4.83651	0.00638141	up
Contig19942	905	hypothetical protein	170	32.9512	239	50.9076	-0.62755	0.000691142	up
3-G0EDD0L02GYP3H	483	hypothetical protein	839	162.624	1039	221.309	-0.444527	3.32921e-09	up
3-G0EDD0L02FQVZ4	280	hypothetical protein	191	37.0216	265	56.4456	-0.608494	0.000443173	up
1-G0EDD0L01DFWGF	398	hypothetical protein	19	3.68278	90	19.1702	-2.38	1.00092e-11	up
2-G0EDD0L01B1TOM	458	hypothetical protein	19	3.68278	47	10.0111	-1.44274	0.00477909	up
1-G0EDD0L01DNQUL	339	hypothetical protein	1	0.19383	14	2.98203	-3.94343	0.00748445	up
Contig20484	687	hypothetical protein	37	7.17173	67	14.2712	-0.99271	0.0197454	up
Contig8440	649	hypothetical protein	110	21.3214	186	39.6184	-0.893873	1.20709e-05	up
3-G0EDD0L02F4E21	416	hypothetical protein	19708	3820.01	24247	5164.67	-0.435099	1.60558e-215	up
1-G0EDD0L01A2NHR	517	hypothetical protein	11	2.13214	69	14.6972	-2.78517	1.11535e-10	up
1-G0EDD0L01DJIEL	516	hypothetical protein	0	0	31	6.60307	-6.09027	2.98367e-07	up
Contig22731	840	hypothetical protein	49	9.49769	83	17.6792	-0.896404	0.0157581	up
1-G0CLBUI04H9WXB	164	hypothetical protein	15	2.90746	94	20.0222	-2.78377	1.27718e-14	up
1-G0EDD0L01AU3PT	493	hypothetical protein	1	0.19383	18	3.83404	-4.306	0.000752905	up
Contig18984	1154	hypothetical protein	51	9.88536	88	18.7442	-0.92308	0.0084661	up
1-G0EDD0L01BKGDV	442	hypothetical protein	1	0.19383	24	5.11206	-4.72104	2.19449e-05	up
1-G0EDD0L01D31TM	534	hypothetical protein	7	1.35681	24	5.11206	-1.91368	0.0234233	up
Contig22237	2189	hypothetical protein	258	50.0083	315	67.0958	-0.424055	0.0157321	up
1-G0CLBUI04JPYPO	409	hypothetical protein	274	53.1096	368	78.3849	-0.561604	6.30646e-05	up
1-G0EDD0L01ANKLB	530	hypothetical protein	17	3.29512	232	49.4166	-3.90659	3.80612e-49	up
Contig2271	944	hypothetical protein	259	50.2021	319	67.9478	-0.436678	0.0108627	up
1-G0EDD0L01B9PIK	476	hypothetical protein	11	2.13214	50	10.6501	-2.3205	2.97488e-06	up
1-G0EDD0L01ENX5X	513	hypothetical protein	13	2.5198	43	9.1591	-1.8619	0.000515613	up
1-G0CLBUI04JCYON	489	hypothetical protein	13	2.5198	53	11.2891	-2.16355	4.44317e-06	up
1-G0EDD0L01AG8SR	361	hypothetical protein	156	30.2376	290	61.7707	-1.03058	2.66526e-11	up
1-G0EDD0L01CNC0A	533	hypothetical protein	0	0	13	2.76903	-4.83651	0.00638141	up
1-G0CLBUI04IY76Q	368	hypothetical protein	227	43.9995	1043	222.161	-2.33605	2.50411e-137	up
Contig1926	1401	hypothetical protein	303	58.7306	401	85.414	-0.540359	5.2027e-05	up
1-G0EDD0L01AVZX0	379	hypothetical protein	13	2.5198	38	8.09409	-1.68356	0.00437046	up
1-G0CLBUI04JHXMZ	405	hypothetical protein	15	2.90746	88	18.7442	-2.68862	3.57434e-13	up
Contig4178	289	hypothetical protein	1347	261.09	1620	345.064	-0.402318	5.65548e-12	up
Contig4626	1442	hypothetical protein	135	26.1671	183	38.9794	-0.574958	0.0146637	up
1-G0EDD0L01DZDXQ	347	hypothetical protein	10	1.9383	56	11.9281	-2.6215	4.24743e-08	up
1-G0CLBUI04JPXIO	388	hypothetical protein	2	0.387661	24	5.11206	-3.72104	0.00010365	up
1-G0EDD0L01AI3L7	471	hypothetical protein	5	0.969152	50	10.6501	-3.458	1.96493e-09	up
1-G0EDD0L01A9VY7	289	hypothetical protein	8	1.55064	28	5.96407	-1.94343	0.00900324	up
3-G0EDD0L02H0JLV	527	hypothetical protein	4579	887.55	6376	1358.1	-0.613693	3.61857e-105	up
Contig16866	754	hypothetical protein	111	21.5152	158	33.6544	-0.645439	0.0104715	up
1-G0EDD0L01AXTGE	447	hypothetical protein	24	4.65193	145	30.8853	-2.73102	2.67635e-22	up
1-G0CLBUI04IEZ1I	376	hypothetical protein	18	3.48895	139	29.6073	-3.08509	3.83845e-24	up
1-G0EDD0L01B0ZXV	471	hypothetical protein	8	1.55064	57	12.1411	-2.96896	2.16872e-09	up
1-G0EDD0L01A8VVX	531	hypothetical protein	9	1.74447	69	14.6972	-3.07467	8.56212e-12	up
3-G0EDD0L02GHMWK	352	hypothetical protein	686	132.968	990	210.872	-0.665294	2.05409e-18	up
3-G0EDD0L02FJ8PU	346	hypothetical protein	1166	226.006	1471	313.327	-0.471304	1.27443e-14	up
1-G0EDD0L01AYKOM	260	hypothetical protein	5	0.969152	23	4.89905	-2.33771	0.00714526	up
1-G0CLBUI04J07VA	469	hypothetical protein	3	0.581491	25	5.32506	-3.19497	0.000246002	up
1-G0EDD0L01BNR7I	504	hypothetical protein	5	0.969152	21	4.47305	-2.20646	0.0181855	up
2-G0EDD0L01CDCN2	333	hypothetical protein	1149	222.711	1527	325.255	-0.546395	5.2803e-20	up
1-G0EDD0L01EILSR	437	hypothetical protein	10	1.9383	42	8.9461	-2.20646	6.58958e-05	up
Contig24763	507	hypothetical protein	5072	983.108	6010	1280.14	-0.380884	5.24125e-41	up
1-G0EDD0L01CFOT9	453	hypothetical protein	14	2.71363	99	21.0872	-2.95808	2.0662e-16	up
1-G0EDD0L01DG57S	360	hypothetical protein	7	1.35681	42	8.9461	-2.72104	2.75886e-06	up
Contig26791	843	hypothetical protein	71	13.762	116	24.7083	-0.844308	0.00363234	up
1-G0CLBUI04IKIWS	462	hypothetical protein	7	1.35681	24	5.11206	-1.91368	0.0234233	up
1-G0EDD0L01BRO90	468	hypothetical protein	25	4.84576	143	30.4593	-2.65209	2.69398e-21	up
Contig9784	684	hypothetical protein	67	12.9866	108	23.0043	-0.824872	0.00773468	up
Contig28265	735	hypothetical protein	141	27.3301	191	40.6835	-0.573952	0.0117457	up
Contig23251	674	hypothetical protein	22	4.26427	47	10.0111	-1.23123	0.0203754	up
1-G0EDD0L01D99BX	456	hypothetical protein	15	2.90746	106	22.5783	-2.9571	1.38667e-17	up
1-G0EDD0L01ED7UF	281	hypothetical protein	4	0.775322	27	5.75106	-2.89096	0.000295394	up
1-G0EDD0L01AOT54	335	hypothetical protein	24	4.65193	60	12.7801	-1.458	0.000597542	up
Contig24052	1329	hypothetical protein	55	10.6607	97	20.6612	-0.954627	0.00294631	up
1-G0EDD0L01DZ9L5	304	hypothetical protein	5	0.969152	27	5.75106	-2.56903	0.000941455	up
1-G0EDD0L01BB81X	355	hypothetical protein	24	4.65193	50	10.6501	-1.19497	0.0189645	up
1-G0EDD0L01CYDWL	396	hypothetical protein	1	0.19383	38	8.09409	-5.384	6.58951e-09	up
1-G0EDD0L01EMGXV	373	hypothetical protein	255	49.4268	395	84.1359	-0.767429	2.52885e-09	up
Contig19260	1656	hypothetical protein	109	21.1275	185	39.4054	-0.899271	1.1333e-05	up
1-G0CLBUI04IV8UQ	464	hypothetical protein	7	1.35681	27	5.75106	-2.08361	0.00635719	up
Contig25220	660	hypothetical protein	15	2.90746	37	7.88109	-1.43864	0.0203697	up
3-G0EDD0L02F4N3N	442	hypothetical protein	6	1.16298	22	4.68605	-2.01054	0.0261114	up
1-G0EDD0L01C9RCD	313	hypothetical protein	9	1.74447	52	11.0761	-2.66659	1.2023e-07	up
1-G0EDD0L01D6WNR	476	hypothetical protein	3	0.581491	27	5.75106	-3.306	7.76654e-05	up
Contig1381	589	hypothetical protein	204	39.5414	258	54.9546	-0.474876	0.0150073	up
1-G0EDD0L01EPYU7	432	hypothetical protein	3	0.581491	33	7.02908	-3.59551	2.25764e-06	up
Contig4057	504	hypothetical protein	4708	912.554	4809	1024.33	-0.166697	1.47307e-06	up
Contig19965	1066	hypothetical protein	390	75.5939	486	103.519	-0.453556	0.000215494	up
1-G0EDD0L01DIJKQ	444	hypothetical protein	8	1.55064	91	19.3832	-3.64387	4.43593e-18	up
1-G0EDD0L01BCKOJ	410	hypothetical protein	15	2.90746	85	18.1052	-2.63857	1.8654e-12	up
Contig5577	671	hypothetical protein	1468	284.543	1888	402.149	-0.499081	5.25609e-21	up
Contig20639	492	hypothetical protein	4050	785.013	5979	1273.54	-0.698056	4.74159e-124	up
1-G0CLBUI04H99O1	408	hypothetical protein	3	0.581491	23	4.89905	-3.07467	0.000764713	up
1-G0CLBUI04IL5GH	378	hypothetical protein	7	1.35681	42	8.9461	-2.72104	2.75886e-06	up
Contig23857	986	hypothetical protein	236	45.744	294	62.6227	-0.453103	0.0117222	up
1-G0CLBUI04H7NJD	405	hypothetical protein	5	0.969152	20	4.26005	-2.13607	0.0282702	up
3-G0EDD0L02G7IQJ	352	hypothetical protein	711	137.813	1047	223.014	-0.694414	4.53803e-21	up
Contig6533	79	hypothetical protein	23	4.4581	66	14.0582	-1.65691	2.85186e-05	up
1-G0EDD0L01D4KI3	490	hypothetical protein	8	1.55064	33	7.02908	-2.18047	0.000884622	up
1-G0EDD0L01EG7D8	228	hypothetical protein	43	8.33471	91	19.3832	-1.2176	0.000149657	up
1-G0EDD0L01E0H4K	377	hypothetical protein	19	3.68278	45	9.58511	-1.38	0.00990844	up
1-G0EDD0L01ED0N8	330	hypothetical protein	6	1.16298	73	15.5492	-3.74094	1.02228e-14	up
1-G0EDD0L01EO6WX	372	hypothetical protein	3	0.581491	32	6.81608	-3.55111	4.10925e-06	up
1-G0EDD0L01AWSW7	427	hypothetical protein	6	1.16298	44	9.37211	-3.01054	2.57502e-07	up
1-G0EDD0L01CKAXM	244	hypothetical protein	250	48.4576	430	91.591	-0.918483	6.75243e-14	up
3-G0EDD0L02GRTES	552	hypothetical protein	321	62.2196	422	89.887	-0.530744	4.18149e-05	up
1-G0EDD0L01CYAQE	484	hypothetical protein	14	2.71363	74	15.7622	-2.53817	2.30385e-10	up
1-G0EDD0L01BEI4U	462	hypothetical protein	19	3.68278	61	12.9931	-1.81888	1.4581e-05	up
Contig8010	797	hypothetical protein	90	17.4447	147	31.3114	-0.843893	0.000517969	up
1-G0CLBUI04IYW3Y	331	hypothetical protein	21	4.07044	50	10.6501	-1.38761	0.00468275	up
2-G0EDD0L01E6SPG	312	hypothetical protein	309	59.8936	558	118.855	-0.988732	1.52682e-20	up
1-G0EDD0L01BABPH	432	hypothetical protein	2	0.387661	18	3.83404	-3.306	0.00329244	up
3-G0EDD0L02GM76Q	435	hypothetical protein	9195	1782.27	11322	2411.61	-0.436281	1.87445e-100	up
1-G0EDD0L01DVXNW	536	hypothetical protein	55	10.6607	313	66.6697	-2.64473	5.02437e-47	up
Contig21814	1320	hypothetical protein	504	97.6906	601	128.014	-0.390015	0.000423518	up
Contig1039	768	hypothetical protein	193	37.4093	259	55.1676	-0.560425	0.00194612	up
Contig2551	824	hypothetical protein	240	46.5193	342	72.8468	-0.647036	6.26402e-06	up
1-G0EDD0L01A8NU1	456	hypothetical protein	12	2.32597	73	15.5492	-2.74094	4.02791e-11	up
1-G0EDD0L01DNNUO	331	hypothetical protein	17	3.29512	48	10.2241	-1.63357	0.000988362	up
Contig5698	492	hypothetical protein	232	44.9687	647	137.813	-1.61571	6.8121e-52	up
1-G0CLBUI04IX2RG	447	hypothetical protein	7	1.35681	35	7.45508	-2.458	0.000120672	up
1-G0EDD0L01DLTZE	421	hypothetical protein	12	2.32597	55	11.7151	-2.33247	6.20983e-07	up
Contig21801	298	hypothetical protein	4316	836.572	4456	949.139	-0.182128	3.13097e-07	up
1-G0EDD0L01EF4T4	430	hypothetical protein	12	2.32597	48	10.2241	-2.13607	2.11729e-05	up
1-G0EDD0L01B6N1Z	474	hypothetical protein	7	1.35681	73	15.5492	-3.51854	4.66499e-14	up
Contig18220	577	hypothetical protein	49	9.49769	86	18.3182	-0.947629	0.00740201	up
1-G0EDD0L01EU6EL	527	hypothetical protein	26	5.03959	132	28.1163	-2.48003	3.47425e-18	up
1-G0CLBUI04H7FRX	351	hypothetical protein	2	0.387661	24	5.11206	-3.72104	0.00010365	up
1-G0EDD0L01EJOQC	479	hypothetical protein	12	2.32597	73	15.5492	-2.74094	4.02791e-11	up
Contig4986	1142	hypothetical protein	70	13.5681	124	26.4123	-0.960987	0.000324134	up
1-G0CLBUI04IHEMR	376	hypothetical protein	5	0.969152	40	8.5201	-3.13607	6.6978e-07	up
3-G0EDD0L02HVSI5	320	hypothetical protein	922	178.712	1485	316.309	-0.823698	1.30629e-40	up
Contig23681	725	hypothetical protein	8158	1581.27	10836	2308.09	-0.545619	4.36117e-145	up
Contig5349	839	hypothetical protein	38	7.36556	71	15.1232	-1.03789	0.0096377	up
1-G0CLBUI04IT693	462	hypothetical protein	9	1.74447	55	11.7151	-2.74751	2.29791e-08	up
1-G0CLBUI04IN9DF	462	hypothetical protein	15	2.90746	70	14.9102	-2.35847	5.48817e-09	up
Contig15078	452	hypothetical protein	27	5.23342	56	11.9281	-1.18854	0.0107245	up
1-G0CLBUI04JCXON	492	hypothetical protein	10	1.9383	50	10.6501	-2.458	1.06513e-06	up
1-G0EDD0L01AMVFJ	383	hypothetical protein	2	0.387661	21	4.47305	-3.52839	0.000597116	up
1-G0CLBUI04I5Q4C	413	hypothetical protein	1	0.19383	28	5.96407	-4.94343	2.09199e-06	up
3-G0EDD0L02G8R86	527	hypothetical protein	3206	621.421	4192	892.906	-0.522938	1.7754e-51	up
1-G0CLBUI04ICVO0	543	hypothetical protein	81	15.7003	149	31.7374	-1.01539	1.35192e-05	up
Contig5741	238	hypothetical protein	5511	1068.2	12549	2672.97	-1.32326	0	up
Contig18437	1673	hypothetical protein	325	62.9949	413	87.97	-0.481776	0.000362553	up
Contig9753	921	hypothetical protein	149	28.8807	206	43.8785	-0.603406	0.00400806	up
1-G0EDD0L01EEIC7	491	hypothetical protein	11	2.13214	56	11.9281	-2.484	1.3016e-07	up
1-G0EDD0L01DD7GS	450	hypothetical protein	10	1.9383	43	9.1591	-2.24041	3.98253e-05	up
1-G0CLBUI04JK73D	417	hypothetical protein	3	0.581491	30	6.39007	-3.458	1.32787e-05	up
1-G0EDD0L01E01L5	484	hypothetical protein	575	111.453	705	150.167	-0.430135	8.00846e-06	up
1-G0EDD0L01EP0QA	431	hypothetical protein	9	1.74447	33	7.02908	-2.01054	0.00207591	up
1-G0CLBUI04IMZAN	369	hypothetical protein	4	0.775322	27	5.75106	-2.89096	0.000295394	up
1-G0EDD0L01C3XDY	425	hypothetical protein	93	18.0262	38	8.09409	1.15516	0.000695701	down
1-G0EDD0L01B0S7P	497	hypothetical protein	133	25.7795	74	15.7622	0.709755	0.0180453	down
1-G0EDD0L01ERK9K	163	hypothetical protein	557	107.964	293	62.4097	0.790703	1.17457e-12	down
Contig10142	848	hypothetical protein	228	44.1934	146	31.0983	0.506991	0.0249506	down
3-G0EDD0L02HHPKC	160	hypothetical protein	19	3.68278	3	0.639007	2.52689	0.0215669	down
2-G0EDD0L01DCSTA	479	hypothetical protein	16	3.10129	2	0.426005	2.86393	0.0261815	down
Contig13267	800	hypothetical protein	736	142.659	513	109.27	0.384673	0.00018484	down
1-G0EDD0L01DQNSP	434	hypothetical protein	1381	267.68	854	181.904	0.557331	5.15629e-17	down
Contig14310	2567	hypothetical protein	566	109.708	409	87.118	0.332627	0.0128467	down
Contig11570	387	hypothetical protein	80	15.5064	2	0.426005	5.18585	3.78969e-17	down
Contig25205	931	hypothetical protein	59	11.436	22	4.68605	1.28714	0.00636295	down
Contig35	708	hypothetical protein	813	157.584	435	92.656	0.766166	1.31825e-17	down
1-G0EDD0L01C0ZIW	501	hypothetical protein	1354	262.446	793	168.911	0.635761	3.25982e-21	down
1-G0CLBUI04JFZ67	325	hypothetical protein	58	11.2422	18	3.83404	1.55198	0.000828563	down
1-G0EDD0L01DQAAC	369	hypothetical protein	728	141.109	486	103.519	0.446908	7.11513e-06	down
Contig5454	2205	hypothetical protein	1067	206.817	786	167.42	0.304885	0.000358617	down
1-G0EDD0L01CF285	451	hypothetical protein	13	2.5198	1	0.213002	3.56437	0.0277703	down
Contig4333	1727	hypothetical protein	227	43.9995	127	27.0513	0.70179	0.000428564	down
2-G0EDD0L01DFUJM	540	hypothetical protein	27	5.23342	7	1.49102	1.81146	0.0297428	down
1-G0EDD0L01B4YJI	408	hypothetical protein	93	18.0262	33	7.02908	1.35869	4.92059e-05	down
Contig1661	780	hypothetical protein	203	39.3476	124	26.4123	0.575066	0.0139451	down
Contig1392	529	hypothetical protein	27	5.23342	5	1.06501	2.29689	0.00530677	down
3-G0EDD0L02JDZH8	555	hypothetical protein	159	30.819	78	16.6142	0.891407	0.00024382	down
Contig28267	441	hypothetical protein	103	19.9645	54	11.5021	0.795539	0.0241052	down
Contig20100	532	hypothetical protein	102	19.7707	45	9.58511	1.0445	0.00128869	down
Contig2098	1933	hypothetical protein	371	71.9111	254	54.1026	0.410517	0.0150033	down
3-G0EDD0L02GP17Z	383	hypothetical protein	25	4.84576	4	0.85201	2.50778	0.00442446	down
2-G0EDD0L01APNVA	432	hypothetical protein	53	10.273	19	4.04705	1.34392	0.00823257	down
3-G0EDD0L02IH5TN	434	hypothetical protein	109	21.1275	52	11.0761	0.931671	0.00337188	down
Contig20725	971	hypothetical protein	134	25.9733	67	14.2712	0.863926	0.00183783	down
Contig9747	1962	hypothetical protein	321	62.2196	218	46.4345	0.422171	0.0242326	down
1-G0EDD0L01EIHSK	518	hypothetical protein	14	2.71363	1	0.213002	3.67128	0.0171756	down
1-G0EDD0L01EUMZ3	545	hypothetical protein	1634	316.719	1065	226.848	0.48148	2.20578e-15	down
Contig8560	819	hypothetical protein	30	5.81491	7	1.49102	1.96346	0.00972564	down
2-G0EDD0L01BW5TS	377	hypothetical protein	236	45.744	79	16.8272	1.44279	2.81462e-14	down
2-G0EDD0L01E22MZ	475	hypothetical protein	41	7.94705	10	2.13002	1.89955	0.00141596	down
1-G0EDD0L01C652W	409	hypothetical protein	30	5.81491	6	1.27801	2.18585	0.00387929	down
1-G0EDD0L01DEAYV	481	hypothetical protein	119	23.0658	66	14.0582	0.71435	0.0294082	down
Contig18576	1483	hypothetical protein	1113	215.733	571	121.624	0.826817	1.01149e-27	down
Contig4752	1567	hypothetical protein	431	83.5409	265	56.4456	0.565621	2.48752e-05	down
Contig7273	388	hypothetical protein	158	30.6252	63	13.4192	1.19043	5.1385e-07	down
Contig8629	1051	hypothetical protein	94	18.2201	40	8.5201	1.09659	0.00131431	down
Contig1020	1062	hypothetical protein	267	51.7527	173	36.8494	0.489994	0.0151904	down
Contig501	594	hypothetical protein	1293	250.623	669	142.499	0.81457	1.87205e-31	down
1-G0EDD0L01CJU1F	454	hypothetical protein	739	143.241	360	76.6809	0.901503	3.14952e-21	down
1-G0EDD0L01AK6O4	526	hypothetical protein	3295	638.671	2327	495.657	0.365733	1.04433e-18	down
Contig20610	944	hypothetical protein	44	8.52854	15	3.19504	1.41647	0.0152659	down
2-G0EDD0L01EM2YG	1186	hypothetical protein	166	32.1759	98	20.8742	0.624256	0.0185057	down
Contig20418	582	hypothetical protein	1739	337.071	519	110.548	1.60838	4.68024e-127	down
1-G0EDD0L01EXISE	504	hypothetical protein	562	108.933	281	59.8537	0.863926	6.53559e-15	down
Contig5770	822	hypothetical protein	156	30.2376	81	17.2532	0.809478	0.00132109	down
Contig20209	461	hypothetical protein	32	6.20258	6	1.27801	2.27896	0.00158997	down
2-G0EDD0L01BE2RR	442	hypothetical protein	290	56.2108	120	25.5603	1.13694	4.46127e-12	down
1-G0EDD0L01DQ2FR	495	hypothetical protein	1465	283.962	804	171.254	0.729559	2.063e-29	down
1-G0EDD0L01ATJMQ	163	hypothetical protein	621	120.369	360	76.6809	0.650522	5.44605e-10	down
Contig17326	1188	hypothetical protein	426	82.5718	299	63.6877	0.374634	0.0178381	down
1-G0EDD0L01EMKOG	457	hypothetical protein	21	4.07044	4	0.85201	2.25624	0.0255543	down
Contig10045	522	hypothetical protein	111	21.5152	57	12.1411	0.825452	0.0115525	down
Contig23949	1160	hypothetical protein	147	28.4931	80	17.0402	0.74167	0.00637575	down
2-G0EDD0L01DE6D8	302	hypothetical protein	242	46.907	152	32.3764	0.534862	0.0107918	down
Contig5817	1578	hypothetical protein	293	56.7923	197	41.9615	0.436631	0.027733	down
2-G0EDD0L01DALBJ	522	hypothetical protein	21	4.07044	4	0.85201	2.25624	0.0255543	down
Contig19394	490	hypothetical protein	14627	2835.16	10598	2257.4	0.328768	1.92914e-69	down
Contig11543	367	hypothetical protein	97	18.8016	46	9.79811	0.940277	0.00680642	down
3-G0EDD0L02HDEDQ	467	hypothetical protein	379	73.4618	182	38.7664	0.922185	3.60065e-11	down
Contig18921	1600	hypothetical protein	51	9.88536	18	3.83404	1.36643	0.00898595	down
Contig19073	482	hypothetical protein	73	14.1496	7	1.49102	3.2464	6.26867e-12	down
Contig5364	1957	hypothetical protein	595	115.329	413	87.97	0.390674	0.00105418	down
Contig5477	3965	hypothetical protein	1099	213.02	833	177.431	0.263729	0.00294565	down
1-G0CLBUI04JMJY3	401	hypothetical protein	329	63.7702	187	39.8314	0.678975	1.19918e-05	down
2-G0EDD0L01DQHWD	456	hypothetical protein	87	16.8633	43	9.1591	0.880605	0.0234848	down
1-G0EDD0L01DCOAX	405	hypothetical protein	115	22.2905	53	11.2891	0.981496	0.00110619	down
3-G0EDD0L02GG0PI	363	hypothetical protein	85	16.4756	15	3.19504	2.36643	5.5352e-10	down
Contig4114	1684	hypothetical protein	74	14.3435	35	7.45508	0.944096	0.0289934	down
1-G0EDD0L01EB580	306	hypothetical protein	122	23.6473	67	14.2712	0.728574	0.0220987	down
Contig14545	709	hypothetical protein	198	38.3784	109	23.2173	0.725098	0.000884995	down
Contig8249	905	hypothetical protein	89	17.2509	39	8.30709	1.05426	0.00332756	down
Contig19820	502	hypothetical protein	8625	1671.79	6794	1447.14	0.208189	9.43935e-17	down
Contig4586	1484	hypothetical protein	124	24.035	62	13.2061	0.863926	0.00333803	down
2-G0EDD0L01EXRX3	494	hypothetical protein	604	117.074	384	81.7929	0.517368	2.18445e-06	down
2-G0EDD0L01CJYW1	517	hypothetical protein	109	21.1275	59	12.5671	0.749467	0.029911	down
1-G0EDD0L01DPCHT	446	hypothetical protein	68	13.1805	30	6.39007	1.0445	0.019295	down
Contig22104	262	hypothetical protein	26	5.03959	6	1.27801	1.9794	0.0199979	down
Contig1842	687	hypothetical protein	187	36.2463	89	18.9572	0.935087	1.4294e-05	down
Contig5190	1005	hypothetical protein	527	102.149	300	63.9007	0.676766	4.39392e-09	down
Contig2792	988	hypothetical protein	137	26.5548	1	0.213002	6.96196	7.11545e-29	down
Contig19086	1055	hypothetical protein	528	102.342	386	82.2189	0.315863	0.0299007	down
Contig25112	698	hypothetical protein	55	10.6607	21	4.47305	1.25297	0.0126686	down
1-G0CLBUI04IKI4Y	383	hypothetical protein	294	56.9862	140	29.8203	0.934315	7.94174e-09	down
Contig5617	1146	hypothetical protein	317	61.4443	197	41.9615	0.550213	0.00105409	down
Contig14206	1694	hypothetical protein	69	13.3743	26	5.53806	1.27201	0.00236438	down
Contig2377	1078	hypothetical protein	906	175.61	677	144.203	0.284281	0.00423057	down
Contig6388	990	hypothetical protein	924	179.099	690	146.972	0.285222	0.00352715	down
Contig6081	3388	hypothetical protein	554	107.382	380	80.9409	0.407812	0.000978857	down
1-G0EDD0L01C0EWW	392	hypothetical protein	152	29.4622	87	18.5312	0.66891	0.015412	down
2-G0EDD0L01B1RH1	278	hypothetical protein	34	6.59024	7	1.49102	2.14403	0.00179683	down
2-G0EDD0L01A4KDL	427	hypothetical protein	20	3.87661	3	0.639007	2.60089	0.0140459	down
Contig336	1009	hypothetical protein	177	34.308	95	20.2352	0.761676	0.00110457	down
1-G0CLBUI04J0E9S	325	hypothetical protein	264	51.1712	128	27.2643	0.90832	1.52941e-07	down
Contig14302	502	hypothetical protein	29	5.62108	7	1.49102	1.91455	0.0142805	down
3-G0EDD0L02HE7W5	366	hypothetical protein	4839	937.946	4097	872.671	0.104067	0.0214435	down
2-G0EDD0L01ANRXB	509	hypothetical protein	216	41.8674	136	28.9683	0.531351	0.0211204	down
Contig19437	903	hypothetical protein	88	17.0571	44	9.37211	0.863926	0.0261449	down
1-G0EDD0L01ESJHZ	450	hypothetical protein	397	76.9507	217	46.2215	0.73537	6.72518e-08	down
1-G0EDD0L01A2FI8	453	hypothetical protein	1201	232.79	907	193.193	0.268988	0.00106636	down
Contig12679	1663	hypothetical protein	184	35.6648	99	21.0872	0.758131	0.000852701	down
1-G0EDD0L01CRZTJ	375	hypothetical protein	119	23.0658	15	3.19504	2.85185	2.52566e-17	down
Contig20147	413	hypothetical protein	132	25.5856	58	12.3541	1.05034	9.65478e-05	down
1-G0EDD0L01CLM3K	406	hypothetical protein	964	186.853	630	134.192	0.477607	7.32273e-09	down
2-G0EDD0L01ER7FG	347	hypothetical protein	12142	2353.49	9108	1940.03	0.278726	6.88908e-42	down
Contig8795	850	hypothetical protein	697	135.1	511	108.844	0.311761	0.00761674	down
1-G0EDD0L01DTB1T	201	hypothetical protein	32	6.20258	8	1.70402	1.86393	0.00999524	down
3-G0EDD0L02HXMMV	486	hypothetical protein	178	34.5018	106	22.5783	0.611739	0.0155038	down
Contig12956	2199	hypothetical protein	2678	519.078	2085	444.11	0.225034	6.43251e-06	down
Contig1537	473	hypothetical protein	787	152.545	501	106.714	0.515479	2.59803e-08	down
Contig762	1799	hypothetical protein	6500	1259.9	4843	1031.57	0.288465	1.0578e-23	down
Contig9856	4983	hypothetical protein	1642	318.27	1111	236.646	0.427521	2.27063e-12	down
2-G0EDD0L01AMU14	437	hypothetical protein	124	24.035	67	14.2712	0.752033	0.0152843	down
1-G0EDD0L01EH7RZ	387	hypothetical protein	20	3.87661	2	0.426005	3.18585	0.00384239	down
1-G0CLBUI04H8RU3	430	hypothetical protein	31	6.00875	9	1.91702	1.6482	0.0290325	down
Contig14584	3358	hypothetical protein	1505	291.715	1190	253.473	0.202728	0.0106284	down
Contig5711	1469	hypothetical protein	142	27.5239	75	15.9752	0.784854	0.00410503	down
2-G0EDD0L01CAV3Q	438	hypothetical protein	132	25.5856	61	12.9931	0.977583	0.000334858	down
1-G0EDD0L01BM6C6	290	hypothetical protein	399	77.3384	279	59.4277	0.38005	0.0215834	down
Contig17272	1670	hypothetical protein	429	83.1533	291	61.9837	0.423884	0.0041409	down
Contig27828	478	hypothetical protein	205	39.7353	120	25.5603	0.636515	0.00411511	down
Contig23142	581	hypothetical protein	57	11.0483	21	4.47305	1.3045	0.00694264	down
Contig363	2122	hypothetical protein	404	78.3075	259	55.1676	0.505329	0.000480177	down
3-G0EDD0L02ISPEV	515	hypothetical protein	13	2.5198	1	0.213002	3.56437	0.0277703	down
1-G0CLBUI04JDSPR	486	hypothetical protein	553	107.188	254	54.1026	0.986377	2.08498e-18	down
2-G0EDD0L01EH5GT	427	hypothetical protein	12	2.32597	0	0	4.44889	0.0209574	down
Contig13603	315	hypothetical protein	82	15.8941	31	6.60307	1.26728	0.000577177	down
1-G0EDD0L01EVL1D	273	hypothetical protein	198	38.3784	100	21.3002	0.849426	5.36648e-05	down
3-G0EDD0L02HCF28	527	hypothetical protein	162	31.4005	72	15.3362	1.03385	1.05633e-05	down
1-G0EDD0L01DDBAK	292	hypothetical protein	1669	323.503	1091	232.386	0.477259	1.84848e-15	down
1-G0EDD0L01DZUIK	549	hypothetical protein	2026	392.701	1373	292.452	0.425228	3.61208e-15	down
2-G0EDD0L01AM99K	511	hypothetical protein	87	16.8633	18	3.83404	2.13694	5.19699e-09	down
1-G0EDD0L01DNB70	378	hypothetical protein	734	142.272	416	88.609	0.683122	6.26715e-13	down
Contig22175	1677	hypothetical protein	131	25.3918	74	15.7622	0.687896	0.0257179	down
Contig5583	3073	hypothetical protein	551	106.801	372	79.2369	0.430676	0.00041076	down
1-G0EDD0L01EDRJG	443	hypothetical protein	445	86.2546	223	47.4995	0.860688	1.1077e-11	down
Contig13095	477	hypothetical protein	433	83.9286	216	46.0085	0.867262	1.63119e-11	down
Contig15682	1463	hypothetical protein	178	34.5018	102	21.7262	0.667234	0.00616501	down
Contig9506	1747	hypothetical protein	2654	514.426	1695	361.039	0.510809	3.61657e-28	down
Contig4821	651	hypothetical protein	111	21.5152	53	11.2891	0.930421	0.00300125	down
Contig4063	618	hypothetical protein	111	21.5152	50	10.6501	1.01449	0.000941444	down
Contig2381	696	hypothetical protein	16	3.10129	1	0.213002	3.86393	0.00635505	down
1-G0CLBUI04JJBE8	447	hypothetical protein	1013	196.35	786	167.42	0.229959	0.024112	down
3-G0EDD0L02ISHN3	458	hypothetical protein	70	13.5681	31	6.60307	1.03901	0.0174573	down
Contig5603	520	hypothetical protein	309	59.8936	12	2.55603	4.55043	7.62953e-65	down
1-G0EDD0L01D42NG	505	hypothetical protein	17	3.29512	0	0	4.95139	0.00168274	down
Contig18889	1119	hypothetical protein	41	7.94705	11	2.34303	1.76205	0.00316392	down
1-G0EDD0L01DNFXV	394	hypothetical protein	47	9.11003	17	3.62104	1.33105	0.017858	down
Contig26442	834	hypothetical protein	81	15.7003	39	8.30709	0.918374	0.0235506	down
Contig23377	1329	hypothetical protein	389	75.4001	266	56.6586	0.41227	0.0110111	down
Contig6021	694	hypothetical protein	912	176.773	704	149.954	0.237384	0.0296424	down
Contig6583	3749	hypothetical protein	1248	241.9	859	182.969	0.402814	2.28044e-08	down
1-G0CLBUI04IJHZF	448	hypothetical protein	150	29.0746	85	18.1052	0.683354	0.0135508	down
2-G0EDD0L01DQPUL	372	hypothetical protein	46	8.9162	14	2.98203	1.58013	0.0042059	down
Contig5729	1496	hypothetical protein	231	44.7748	146	31.0983	0.52585	0.0165893	down
1-G0CLBUI04I0F21	393	hypothetical protein	37	7.17173	11	2.34303	1.61395	0.013807	down
Contig8183	741	hypothetical protein	93	18.0262	46	9.79811	0.879523	0.0168631	down
Contig18243	148	hypothetical protein	136	26.3609	50	10.6501	1.30753	5.39577e-07	down
2-G0EDD0L01BRC7Y	538	hypothetical protein	62	12.0175	23	4.89905	1.29456	0.00423723	down
1-G0EDD0L01ERO29	391	hypothetical protein	172	33.3388	95	20.2352	0.720335	0.00302443	down
Contig25500	493	hypothetical protein	124	24.035	67	14.2712	0.752033	0.0152843	down
2-G0EDD0L01D5R79	430	hypothetical protein	73	14.1496	31	6.60307	1.09955	0.00803671	down
1-G0EDD0L01CI6OR	394	hypothetical protein	664	128.703	464	98.8331	0.380984	0.000603601	down
Contig26265	584	hypothetical protein	86	16.6694	43	9.1591	0.863926	0.0290084	down
Contig6228	952	hypothetical protein	183	35.471	108	23.0043	0.624738	0.0107943	down
1-G0EDD0L01AKLUH	418	hypothetical protein	532	103.118	292	62.1967	0.729384	1.75892e-10	down
Contig5441	953	hypothetical protein	97	18.8016	38	8.09409	1.21591	0.00021068	down
Contig22455	2095	hypothetical protein	957	185.496	557	118.642	0.644768	2.91256e-15	down
Contig2544	2670	hypothetical protein	377	73.0741	241	51.3336	0.509457	0.000790537	down
Contig6733	472	hypothetical protein	242	46.907	134	28.5423	0.7167	0.000153692	down
1-G0EDD0L01D2DW4	513	hypothetical protein	748	144.985	487	103.732	0.483042	5.48243e-07	down
3-G0EDD0L02IW8UN	447	hypothetical protein	80	15.5064	26	5.53806	1.48541	5.96662e-05	down
1-G0EDD0L01A41CI	395	hypothetical protein	1405	272.332	1008	214.706	0.343	6.02357e-07	down
1-G0EDD0L01B8OFT	311	hypothetical protein	117	22.6782	43	9.1591	1.30803	5.31002e-06	down
3-G0EDD0L02FNM7G	60	hypothetical protein	571	110.677	367	78.1719	0.501637	1.08634e-05	down
1-G0CLBUI04I902R	454	hypothetical protein	1571	304.508	1018	216.836	0.489872	2.90803e-15	down
Contig11591	3070	hypothetical protein	3295	638.671	2485	529.311	0.270959	1.66166e-10	down
1-G0EDD0L01C6S4X	444	hypothetical protein	514	99.6289	355	75.6158	0.397875	0.00260429	down
1-G0CLBUI04JZ5I8	457	hypothetical protein	2724	527.994	1981	421.958	0.323424	3.55953e-12	down
Contig4042	873	hypothetical protein	292	56.5985	6	1.27801	5.46879	2.17166e-64	down
Contig901	1042	hypothetical protein	31	6.00875	6	1.27801	2.23316	0.00249843	down
1-G0EDD0L01D89Q0	269	hypothetical protein	46	8.9162	15	3.19504	1.4806	0.00799969	down
Contig6398	601	hypothetical protein	100	19.383	49	10.4371	0.893072	0.00975779	down
Contig11310	852	hypothetical protein	196	37.9908	78	16.6142	1.19323	8.96354e-09	down
1-G0EDD0L01EQ41J	63	hypothetical protein	1065	206.429	567	120.772	0.773359	1.42497e-23	down
Contig1835	1533	hypothetical protein	3487	675.887	2189	466.262	0.53564	1.45545e-40	down
1-G0CLBUI04ILQWU	360	hypothetical protein	1464	283.768	844	179.774	0.658527	1.84751e-24	down
1-G0EDD0L01BB5LM	375	hypothetical protein	1710	331.45	1344	286.275	0.211389	0.00256782	down
Contig1129	697	hypothetical protein	79	15.3126	37	7.88109	0.958253	0.0186327	down
1-G0CLBUI04ILQ60	410	hypothetical protein	174	33.7265	86	18.3182	0.880605	0.000117013	down
1-G0CLBUI04I6XPL	422	hypothetical protein	33	6.39641	6	1.27801	2.32336	0.00102055	down
Contig27103	708	hypothetical protein	1160	224.843	689	146.759	0.615475	4.46545e-17	down
Contig7644	701	hypothetical protein	183	35.471	99	21.0872	0.750269	0.00104218	down
1-G0EDD0L01B76G3	526	hypothetical protein	606	117.461	393	83.7099	0.488714	9.28011e-06	down
2-G0EDD0L01E3BXA	492	hypothetical protein	613	118.818	424	90.313	0.395749	0.000655752	down
Contig1122	1440	hypothetical protein	333	64.5456	226	48.1385	0.423125	0.0196501	down
Contig3453	968	hypothetical protein	349	67.6468	6	1.27801	5.72605	2.67303e-77	down
2-G0EDD0L01DB12P	440	hypothetical protein	70	13.5681	29	6.17707	1.13523	0.00757564	down
1-G0EDD0L01D5PTL	461	hypothetical protein	413	80.052	233	49.6296	0.689738	2.47709e-07	down
Contig21531	527	hypothetical protein	143	27.7178	65	13.8452	1.00143	9.47523e-05	down
Contig18417	1902	hypothetical protein	253	49.0391	137	29.1813	0.748887	3.84818e-05	down
1-G0CLBUI04JH03G	454	hypothetical protein	570	110.483	366	77.9589	0.503044	1.03726e-05	down
Contig4120	734	hypothetical protein	149	28.8807	74	15.7622	0.873641	0.000633894	down
1-G0EDD0L01BH6DJ	457	hypothetical protein	1407	272.72	933	198.731	0.456599	5.8042e-12	down
1-G0CLBUI04J3W6N	443	hypothetical protein	65	12.599	21	4.47305	1.49398	0.000488251	down
Contig20028	679	hypothetical protein	187	36.2463	91	19.3832	0.903026	3.06176e-05	down
Contig7539	1203	hypothetical protein	558	108.157	334	71.1428	0.604343	7.59758e-08	down
Contig24536	500	hypothetical protein	192	37.2155	102	21.7262	0.776463	0.00039227	down
1-G0EDD0L01EJ8QZ	475	hypothetical protein	62	12.0175	24	5.11206	1.23316	0.00710404	down
3-G0EDD0L02J1910	464	hypothetical protein	86	16.6694	34	7.24208	1.20273	0.000791643	down
1-G0CLBUI04JLBI7	395	hypothetical protein	402	77.9199	116	24.7083	1.657	3.39628e-30	down
1-G0EDD0L01BZXDH	436	hypothetical protein	133	25.7795	53	11.2891	1.19129	6.8301e-06	down
1-G0EDD0L01CU81R	431	hypothetical protein	1635	316.913	1255	267.318	0.245529	0.000312574	down
2-G0EDD0L01B4VI5	504	hypothetical protein	18	3.48895	2	0.426005	3.03385	0.0104145	down
Contig16568	1674	hypothetical protein	278	53.8849	175	37.2754	0.531656	0.00470688	down
1-G0EDD0L01AMR1T	443	hypothetical protein	1268	245.777	816	173.81	0.49984	9.71318e-13	down
3-G0EDD0L02G1F7J	449	hypothetical protein	34	6.59024	10	2.13002	1.62946	0.0199754	down
Contig17241	643	hypothetical protein	59	11.436	24	5.11206	1.16161	0.0165992	down
Contig4828	1951	hypothetical protein	280	54.2725	179	38.1274	0.509393	0.00755407	down
1-G0EDD0L01E4CR8	169	hypothetical protein	917	177.743	477	101.602	0.806858	8.06563e-22	down
1-G0EDD0L01AI2KC	375	hypothetical protein	2025	392.507	1454	309.705	0.341821	5.1802e-10	down
2-G0EDD0L01B3BOC	313	hypothetical protein	167	32.3697	78	16.6142	0.962228	3.31416e-05	down
3-G0EDD0L02HLMIZ	379	hypothetical protein	71	13.762	30	6.39007	1.10678	0.0090019	down
1-G0EDD0L01EN593	447	hypothetical protein	110	21.3214	48	10.2241	1.06032	0.000531284	down
2-G0EDD0L01AW2EH	473	hypothetical protein	16	3.10129	2	0.426005	2.86393	0.0261815	down
Contig3864	685	hypothetical protein	291	56.4047	165	35.1454	0.682479	5.03695e-05	down
Contig8250	908	hypothetical protein	80	15.5064	37	7.88109	0.976401	0.0147902	down
Contig12510	1440	hypothetical protein	645	125.021	413	87.97	0.507083	1.41052e-06	down
3-G0EDD0L02G0QNQ	84	hypothetical protein	259	50.2021	161	34.2934	0.549817	0.00506174	down
1-G0EDD0L01BB2P0	344	hypothetical protein	654	126.765	377	80.3019	0.658652	9.1182e-11	down
1-G0EDD0L01BBRCU	443	hypothetical protein	254	49.2329	164	34.9324	0.495059	0.0179699	down
1-G0EDD0L01EIWH3	497	hypothetical protein	282	54.6602	145	30.8853	0.823568	8.37126e-07	down
Contig28689	543	hypothetical protein	76	14.7311	28	5.96407	1.3045	0.000766437	down
1-G0EDD0L01D6DBN	356	hypothetical protein	743	144.016	549	116.938	0.300482	0.00792134	down
Contig17268	132	hypothetical protein	1852	358.974	623	132.7	1.43571	2.10407e-114	down
2-G0EDD0L01DYW1M	526	hypothetical protein	27	5.23342	3	0.639007	3.03385	0.000467471	down
Contig5391	1119	hypothetical protein	667	129.285	465	99.0461	0.384382	0.000497633	down
1-G0EDD0L01B2BTM	378	hypothetical protein	483	93.6201	334	71.1428	0.396101	0.00436678	down
2-G0EDD0L01C7SDL	311	hypothetical protein	274	53.1096	132	28.1163	0.917564	5.69681e-08	down
1-G0EDD0L01D3YQ6	484	hypothetical protein	25	4.84576	5	1.06501	2.18585	0.0125978	down
Contig15240	362	hypothetical protein	25	4.84576	6	1.27801	1.92282	0.0292426	down
Contig3817	1210	hypothetical protein	167	32.3697	101	21.5132	0.589419	0.0297362	down
Contig25441	507	hypothetical protein	38	7.36556	12	2.55603	1.52689	0.018369	down
Contig14323	1080	hypothetical protein	858	166.307	526	112.039	0.569841	6.62287e-11	down
Contig13893	688	hypothetical protein	122	23.6473	58	12.3541	0.936682	0.0013057	down
1-G0EDD0L01CYYES	529	hypothetical protein	12255	2375.39	10094	2150.05	0.143798	1.55356e-11	down
Contig13621	821	hypothetical protein	51	9.88536	19	4.04705	1.28842	0.0150929	down
Contig25906	2014	hypothetical protein	343	66.4839	205	43.6655	0.606511	8.56808e-05	down
1-G0EDD0L01A4DKH	392	hypothetical protein	64	12.4052	23	4.89905	1.34036	0.00225762	down
1-G0EDD0L01EC6VA	295	hypothetical protein	1477	286.288	1094	233.025	0.296983	1.54455e-05	down
Contig8773	1604	hypothetical protein	499	96.7214	285	60.7057	0.672004	1.75624e-08	down
Contig136	1117	hypothetical protein	557	107.964	358	76.2549	0.501644	1.50075e-05	down
Contig15861	798	hypothetical protein	170	32.9512	100	21.3002	0.629461	0.015104	down
1-G0EDD0L01E512X	391	hypothetical protein	974	188.791	657	139.943	0.431954	2.02216e-07	down
1-G0CLBUI04JETMD	492	hypothetical protein	1455	282.023	937	199.583	0.498824	1.33179e-14	down
Contig5567	1266	hypothetical protein	716	138.783	492	104.797	0.405227	8.64156e-05	down
Contig18805	753	hypothetical protein	309	59.8936	204	43.4525	0.462964	0.0120751	down
Contig10419	588	hypothetical protein	5300	1027.3	3690	785.979	0.386297	1.10857e-33	down
1-G0CLBUI04J4PQH	343	hypothetical protein	1525	295.591	745	158.687	0.897423	5.81924e-44	down
Contig12219	519	hypothetical protein	486	94.2016	300	63.9007	0.55992	6.42604e-06	down
2-G0EDD0L01CE5H9	341	hypothetical protein	57	11.0483	22	4.68605	1.23738	0.0115464	down
Contig11572	816	hypothetical protein	43	8.33471	13	2.76903	1.58975	0.00633438	down
Contig26378	777	hypothetical protein	226	43.8057	145	30.8853	0.504196	0.0272322	down
Contig10429	3192	hypothetical protein	944	182.976	483	102.88	0.83069	1.24095e-23	down
Contig10641	10250	hypothetical protein	8526	1652.6	5283	1125.29	0.554438	1.22072e-106	down
1-G0EDD0L01BL0EJ	343	hypothetical protein	672	130.254	477	101.602	0.358398	0.00146663	down
Contig3879	786	hypothetical protein	188	36.4401	106	22.5783	0.690594	0.00269404	down
Contig9658	1697	hypothetical protein	264	51.1712	174	37.0624	0.465377	0.0261554	down
Contig918	1021	hypothetical protein	18411	3568.61	11738	2500.22	0.513307	2.365e-201	down
1-G0EDD0L01E2Y6G	448	hypothetical protein	728	141.109	438	93.295	0.596934	4.78504e-10	down
Contig25533	873	hypothetical protein	667	129.285	447	95.2121	0.441338	3.06317e-05	down
1-G0EDD0L01CVXRQ	319	hypothetical protein	214	41.4797	133	28.3293	0.55011	0.0161015	down
Contig25391	654	hypothetical protein	152	29.4622	56	11.9281	1.3045	8.25347e-08	down
Contig287	1032	hypothetical protein	137	26.5548	69	14.6972	0.853434	0.00181707	down
2-G0EDD0L01BD6VW	460	hypothetical protein	26	5.03959	6	1.27801	1.9794	0.0199979	down
Contig13800	2376	hypothetical protein	439	85.0916	302	64.3267	0.403598	0.00661722	down
1-G0CLBUI04JTZ86	404	hypothetical protein	80	15.5064	28	5.96407	1.3785	0.000206399	down
1-G0EDD0L01A6293	412	hypothetical protein	298	57.7615	184	39.1924	0.559532	0.00137345	down
1-G0EDD0L01A1ZG4	286	hypothetical protein	375	72.6864	258	54.9546	0.403445	0.0168019	down
Contig27115	561	hypothetical protein	201	38.9599	12	2.55603	3.93002	9.11412e-39	down
1-G0EDD0L01CEB1M	235	hypothetical protein	41	7.94705	14	2.98203	1.41412	0.0222768	down
1-G0EDD0L01BLWET	382	hypothetical protein	4239	821.647	2639	562.113	0.547659	1.67491e-51	down
1-G0EDD0L01BZPSS	394	hypothetical protein	32	6.20258	8	1.70402	1.86393	0.00999524	down
Contig133	1097	hypothetical protein	130	25.198	65	13.8452	0.863926	0.00234262	down
Contig6025	2092	hypothetical protein	756	146.536	566	120.559	0.28151	0.0148131	down
Contig28470	573	hypothetical protein	214	41.4797	135	28.7553	0.528577	0.023393	down
1-G0EDD0L01BA880	357	hypothetical protein	313	60.6689	179	38.1274	0.670129	3.08276e-05	down
Contig21253	500	hypothetical protein	210	40.7044	31	6.60307	2.62398	2.89403e-28	down
1-G0CLBUI04JCUWM	463	hypothetical protein	1048	203.134	634	135.044	0.58901	3.31183e-14	down
Contig16944	478	hypothetical protein	84	16.2818	32	6.81608	1.25624	0.000523738	down
1-G0EDD0L01AVLJD	309	hypothetical protein	290	56.2108	157	33.4414	0.749214	6.3921e-06	down
Contig7818	756	hypothetical protein	216	41.8674	112	23.8563	0.811459	4.83356e-05	down
Contig3725	441	hypothetical protein	153	29.6561	73	15.5492	0.931489	0.000169211	down
1-G0EDD0L01BH2FS	259	hypothetical protein	214	41.4797	115	24.4953	0.759903	0.00019157	down
Contig420	563	hypothetical protein	657	127.347	402	85.627	0.572624	2.15834e-08	down
Contig25607	2234	hypothetical protein	2910	564.047	2124	452.417	0.318161	1.28977e-12	down
1-G0EDD0L01CG0NS	445	hypothetical protein	2350	455.502	1180	251.343	0.8578	4.79526e-63	down
Contig22388	870	hypothetical protein	488	94.5893	337	71.7818	0.398058	0.00381516	down
Contig13748	615	hypothetical protein	72	13.9558	33	7.02908	0.989457	0.0227782	down
Contig1654	2228	hypothetical protein	172	33.3388	104	22.1522	0.589751	0.0259175	down
1-G0EDD0L01ATWXB	428	hypothetical protein	4636	898.598	2581	549.759	0.708876	9.58121e-90	down
Contig1536	473	hypothetical protein	95	18.4139	39	8.30709	1.14838	0.000624776	down
Contig18727	657	hypothetical protein	44	8.52854	14	2.98203	1.516	0.00850272	down
Contig890	645	hypothetical protein	92	17.8324	44	9.37211	0.928056	0.0108729	down
1-G0CLBUI04JGF2R	522	hypothetical protein	957	185.496	684	145.694	0.348449	7.87034e-05	down
1-G0CLBUI04JL708	432	hypothetical protein	118	22.872	62	13.2061	0.792373	0.0122205	down
Contig28465	1317	hypothetical protein	392	75.9816	272	57.9367	0.391173	0.0180569	down
1-G0CLBUI04J0N5Z	373	hypothetical protein	1921	372.348	1110	236.433	0.655224	5.78832e-32	down
1-G0CLBUI04J1T2Y	455	hypothetical protein	834	161.655	527	112.252	0.52617	3.72247e-09	down
Contig5336	1146	hypothetical protein	265	51.3651	174	37.0624	0.470831	0.0230797	down
Contig7471	1147	hypothetical protein	54	10.4668	19	4.04705	1.37089	0.00602371	down
Contig173	726	hypothetical protein	106	20.546	9	1.91702	3.42192	2.96896e-18	down
1-G0EDD0L01DU4EY	198	hypothetical protein	1027	199.064	462	98.4071	1.0164	2.35562e-36	down
Contig22957	800	hypothetical protein	97	18.8016	46	9.79811	0.940277	0.00680642	down
2-G0EDD0L01BCIAI	490	hypothetical protein	681	131.999	387	82.4319	0.679247	7.33818e-12	down
Contig5867	1789	hypothetical protein	632	122.501	376	80.0889	0.613118	3.8419e-09	down
2-G0EDD0L01B3S58	468	hypothetical protein	24	4.65193	2	0.426005	3.44889	0.000491126	down
Contig3284	628	hypothetical protein	25	4.84576	4	0.85201	2.50778	0.00442446	down
Contig7134	1013	hypothetical protein	1015	196.738	704	149.954	0.391758	1.98515e-06	down
Contig8882	2394	hypothetical protein	482	93.4263	340	72.4208	0.367424	0.0110143	down
1-G0EDD0L01AOR1H	410	hypothetical protein	1627	315.362	869	185.099	0.768712	6.80045e-36	down
1-G0CLBUI04J0N3H	354	hypothetical protein	134	25.9733	40	8.5201	1.60809	1.91542e-09	down
Contig10576	613	hypothetical protein	1636	317.107	1183	251.982	0.331649	1.30873e-07	down
Contig8967	781	hypothetical protein	135	26.1671	68	14.4842	0.853279	0.00205445	down
Contig6988	709	hypothetical protein	697	135.1	482	102.667	0.396051	0.000184884	down
1-G0EDD0L01C09JQ	388	hypothetical protein	891	172.703	555	118.216	0.546864	1.63967e-10	down
1-G0EDD0L01D77XO	535	hypothetical protein	358	69.3913	230	48.9905	0.502252	0.00151948	down
Contig24083	1337	hypothetical protein	457	88.5805	235	50.0556	0.823459	4.07847e-11	down
Contig16449	1616	hypothetical protein	190	36.8278	118	25.1343	0.551138	0.0286862	down
Contig19216	1206	hypothetical protein	122	23.6473	66	14.0582	0.750269	0.0170247	down
Contig23616	3073	hypothetical protein	340	65.9024	222	47.2865	0.478901	0.00436678	down
1-G0EDD0L01B6TAK	268	hypothetical protein	1134	219.804	738	157.196	0.483654	1.07604e-10	down
2-G0EDD0L01BK2MC	525	hypothetical protein	1357	263.028	933	198.731	0.404398	3.51807e-09	down
1-G0EDD0L01E26Q9	369	hypothetical protein	1604	310.904	834	177.644	0.807481	1.49535e-38	down
1-G0EDD0L01E2HPG	459	hypothetical protein	93	18.0262	9	1.91702	3.23316	3.30778e-15	down
3-G0EDD0L02J2U9V	286	hypothetical protein	100	19.383	51	10.8631	0.835357	0.0182633	down
Contig9135	2713	hypothetical protein	173	33.5327	81	17.2532	0.958704	2.29796e-05	down
Contig6618	1498	hypothetical protein	416	80.6335	276	58.7887	0.455841	0.00190224	down
Contig17436	543	hypothetical protein	37	7.17173	9	1.91702	1.90345	0.00310178	down
Contig17411	649	hypothetical protein	128	24.8103	62	13.2061	0.90973	0.001314	down
1-G0EDD0L01D4U5Q	272	hypothetical protein	13	2.5198	0	0	4.56437	0.0130114	down
1-G0EDD0L01AJO6J	415	hypothetical protein	4606	892.783	2924	622.819	0.519497	7.58124e-51	down
1-G0CLBUI04JBD89	203	hypothetical protein	794	153.901	351	74.7638	1.04159	3.70234e-29	down
Contig21874	1537	hypothetical protein	216	41.8674	116	24.7083	0.760832	0.000170242	down
Contig17090	1100	hypothetical protein	403	78.1137	282	60.0667	0.379011	0.0210275	down
1-G0CLBUI04I7SXL	540	hypothetical protein	549	106.413	370	78.8109	0.433207	0.000382629	down
1-G0EDD0L01EI4ZJ	476	hypothetical protein	3042	589.632	1892	403.001	0.549034	5.90139e-37	down
2-G0EDD0L01AHH2G	400	hypothetical protein	13	2.5198	1	0.213002	3.56437	0.0277703	down
Contig264	1690	hypothetical protein	664	128.703	438	93.295	0.464178	9.62761e-06	down
2-G0EDD0L01CKE76	453	hypothetical protein	305	59.1183	186	39.6184	0.577433	0.000688589	down
Contig4122	391	hypothetical protein	67	12.9866	18	3.83404	1.76009	2.65737e-05	down
Contig14141	1357	hypothetical protein	664	128.703	483	102.88	0.323086	0.00675751	down
Contig11158	646	hypothetical protein	282	54.6602	175	37.2754	0.552266	0.0025665	down
1-G0CLBUI04ID5CW	507	hypothetical protein	298	57.7615	194	41.3225	0.483182	0.00942863	down
2-G0EDD0L01DD13H	525	hypothetical protein	569	110.29	388	82.6449	0.416298	0.00054724	down
Contig12637	1388	hypothetical protein	231	44.7748	149	31.7374	0.496506	0.0279644	down
Contig20051	648	hypothetical protein	273	52.9157	174	37.0624	0.51374	0.00802985	down
Contig20451	2213	hypothetical protein	3917	759.234	3111	662.65	0.196297	1.13095e-06	down
1-G0EDD0L01CVE37	128	hypothetical protein	68	13.1805	22	4.68605	1.49196	0.000322402	down
Contig4027	509	hypothetical protein	44	8.52854	16	3.40804	1.32336	0.0260825	down
1-G0CLBUI04JIO5J	348	hypothetical protein	2431	471.202	1623	345.703	0.446813	4.64219e-20	down
1-G0EDD0L01AK40P	495	hypothetical protein	381	73.8494	236	50.2686	0.55493	0.000156578	down
1-G0EDD0L01DVE3J	478	hypothetical protein	101	19.5769	53	11.2891	0.794217	0.0268293	down
Contig15258	1755	hypothetical protein	534	103.505	376	80.0889	0.370033	0.00527841	down
2-G0EDD0L01BLI9A	454	hypothetical protein	245	47.4885	113	24.0693	0.980385	5.82534e-08	down
Contig12100	3812	hypothetical protein	1427	276.596	1119	238.35	0.214701	0.0074263	down
1-G0EDD0L01C4OZE	147	hypothetical protein	327	63.3826	218	46.4345	0.448888	0.012084	down
Contig1356	579	hypothetical protein	104	20.1584	49	10.4371	0.949656	0.00376259	down
1-G0EDD0L01CFLLZ	285	hypothetical protein	35	6.78407	10	2.13002	1.67128	0.0142556	down
Contig9126	649	hypothetical protein	38	7.36556	12	2.55603	1.52689	0.018369	down
Contig4800	489	hypothetical protein	12786	2478.32	10464	2228.86	0.153056	1.21597e-13	down
Contig11044	1565	hypothetical protein	83	16.0879	40	8.5201	0.917037	0.0210002	down
Contig22613	1176	hypothetical protein	73	14.1496	32	6.81608	1.05375	0.0122583	down
1-G0EDD0L01C3H2G	293	hypothetical protein	93	18.0262	39	8.30709	1.11768	0.00110495	down
Contig4441	1308	hypothetical protein	80	15.5064	37	7.88109	0.976401	0.0147902	down
Contig22382	695	hypothetical protein	57	11.0483	22	4.68605	1.23738	0.0115464	down
Contig3169	1120	hypothetical protein	1431	277.371	987	210.233	0.399828	1.76777e-09	down
2-G0EDD0L01C0LFW	416	hypothetical protein	188	36.4401	108	23.0043	0.663627	0.00448662	down
Contig1585	1352	hypothetical protein	810	157.003	407	86.692	0.856819	2.39088e-21	down
Contig539	1060	hypothetical protein	414	80.2458	214	45.5825	0.815946	6.77916e-10	down
3-G0EDD0L02IIRCE	455	hypothetical protein	21	4.07044	3	0.639007	2.67128	0.00893017	down
Contig17422	469	hypothetical protein	56	10.8545	3	0.639007	4.08632	8.11784e-11	down
1-G0EDD0L01AUVXD	486	hypothetical protein	49	9.49769	18	3.83404	1.30871	0.0164524	down
1-G0EDD0L01CAD27	287	hypothetical protein	636	123.276	400	85.201	0.532953	4.10828e-07	down
1-G0EDD0L01A7BGW	523	hypothetical protein	865	167.663	600	127.801	0.391664	1.87378e-05	down
Contig3255	2637	hypothetical protein	910	176.386	675	143.777	0.294905	0.00245645	down
Contig9674	1048	hypothetical protein	183	35.471	59	12.5671	1.49698	1.17702e-11	down
1-G0EDD0L01AXX7P	505	hypothetical protein	567	109.902	332	70.7168	0.636091	9.45709e-09	down
1-G0EDD0L01A9PWO	530	hypothetical protein	954	184.914	734	156.344	0.242135	0.0197471	down
3-G0EDD0L02GM49I	546	hypothetical protein	36	6.9779	11	2.34303	1.57442	0.0192086	down
Contig10119	1492	hypothetical protein	16176	3135.4	10565	2250.37	0.478488	2.69517e-155	down
Contig14810	721	hypothetical protein	71	13.762	32	6.81608	1.01367	0.0199505	down
Contig9522	516	hypothetical protein	464	89.9373	278	59.2147	0.602966	1.80134e-06	down
1-G0EDD0L01ANZ46	354	hypothetical protein	225	43.6119	119	25.3473	0.782889	6.21083e-05	down
Contig28283	659	hypothetical protein	189	36.634	114	24.2823	0.593278	0.0151018	down
Contig14635	1378	hypothetical protein	117	22.6782	64	13.6322	0.734291	0.0255916	down
Contig5201	606	hypothetical protein	149	28.8807	87	18.5312	0.640151	0.0256072	down
Contig8548	930	hypothetical protein	95	18.4139	48	10.2241	0.848819	0.0205579	down
Contig3994	1554	hypothetical protein	481	93.2325	217	46.2215	1.01227	1.09316e-16	down
Contig19264	615	hypothetical protein	50	9.69152	18	3.83404	1.33786	0.0122231	down
Contig24177	2106	hypothetical protein	274	53.1096	164	34.9324	0.604406	0.000866059	down
1-G0CLBUI04JQWEQ	371	hypothetical protein	1236	239.574	903	192.341	0.316807	3.16929e-05	down
1-G0CLBUI04IRW4Z	431	hypothetical protein	360	69.779	206	43.8785	0.669278	4.92492e-06	down
1-G0EDD0L01D295W	296	hypothetical protein	49	9.49769	4	0.85201	3.47864	1.94479e-08	down
1-G0EDD0L01CZN4O	392	hypothetical protein	24	4.65193	4	0.85201	2.44889	0.00703001	down
1-G0EDD0L01A366L	362	hypothetical protein	1020	197.707	767	163.373	0.275197	0.00280038	down
1-G0EDD0L01D8208	373	hypothetical protein	357	69.1975	220	46.8605	0.562346	0.000239865	down
Contig8305	717	hypothetical protein	229	44.3872	131	27.9033	0.669707	0.000842241	down
Contig9265	1027	hypothetical protein	30	5.81491	7	1.49102	1.96346	0.00972564	down
1-G0EDD0L01AGNCW	479	hypothetical protein	2501	484.77	1278	272.217	0.832543	9.34543e-64	down
Contig15493	617	hypothetical protein	94	18.2201	41	8.7331	1.06096	0.00202718	down
Contig16274	1260	hypothetical protein	426	82.5718	242	51.5466	0.679772	2.24967e-07	down
Contig1451	714	hypothetical protein	333	64.5456	224	47.7125	0.435949	0.0147348	down
1-G0CLBUI04IOVGK	354	hypothetical protein	73	14.1496	22	4.68605	1.59432	5.1561e-05	down
1-G0EDD0L01EGJZV	480	hypothetical protein	74	14.3435	34	7.24208	0.985916	0.0203598	down
1-G0CLBUI04J10OB	431	hypothetical protein	96	18.6077	44	9.37211	0.989457	0.00407696	down
Contig1621	554	hypothetical protein	81	15.7003	36	7.66809	1.03385	0.00787978	down
2-G0EDD0L01EA3CO	482	hypothetical protein	95	18.4139	12	2.55603	2.84882	9.15966e-14	down
1-G0EDD0L01BHNLO	501	hypothetical protein	1168	226.394	819	174.449	0.376031	7.30022e-07	down
Contig20919	3153	hypothetical protein	523	101.373	342	72.8468	0.476741	0.000101233	down
Contig1687	1176	hypothetical protein	173	33.5327	103	21.9392	0.612054	0.0179986	down
3-G0EDD0L02FI9E6	358	hypothetical protein	4444	861.383	3252	692.684	0.314457	5.34092e-19	down
Contig20434	5988	hypothetical protein	788	152.738	518	110.335	0.469169	5.60108e-07	down
1-G0CLBUI04I7ZUO	467	hypothetical protein	4984	966.051	2698	574.68	0.74934	2.24012e-106	down
Contig27519	793	hypothetical protein	145	28.1054	82	17.4662	0.686283	0.0155698	down
2-G0EDD0L01DYXYC	428	hypothetical protein	49	9.49769	19	4.04705	1.23071	0.0266935	down
2-G0EDD0L01BRJBQ	437	hypothetical protein	286	55.4355	163	34.7194	0.675069	7.7453e-05	down
Contig5945	2114	hypothetical protein	1111	215.346	840	178.922	0.267324	0.00222714	down
Contig456	814	hypothetical protein	228	44.1934	140	29.8203	0.567533	0.00801966	down
Contig698	773	hypothetical protein	400	77.5322	222	47.2865	0.713366	1.53027e-07	down
Contig24457	1870	hypothetical protein	276	53.4972	165	35.1454	0.606128	0.000775235	down
2-G0EDD0L01CFDD6	445	hypothetical protein	107	20.7399	45	9.58511	1.11354	0.00032429	down
1-G0EDD0L01D4K1Q	475	hypothetical protein	4185	811.181	2735	582.562	0.477613	1.74597e-39	down
Contig11112	342	hypothetical protein	18	3.48895	2	0.426005	3.03385	0.0104145	down
Contig12430	366	hypothetical protein	48	9.30386	6	1.27801	2.86393	6.64203e-07	down
Contig14598	921	hypothetical protein	144	27.9116	66	14.0582	0.989457	0.000109539	down
1-G0EDD0L01CH4WF	240	hypothetical protein	47	9.11003	17	3.62104	1.33105	0.017858	down
1-G0EDD0L01EBWGT	303	hypothetical protein	70	13.5681	7	1.49102	3.18585	3.0866e-11	down
Contig2461	417	hypothetical protein	964	186.853	684	145.694	0.358963	3.74158e-05	down
1-G0EDD0L01EMLAA	443	hypothetical protein	794	153.901	507	107.992	0.511079	2.93757e-08	down
Contig18018	702	hypothetical protein	69	13.3743	31	6.60307	1.01825	0.0221721	down
1-G0EDD0L01D9SA0	366	hypothetical protein	91	17.6386	46	9.79811	0.848159	0.025867	down
1-G0CLBUI04I70MT	481	hypothetical protein	1227	237.83	797	169.763	0.48641	1.02633e-11	down
2-G0EDD0L01DKPM2	517	hypothetical protein	16	3.10129	2	0.426005	2.86393	0.0261815	down
1-G0EDD0L01AQGRI	470	hypothetical protein	1494	289.583	921	196.175	0.561833	1.07069e-18	down
1-G0EDD0L01AYAS1	263	hypothetical protein	80	15.5064	23	4.89905	1.66229	7.35689e-06	down
Contig41	1279	hypothetical protein	182	35.2771	99	21.0872	0.742364	0.00128104	down
1-G0EDD0L01ESBN3	502	hypothetical protein	52	10.0792	20	4.26005	1.24244	0.0183653	down
Contig6062	3678	hypothetical protein	1777	344.437	1350	287.553	0.26041	3.56871e-05	down
Contig22983	727	hypothetical protein	163	31.5944	88	18.7442	0.753222	0.00251547	down
Contig9442	632	hypothetical protein	1379	267.292	692	147.398	0.858704	8.4794e-37	down
1-G0EDD0L01DC98X	273	hypothetical protein	182	35.2771	112	23.8563	0.564366	0.0287036	down
Contig4918	1766	hypothetical protein	264	51.1712	163	34.7194	0.559592	0.00352571	down
1-G0CLBUI04H5B7X	307	hypothetical protein	36	6.9779	6	1.27801	2.44889	0.000253875	down
Contig20991	793	hypothetical protein	99	19.1892	34	7.24208	1.40582	1.15742e-05	down
1-G0EDD0L01DE5KJ	351	hypothetical protein	13	2.5198	1	0.213002	3.56437	0.0277703	down
Contig19467	671	hypothetical protein	149	28.8807	70	14.9102	0.953811	0.000146843	down
Contig26351	831	hypothetical protein	125	24.2288	67	14.2712	0.763621	0.0126583	down
1-G0EDD0L01D8T1H	527	hypothetical protein	1294	250.817	878	187.016	0.423471	1.54751e-09	down
Contig16219	1713	hypothetical protein	413	80.052	209	44.5175	0.846565	1.60177e-10	down
Contig18632	1741	hypothetical protein	1164	225.619	916	195.11	0.209597	0.029023	down
1-G0CLBUI04JL2N1	397	hypothetical protein	100	19.383	31	6.60307	1.55359	1.16055e-06	down
3-G0EDD0L02G0IW3	62	hypothetical protein	765	148.28	448	95.4251	0.635887	7.4448e-12	down
Contig12507	534	hypothetical protein	146	28.2993	72	15.3362	0.883825	0.000637855	down
Contig673	1596	hypothetical protein	1326	257.019	952	202.778	0.341973	1.64057e-06	down
Contig1896	1601	hypothetical protein	743	144.016	540	115.021	0.324329	0.00292086	down
1-G0EDD0L01DJB21	404	hypothetical protein	1376	266.711	648	138.026	0.950341	1.13961e-43	down
2-G0EDD0L01ESQH0	455	hypothetical protein	311	60.2813	189	40.2575	0.582454	0.000499358	down
Contig8966	1061	hypothetical protein	37	7.17173	12	2.55603	1.48842	0.0255571	down
Contig1067	467	hypothetical protein	35	6.78407	4	0.85201	2.99321	3.18527e-05	down
Contig20129	1755	hypothetical protein	589	114.166	337	71.7818	0.669445	5.70634e-10	down
Contig19029	760	hypothetical protein	1055	204.491	657	139.943	0.547204	1.71691e-12	down
Contig10069	1159	hypothetical protein	193	37.4093	82	17.4662	1.09883	1.48858e-07	down
Contig21079	1757	hypothetical protein	194	37.6031	103	21.9392	0.777338	0.000347472	down
3-G0EDD0L02G3VNM	477	hypothetical protein	176	34.1142	90	19.1702	0.831504	0.000290288	down
Contig6904	686	hypothetical protein	928	179.875	677	144.203	0.318895	0.000600848	down
1-G0EDD0L01C050W	461	hypothetical protein	1028	199.258	681	145.055	0.458039	9.4659e-09	down
Contig3912	1479	hypothetical protein	1796	348.12	1431	304.806	0.19169	0.00690147	down
Contig5066	453	hypothetical protein	40	7.75322	12	2.55603	1.60089	0.00941862	down
Contig5982	720	hypothetical protein	1871	362.657	1086	231.321	0.648711	1.44501e-30	down
2-G0EDD0L01BTBLJ	542	hypothetical protein	13	2.5198	0	0	4.56437	0.0130114	down
1-G0EDD0L01EWILF	332	hypothetical protein	1188	230.271	798	169.976	0.438	2.55553e-09	down
Contig19713	815	hypothetical protein	305	59.1183	204	43.4525	0.444166	0.0194445	down
Contig20411	1878	hypothetical protein	396	76.7569	276	58.7887	0.384758	0.0199978	down
Contig14961	1514	hypothetical protein	469	90.9065	300	63.9007	0.508551	9.10911e-05	down
2-G0EDD0L01BBMPN	509	hypothetical protein	71	13.762	28	5.96407	1.20632	0.00355657	down
Contig17696	888	hypothetical protein	1654	320.596	1044	222.374	0.527763	1.76863e-18	down
1-G0EDD0L01ECQNN	476	hypothetical protein	770	149.249	377	80.3019	0.89422	7.85433e-22	down
Contig7384	1043	hypothetical protein	36	6.9779	8	1.70402	2.03385	0.00195014	down
Contig681	1967	hypothetical protein	1326	257.019	988	210.446	0.288424	0.000112024	down
2-G0EDD0L01EOZ2E	494	hypothetical protein	759	147.117	479	102.028	0.528	2.26805e-08	down
1-G0EDD0L01BY8J9	314	hypothetical protein	41	7.94705	13	2.76903	1.52104	0.0125929	down
Contig22477	566	hypothetical protein	78	15.1188	35	7.45508	1.02005	0.011375	down
1-G0EDD0L01EUE2D	316	hypothetical protein	364	70.5543	238	50.6946	0.476903	0.0028172	down
1-G0EDD0L01DXYM2	444	hypothetical protein	13	2.5198	1	0.213002	3.56437	0.0277703	down
Contig10719	2478	hypothetical protein	1868	362.075	1441	306.936	0.23835	0.000141095	down
2-G0EDD0L01A73OH	299	hypothetical protein	654	126.765	473	100.75	0.331376	0.0054353	down
Contig28700	733	hypothetical protein	145	28.1054	63	13.4192	1.06656	2.31849e-05	down
Contig16875	500	hypothetical protein	32	6.20258	9	1.91702	1.694	0.0204814	down
Contig7777	668	hypothetical protein	1308	253.53	845	179.987	0.494265	7.06839e-13	down
1-G0EDD0L01BTXLT	474	hypothetical protein	511	99.0474	326	69.4388	0.512377	2.79059e-05	down
Contig21708	554	hypothetical protein	676	131.029	308	65.6047	0.998019	4.81254e-23	down
2-G0EDD0L01AJ7OX	471	hypothetical protein	23	4.4581	2	0.426005	3.38749	0.000828995	down
1-G0EDD0L01AFVAC	433	hypothetical protein	3647	706.9	1856	395.332	0.838439	1.88956e-94	down
Contig1211	3295	hypothetical protein	1350	261.671	1046	222.801	0.232002	0.00393292	down
Contig23797	2270	hypothetical protein	1370	265.548	1080	230.043	0.207071	0.014357	down
1-G0EDD0L01AYKNU	439	hypothetical protein	4636	898.598	3164	673.94	0.415057	1.12978e-33	down
1-G0EDD0L01BRKZT	500	hypothetical protein	1500	290.746	944	201.074	0.53203	5.46018e-17	down
2-G0EDD0L01AN0RU	460	hypothetical protein	209	40.5106	114	24.2823	0.738395	0.000401887	down
1-G0EDD0L01BC8N9	449	hypothetical protein	1451	281.248	741	157.835	0.833428	8.4791e-37	down
1-G0EDD0L01D173B	390	hypothetical protein	975	188.985	653	139.091	0.442245	9.22127e-08	down
3-G0EDD0L02FNIT9	528	hypothetical protein	50	9.69152	17	3.62104	1.42032	0.00698602	down
Contig8454	685	hypothetical protein	852	165.144	541	115.234	0.519151	3.95747e-09	down
Contig19895	663	hypothetical protein	117	22.6782	53	11.2891	1.00637	0.000662607	down
1-G0EDD0L01B68ET	128	hypothetical protein	39	7.55939	3	0.639007	3.56437	8.1126e-07	down
3-G0EDD0L02FJ8F4	412	hypothetical protein	56	10.8545	16	3.40804	1.67128	0.000429152	down
Contig7778	890	hypothetical protein	109	21.1275	56	11.9281	0.824755	0.0129767	down
Contig8946	2840	hypothetical protein	859	166.5	624	132.913	0.325038	0.000873653	down
Contig10698	805	hypothetical protein	108	20.9337	51	10.8631	0.946388	0.00297722	down
1-G0EDD0L01D6H8R	411	hypothetical protein	5921	1147.67	3685	784.914	0.548102	2.58134e-72	down
Contig910	1022	hypothetical protein	869	168.439	612	130.357	0.36975	6.62862e-05	down
1-G0CLBUI04I851Q	294	hypothetical protein	33	6.39641	7	1.49102	2.10097	0.00277026	down
1-G0EDD0L01CZRHO	421	hypothetical protein	1245	241.319	867	184.673	0.385968	1.07503e-07	down
Contig8080	862	hypothetical protein	411	79.6643	265	56.4456	0.497072	0.000540478	down
3-G0EDD0L02GYC7L	438	hypothetical protein	95	18.4139	47	10.0111	0.879193	0.0151068	down
1-G0EDD0L01BU6CK	696	hypothetical protein	15	2.90746	0	0	4.77082	0.00471061	down
1-G0EDD0L01A59LZ	457	hypothetical protein	44	8.52854	15	3.19504	1.41647	0.0152659	down
Contig14822	2246	hypothetical protein	167	32.3697	96	20.4482	0.662668	0.00998356	down
2-G0EDD0L01B3I36	447	hypothetical protein	18	3.48895	0	0	5.03385	0.00101326	down
1-G0EDD0L01E3VA1	389	hypothetical protein	524	101.567	343	73.0598	0.475284	0.000105285	down
1-G0EDD0L01C4TI5	481	hypothetical protein	28	5.42725	6	1.27801	2.08632	0.00911915	down
Contig21838	919	hypothetical protein	174	33.7265	103	21.9392	0.620369	0.0152836	down
Contig5152	1652	hypothetical protein	478	92.651	342	72.8468	0.34694	0.0205388	down
Contig2302	491	hypothetical protein	83	16.0879	39	8.30709	0.953563	0.0149967	down
Contig16316	1702	hypothetical protein	269	52.1404	174	37.0624	0.492445	0.0139433	down
1-G0EDD0L01BL9CQ	230	hypothetical protein	133	25.7795	55	11.7151	1.13785	1.82803e-05	down
1-G0EDD0L01DQ46O	589	hypothetical protein	196	37.9908	109	23.2173	0.710451	0.00130939	down
1-G0EDD0L01AL01I	295	hypothetical protein	105	20.3522	48	10.2241	0.993209	0.00198988	down
1-G0EDD0L01CDAW0	490	hypothetical protein	4116	797.806	2777	591.508	0.431642	3.93688e-32	down
Contig11503	4226	hypothetical protein	640	124.052	466	99.2591	0.321668	0.00901367	down
1-G0EDD0L01EDGWW	449	hypothetical protein	66	12.7928	28	5.96407	1.10097	0.0144544	down
Contig17238	1002	hypothetical protein	237	45.9378	153	32.5894	0.495281	0.0255253	down
3-G0EDD0L02HYMG7	527	hypothetical protein	153	29.6561	85	18.1052	0.711923	0.00780993	down
Contig16377	1624	hypothetical protein	236	45.744	140	29.8203	0.617286	0.00216989	down
Contig15382	508	hypothetical protein	42	8.14088	13	2.76903	1.5558	0.00898049	down
1-G0CLBUI04J4ZB8	386	hypothetical protein	432	83.7348	263	56.0196	0.579894	1.33998e-05	down
Contig10204	1315	hypothetical protein	601	116.492	405	86.266	0.433369	0.000150804	down
Contig11575	3474	hypothetical protein	1035	200.615	694	147.824	0.440549	3.40808e-08	down
Contig5775	1040	hypothetical protein	88	17.0571	34	7.24208	1.23589	0.000431854	down
Contig26057	703	hypothetical protein	169	32.7574	95	20.2352	0.69495	0.00536268	down
Contig17726	542	hypothetical protein	26	5.03959	6	1.27801	1.9794	0.0199979	down
Contig12536	485	hypothetical protein	16	3.10129	2	0.426005	2.86393	0.0261815	down
1-G0CLBUI04I4A6K	394	hypothetical protein	37	7.17173	7	1.49102	2.26602	0.000478854	down
Contig19813	5571	hypothetical protein	4267	827.075	3381	720.161	0.199698	1.54093e-07	down
1-G0CLBUI04JW964	250	hypothetical protein	101	19.5769	43	9.1591	1.09587	0.000710333	down
1-G0CLBUI04H69M3	406	hypothetical protein	15	2.90746	1	0.213002	3.77082	0.0105864	down
Contig3370	900	hypothetical protein	70	13.5681	29	6.17707	1.13523	0.00757564	down
1-G0EDD0L01DIAK6	438	hypothetical protein	814	157.778	508	108.205	0.544126	1.6954e-09	down
Contig9222	1248	hypothetical protein	168	32.5635	97	20.6612	0.656331	0.0106559	down
1-G0EDD0L01BS71I	373	hypothetical protein	174	33.7265	106	22.5783	0.578949	0.0285773	down
1-G0EDD0L01CY1KG	388	hypothetical protein	286	55.4355	155	33.0154	0.747673	8.10165e-06	down
3-G0EDD0L02I6BNQ	534	hypothetical protein	340	65.9024	146	31.0983	1.08349	4.04946e-13	down
Contig25933	673	hypothetical protein	153	29.6561	82	17.4662	0.763762	0.00337424	down
Contig13151	603	hypothetical protein	270	52.3342	144	30.6723	0.770817	8.6317e-06	down
1-G0EDD0L01DHJW3	485	hypothetical protein	1186	229.883	794	169.124	0.442819	1.71172e-09	down
Contig1846	1889	hypothetical protein	140	27.1363	72	15.3362	0.823284	0.00248958	down
1-G0EDD0L01A4AU8	414	hypothetical protein	801	155.258	512	109.057	0.509584	2.75371e-08	down
1-G0CLBUI04JM5WY	494	hypothetical protein	484	93.814	208	44.3045	1.08235	9.14034e-19	down
Contig26509	1065	hypothetical protein	59	11.436	22	4.68605	1.28714	0.00636295	down
Contig2670	1086	hypothetical protein	93	18.0262	47	10.0111	0.848496	0.0230769	down
Contig247	639	hypothetical protein	4871	944.148	4006	853.288	0.145981	0.000125714	down
3-G0EDD0L02JO5QL	384	hypothetical protein	59	11.436	25	5.32506	1.10271	0.0255455	down
2-G0EDD0L01DAWMA	323	hypothetical protein	55	10.6607	22	4.68605	1.18585	0.0200181	down
Contig5998	1054	hypothetical protein	179	34.6957	105	22.3653	0.633496	0.0106278	down
Contig20263	1151	hypothetical protein	178	34.5018	107	22.7913	0.598192	0.0191002	down
1-G0EDD0L01EK8F5	423	hypothetical protein	156	30.2376	89	18.9572	0.673595	0.0125433	down
1-G0EDD0L01A8VLW	448	hypothetical protein	369	71.5235	236	50.2686	0.50876	0.00097129	down
1-G0CLBUI04JK1I3	400	hypothetical protein	3401	659.218	1691	360.187	0.872008	3.57131e-94	down
Contig4096	734	hypothetical protein	226	43.8057	141	30.0333	0.544554	0.0132387	down
Contig27300	471	hypothetical protein	763	147.893	406	86.479	0.774129	8.13123e-17	down
1-G0CLBUI04IE1OX	378	hypothetical protein	80	15.5064	32	6.81608	1.18585	0.00174709	down
1-G0EDD0L01EXC4F	378	hypothetical protein	24	4.65193	4	0.85201	2.44889	0.00703001	down
Contig6008	546	hypothetical protein	140	27.1363	53	11.2891	1.26529	7.66737e-07	down
1-G0EDD0L01ENSHS	401	hypothetical protein	148	28.6869	13	2.76903	3.37294	2.55386e-25	down
Contig7943	470	hypothetical protein	290	56.2108	179	38.1274	0.560019	0.00168504	down
Contig270	1350	hypothetical protein	330	63.9641	214	45.5825	0.488781	0.00414215	down
Contig11913	747	hypothetical protein	129	25.0041	64	13.6322	0.875153	0.00208812	down
Contig10796	391	hypothetical protein	8785	1702.8	5943	1265.87	0.427777	3.80878e-68	down
Contig637	344	hypothetical protein	78	15.1188	12	2.55603	2.56437	4.80475e-10	down
1-G0EDD0L01CO1LP	396	hypothetical protein	32	6.20258	9	1.91702	1.694	0.0204814	down
1-G0EDD0L01A2W7I	429	hypothetical protein	1758	340.754	1217	259.224	0.394532	2.14598e-11	down
1-G0EDD0L01BVIRM	313	hypothetical protein	1509	292.49	936	199.37	0.552938	2.41027e-18	down
2-G0EDD0L01B2BIV	392	hypothetical protein	160	31.0129	94	20.0222	0.631265	0.0201217	down
1-G0EDD0L01BRQXX	448	hypothetical protein	1358	263.222	724	154.214	0.771348	4.71229e-30	down
Contig22609	1266	hypothetical protein	429	83.1533	299	63.6877	0.384758	0.0131109	down
Contig66	827	hypothetical protein	1575	305.283	968	206.186	0.566199	5.06316e-20	down
Contig11903	511	hypothetical protein	280	54.2725	162	34.5064	0.653359	0.000184902	down
1-G0CLBUI04H60F5	437	hypothetical protein	2189	424.295	1474	313.966	0.434461	4.24813e-17	down
3-G0EDD0L02IQBHQ	385	hypothetical protein	2522	488.841	1009	214.919	1.18557	7.18376e-116	down
Contig2594	1518	hypothetical protein	406	78.6952	260	55.3806	0.506894	0.000434876	down
1-G0EDD0L01E28T0	407	hypothetical protein	273	52.9157	122	25.9863	1.02595	1.39274e-09	down
Contig20229	1323	hypothetical protein	107	20.7399	55	11.7151	0.824033	0.0144703	down
Contig5839	2405	hypothetical protein	353	68.4222	243	51.7596	0.402638	0.0234031	down
3-G0EDD0L02JOX55	313	hypothetical protein	317	61.4443	172	36.6364	0.746	1.94141e-06	down
Contig8394	528	hypothetical protein	93	18.0262	36	7.66809	1.23316	0.000258218	down
Contig5736	2235	hypothetical protein	571	110.677	409	87.118	0.345316	0.00795589	down
Contig2975	956	hypothetical protein	2455	475.854	1747	372.115	0.354769	4.45729e-13	down
1-G0CLBUI04JJ65S	422	hypothetical protein	95	18.4139	21	4.47305	2.04146	2.76927e-09	down
1-G0EDD0L01D89S9	411	hypothetical protein	350	67.8407	197	41.9615	0.693085	3.01881e-06	down
1-G0EDD0L01DYA7U	520	hypothetical protein	2860	554.355	1741	370.837	0.580025	2.18114e-38	down
Contig16048	438	hypothetical protein	448	86.8361	251	53.4636	0.699737	3.53387e-08	down
1-G0EDD0L01D8SBD	240	hypothetical protein	181	35.0833	84	17.8922	0.971454	9.46716e-06	down
Contig6547	937	hypothetical protein	209	40.5106	89	18.9572	1.09555	3.74347e-08	down
1-G0CLBUI04JSHNZ	407	hypothetical protein	5291	1025.56	3534	752.75	0.446164	4.17094e-44	down
Contig10084	792	hypothetical protein	353	68.4222	198	42.1745	0.698094	2.2026e-06	down
Contig5115	2670	hypothetical protein	370	71.7173	222	47.2865	0.600892	4.25677e-05	down
Contig20286	663	hypothetical protein	70	13.5681	32	6.81608	0.993209	0.0255545	down
Contig23411	1355	hypothetical protein	105	20.3522	43	9.1591	1.15191	0.000225973	down
Contig26570	599	hypothetical protein	546	105.831	319	67.9478	0.63927	1.70463e-08	down
Contig6504	2407	hypothetical protein	3857	747.604	2564	546.138	0.453009	6.33471e-33	down
1-G0EDD0L01CTKMZ	389	hypothetical protein	37	7.17173	7	1.49102	2.26602	0.000478854	down
Contig24953	612	hypothetical protein	587	113.778	358	76.2549	0.577327	1.34668e-07	down
Contig713	1278	hypothetical protein	319	61.8319	203	43.2395	0.516003	0.0025676	down
Contig24141	843	hypothetical protein	267	51.7527	156	33.2284	0.63922	0.000438569	down
1-G0EDD0L01ALVMF	470	hypothetical protein	1749	339.01	1073	228.552	0.568806	1.80456e-22	down
Contig3548	633	hypothetical protein	59	11.436	25	5.32506	1.10271	0.0255455	down
Contig9499	4631	hypothetical protein	1850	358.586	1411	300.546	0.254733	3.64899e-05	down
1-G0CLBUI04IURL1	389	hypothetical protein	174	33.7265	90	19.1702	0.815016	0.000452207	down
1-G0EDD0L01CF2QY	420	hypothetical protein	36	6.9779	8	1.70402	2.03385	0.00195014	down
Contig4220	519	hypothetical protein	238	46.1317	133	28.3293	0.703461	0.000256631	down
Contig13864	550	hypothetical protein	51	9.88536	18	3.83404	1.36643	0.00898595	down
Contig5316	1435	hypothetical protein	208	40.3167	116	24.7083	0.706385	0.000859231	down
Contig10871	495	hypothetical protein	378	73.2679	242	51.5466	0.507305	0.000828613	down
Contig10441	2156	hypothetical protein	1336	258.958	969	206.399	0.327277	4.97577e-06	down
Contig22504	250	hypothetical protein	60	11.6298	20	4.26005	1.44889	0.00146706	down
1-G0EDD0L01BRJSK	379	hypothetical protein	183	35.471	97	20.6612	0.779713	0.000575518	down
Contig20718	1040	hypothetical protein	149	28.8807	79	16.8272	0.779314	0.00317936	down
Contig3773	1046	hypothetical protein	177	34.308	102	21.7262	0.659106	0.00733653	down
Contig24899	980	hypothetical protein	184	35.6648	104	22.1522	0.687048	0.00338537	down
2-G0EDD0L01ER7MJ	278	hypothetical protein	136	26.3609	73	15.5492	0.761564	0.00781621	down
Contig16817	2708	hypothetical protein	27	5.23342	7	1.49102	1.81146	0.0297428	down
1-G0EDD0L01DNRDS	424	hypothetical protein	228	44.1934	133	28.3293	0.641534	0.00164545	down
1-G0EDD0L01DLSUP	479	hypothetical protein	1095	212.244	709	151.019	0.490999	1.28813e-10	down
Contig1001	1387	hypothetical protein	186	36.0525	111	23.6433	0.608669	0.0128475	down
1-G0EDD0L01AGYM9	432	hypothetical protein	27	5.23342	7	1.49102	1.81146	0.0297428	down
Contig633	2008	hypothetical protein	1394	270.2	1082	230.469	0.229456	0.00363599	down
Contig12541	1069	hypothetical protein	557	107.964	350	74.5508	0.534248	3.05337e-06	down
2-G0EDD0L01CXJKM	485	hypothetical protein	27	5.23342	7	1.49102	1.81146	0.0297428	down
Contig20755	503	hypothetical protein	6255	1212.41	3663	780.228	0.63591	5.00524e-100	down
Contig1808	660	hypothetical protein	62	12.0175	27	5.75106	1.06323	0.0265858	down
Contig10418	845	hypothetical protein	78	15.1188	31	6.60307	1.19513	0.00194417	down
Contig10592	904	hypothetical protein	786	152.351	588	125.245	0.282639	0.0114314	down
1-G0EDD0L01CQFX6	398	hypothetical protein	2310	447.748	950	202.352	1.14582	1.96692e-100	down
1-G0CLBUI04IBT1K	288	hypothetical protein	40	7.75322	10	2.13002	1.86393	0.00211545	down
Contig24740	1098	hypothetical protein	1175	227.751	772	164.438	0.469914	1.63858e-10	down
Contig6845	1044	hypothetical protein	933	180.844	707	150.593	0.264093	0.00891617	down
Contig805	624	hypothetical protein	491	95.1708	196	41.7485	1.1888	3.20328e-22	down
1-G0EDD0L01BFBYN	219	hypothetical protein	24	4.65193	5	1.06501	2.12696	0.0188244	down
Contig7106	1078	hypothetical protein	319	61.8319	177	37.7014	0.713733	5.48568e-06	down
Contig2137	859	hypothetical protein	180	34.8895	103	21.9392	0.669278	0.00549098	down
1-G0EDD0L01A4I9Q	545	hypothetical protein	176	34.1142	103	21.9392	0.636857	0.0110736	down
1-G0EDD0L01BLWAR	361	hypothetical protein	34	6.59024	7	1.49102	2.14403	0.00179683	down
Contig3979	1655	hypothetical protein	577	111.84	420	89.461	0.322108	0.0160611	down
1-G0EDD0L01AV653	229	hypothetical protein	128	24.8103	40	8.5201	1.542	1.78342e-08	down
Contig4697	1365	hypothetical protein	2567	497.563	1601	341.017	0.545036	1.08992e-30	down
Contig1854	950	hypothetical protein	80	15.5064	39	8.30709	0.900452	0.0292285	down
Contig13166	910	hypothetical protein	404	78.3075	279	59.4277	0.398016	0.0129098	down
2-G0EDD0L01A6PXW	463	hypothetical protein	950	184.139	548	116.725	0.657678	1.06645e-15	down
Contig14656	703	hypothetical protein	120	23.2597	56	11.9281	0.963462	0.00100418	down
Contig9634	1008	hypothetical protein	1885	365.37	1173	249.852	0.548287	1.15282e-22	down
1-G0EDD0L01EUB9C	362	hypothetical protein	164	31.7882	90	19.1702	0.729625	0.00363809	down
Contig16548	921	hypothetical protein	116	22.4843	62	13.2061	0.767711	0.0180373	down
Contig9984	337	hypothetical protein	107	20.7399	55	11.7151	0.824033	0.0144703	down
Contig7315	532	hypothetical protein	330	63.9641	190	40.4705	0.660393	2.19115e-05	down
Contig963	939	hypothetical protein	63	12.2113	11	2.34303	2.38177	2.0109e-07	down
2-G0EDD0L01B4WHF	503	hypothetical protein	58	11.2422	22	4.68605	1.26248	0.00861591	down
1-G0CLBUI04JUVSL	372	hypothetical protein	1641	318.076	1048	223.227	0.510862	2.93097e-17	down
1-G0EDD0L01BEYRC	486	hypothetical protein	27	5.23342	6	1.27801	2.03385	0.0136614	down
Contig17299	1185	hypothetical protein	424	82.1841	206	43.8785	0.905346	3.93207e-12	down
Contig14718	912	hypothetical protein	610	118.237	413	87.97	0.426593	0.00017591	down
Contig11935	1026	hypothetical protein	245	47.4885	156	33.2284	0.515162	0.0147716	down
Contig5804	1618	hypothetical protein	181	35.0833	107	22.7913	0.622305	0.0119645	down
1-G0EDD0L01C2114	485	hypothetical protein	65	12.599	29	6.17707	1.02831	0.0275801	down
1-G0EDD0L01AHM2U	518	hypothetical protein	1110	215.152	678	144.416	0.575128	2.03791e-14	down
1-G0EDD0L01ES11F	509	hypothetical protein	420	81.4088	191	40.6835	1.00074	3.01005e-14	down
Contig25982	548	hypothetical protein	294	56.9862	195	41.5355	0.456268	0.0182399	down
Contig7998	819	hypothetical protein	73	14.1496	33	7.02908	1.00936	0.017996	down
1-G0EDD0L01B3ANZ	211	hypothetical protein	474	91.8757	318	67.7348	0.439786	0.00112126	down
1-G0CLBUI04JPHFF	291	hypothetical protein	19	3.68278	1	0.213002	4.11185	0.00131733	down
Contig4055	828	hypothetical protein	102	19.7707	44	9.37211	1.07692	0.000841685	down
1-G0EDD0L01CO2YY	457	hypothetical protein	19	3.68278	3	0.639007	2.52689	0.0215669	down
1-G0CLBUI04INSU2	195	hypothetical protein	386	74.8186	206	43.8785	0.769882	2.52211e-08	down
1-G0EDD0L01EKN6P	199	hypothetical protein	143	27.7178	80	17.0402	0.701869	0.0136124	down
Contig4782	1849	hypothetical protein	911	176.58	536	114.169	0.629144	6.75489e-14	down
Contig26179	2225	hypothetical protein	485	94.0078	283	60.2797	0.641109	1.43053e-07	down
Contig13093	1850	hypothetical protein	334	64.7394	219	46.6475	0.472843	0.00583591	down
1-G0EDD0L01C0C5B	356	hypothetical protein	231	44.7748	144	30.6723	0.54575	0.0114249	down
1-G0EDD0L01ERZB3	375	hypothetical protein	712	138.007	404	86.053	0.681448	1.76624e-12	down
2-G0EDD0L01CT5QY	416	hypothetical protein	14	2.71363	1	0.213002	3.67128	0.0171756	down
1-G0CLBUI04H6PXH	521	hypothetical protein	354	68.616	226	48.1385	0.511353	0.00128143	down
Contig19091	3834	hypothetical protein	747	144.791	565	120.346	0.266783	0.0266045	down
Contig8540	518	hypothetical protein	47	9.11003	15	3.19504	1.51162	0.00569864	down
Contig3217	2072	hypothetical protein	495	95.9461	346	73.6988	0.380582	0.00619469	down
1-G0CLBUI04I7WUR	337	hypothetical protein	662	128.316	415	88.396	0.537646	1.55057e-07	down
Contig2899	5297	hypothetical protein	2878	557.844	2198	468.179	0.252801	5.24201e-08	down
1-G0EDD0L01BAUGA	381	hypothetical protein	124	24.035	61	12.9931	0.887385	0.0023751	down
Contig8576	961	hypothetical protein	222	43.0304	129	27.4773	0.647115	0.00180643	down
1-G0EDD0L01DI3GD	451	hypothetical protein	170	32.9512	95	20.2352	0.703461	0.00442086	down
Contig22575	541	hypothetical protein	19	3.68278	0	0	5.11185	0.00060558	down
Contig10494	565	hypothetical protein	96	18.6077	49	10.4371	0.834179	0.022776	down
1-G0CLBUI04JCWTU	399	hypothetical protein	192	37.2155	113	24.0693	0.628709	0.00746123	down
Contig6745	2456	hypothetical protein	319	61.8319	182	38.7664	0.673544	2.16432e-05	down
1-G0EDD0L01CEDGK	382	hypothetical protein	123	23.8412	55	11.7151	1.02508	0.000311168	down
Contig2580	575	hypothetical protein	103	19.9645	50	10.6501	0.90657	0.00686101	down
Contig12699	511	hypothetical protein	105	20.3522	43	9.1591	1.15191	0.000225973	down
Contig33	481	hypothetical protein	124	24.035	68	14.4842	0.730659	0.0198477	down
Contig3675	1002	hypothetical protein	95	18.4139	47	10.0111	0.879193	0.0151068	down
2-G0EDD0L01BGAX2	422	hypothetical protein	64	12.4052	23	4.89905	1.34036	0.00225762	down
Contig2935	758	hypothetical protein	271	52.5281	152	32.3764	0.698147	7.25674e-05	down
Contig7671	512	hypothetical protein	50	9.69152	13	2.76903	1.80734	0.000444247	down
Contig7257	1210	hypothetical protein	758	146.924	491	104.584	0.490401	2.74522e-07	down
Contig2153	513	hypothetical protein	92	17.8324	24	5.11206	1.80253	1.36716e-07	down
Contig1864	684	hypothetical protein	165	31.982	86	18.3182	0.803983	0.000911014	down
1-G0EDD0L01B43QG	437	hypothetical protein	4672	905.576	3152	671.384	0.431699	1.4805e-36	down
Contig24232	3955	hypothetical protein	1127	218.447	868	184.886	0.240646	0.00825545	down
Contig7063	1218	hypothetical protein	491	95.1708	325	69.2258	0.459209	0.00039808	down
1-G0EDD0L01D9V5N	418	hypothetical protein	25	4.84576	6	1.27801	1.92282	0.0292426	down
3-G0EDD0L02IRMO5	231	hypothetical protein	82	15.8941	28	5.96407	1.41412	0.000104864	down
Contig18613	540	hypothetical protein	162	31.4005	91	19.3832	0.695981	0.00698979	down
2-G0EDD0L01EJNJ9	473	hypothetical protein	26	5.03959	2	0.426005	3.56437	0.000170465	down
Contig16869	3135	hypothetical protein	489	94.7831	317	67.5218	0.489278	0.00012521	down
Contig4471	2048	hypothetical protein	224	43.418	144	30.6723	0.501356	0.0296889	down
1-G0EDD0L01EWNV0	292	hypothetical protein	1786	346.181	1221	260.076	0.412595	1.33576e-12	down
Contig10529	1802	hypothetical protein	107	20.7399	57	12.1411	0.772503	0.0256816	down
Contig1011	2765	hypothetical protein	18564	3598.27	15168	3230.82	0.155403	1.41416e-20	down
2-G0EDD0L01CR0L1	405	hypothetical protein	25	4.84576	2	0.426005	3.50778	0.00029043	down
Contig3317	450	hypothetical protein	31	6.00875	6	1.27801	2.23316	0.00249843	down
1-G0EDD0L01B2IKD	362	hypothetical protein	136	26.3609	78	16.6142	0.665987	0.0281085	down
1-G0CLBUI04JZW4E	453	hypothetical protein	205	39.7353	6	1.27801	4.95844	3.85162e-44	down
Contig5004	2168	hypothetical protein	158	30.6252	90	19.1702	0.675854	0.011239	down
Contig10381	484	hypothetical protein	146	28.2993	70	14.9102	0.924467	0.000312008	down
Contig4753	553	hypothetical protein	145	28.1054	13	2.76903	3.3434	1.27651e-24	down
1-G0EDD0L01AO5L5	468	hypothetical protein	270	52.3342	159	33.8674	0.627859	0.000531863	down
1-G0EDD0L01BHFCY	410	hypothetical protein	673	130.448	400	85.201	0.614532	8.81966e-10	down
Contig11915	2342	hypothetical protein	387	75.0124	263	56.0196	0.421197	0.00896714	down
1-G0EDD0L01B629Z	437	hypothetical protein	411	79.6643	208	44.3045	0.846481	1.79239e-10	down
3-G0EDD0L02FQQVK	443	hypothetical protein	60	11.6298	20	4.26005	1.44889	0.00146706	down
Contig6144	566	hypothetical protein	4519	875.92	3307	704.399	0.314406	2.54073e-19	down
1-G0EDD0L01DT88J	375	hypothetical protein	430	83.3471	300	63.9007	0.3833	0.0134902	down
Contig3328	2157	hypothetical protein	681	131.999	477	101.602	0.377591	0.000558076	down
1-G0EDD0L01C78LS	453	hypothetical protein	12	2.32597	0	0	4.44889	0.0209574	down
Contig27913	1339	hypothetical protein	144	27.9116	75	15.9752	0.805032	0.00268736	down
Contig1311	782	hypothetical protein	67	12.9866	24	5.11206	1.34505	0.00149518	down
Contig18813	1907	hypothetical protein	356	69.0037	205	43.6655	0.660179	8.06669e-06	down
2-G0EDD0L01AJI8U	534	hypothetical protein	264	51.1712	159	33.8674	0.595437	0.00148036	down
Contig15215	761	hypothetical protein	286	55.4355	152	32.3764	0.77587	3.24857e-06	down
3-G0EDD0L02I8CJE	498	hypothetical protein	407	78.889	257	54.7416	0.527186	0.000207414	down
Contig8496	1004	hypothetical protein	92	17.8324	47	10.0111	0.832899	0.0282692	down
Contig142	349	hypothetical protein	167	32.3697	80	17.0402	0.925702	7.17194e-05	down
1-G0EDD0L01CSZVL	280	hypothetical protein	607	117.655	355	75.6158	0.637803	2.01298e-09	down
Contig5392	1136	hypothetical protein	309	59.8936	184	39.1924	0.611827	0.000223552	down
1-G0EDD0L01D03CR	335	hypothetical protein	59	11.436	23	4.89905	1.22301	0.0105542	down
Contig18694	1727	hypothetical protein	250	48.4576	142	30.2463	0.679963	0.000287005	down
1-G0CLBUI04JVWLH	282	hypothetical protein	131	25.3918	64	13.6322	0.897349	0.00131424	down
3-G0EDD0L02GF9K9	348	hypothetical protein	105	20.3522	23	4.89905	2.05461	2.28169e-10	down
Contig1149	459	hypothetical protein	12	2.32597	0	0	4.44889	0.0209574	down
3-G0EDD0L02F1TDE	489	hypothetical protein	13402	2597.72	10201	2172.84	0.257664	8.69744e-40	down
1-G0EDD0L01DEG1A	555	hypothetical protein	329	63.7702	201	42.8135	0.574818	0.000365496	down
Contig5651	561	hypothetical protein	13	2.5198	1	0.213002	3.56437	0.0277703	down
Contig37	1335	hypothetical protein	511	99.0474	354	75.4028	0.3935	0.00318791	down
Contig19780	2326	hypothetical protein	373	72.2988	253	53.8896	0.423964	0.0104107	down
Contig27119	1156	hypothetical protein	240	46.5193	145	30.8853	0.590907	0.003453	down
Contig3017	583	hypothetical protein	63	12.2113	26	5.53806	1.14077	0.0136443	down
Contig6596	670	hypothetical protein	253	49.0391	153	32.5894	0.589532	0.00239956	down
Contig4882	1632	hypothetical protein	227	43.9995	145	30.8853	0.510565	0.0238513	down
3-G0EDD0L02G74YJ	413	hypothetical protein	74	14.3435	35	7.45508	0.944096	0.0289934	down
Contig23953	1915	hypothetical protein	393	76.1754	263	56.0196	0.443392	0.00427402	down
1-G0EDD0L01BB56P	394	hypothetical protein	33	6.39641	9	1.91702	1.7384	0.0144807	down
2-G0EDD0L01B2XNG	542	hypothetical protein	168	32.5635	82	17.4662	0.898691	0.000117684	down
1-G0EDD0L01CYWVQ	279	hypothetical protein	528	102.342	355	75.6158	0.436645	0.000483174	down
3-G0EDD0L02HMYA3	319	hypothetical protein	62	12.0175	26	5.53806	1.11768	0.017712	down
2-G0EDD0L01A50MU	370	hypothetical protein	64	12.4052	20	4.26005	1.542	0.000361622	down
Contig27814	542	hypothetical protein	80	15.5064	37	7.88109	0.976401	0.0147902	down
1-G0EDD0L01ELWAS	401	hypothetical protein	111	21.5152	28	5.96407	1.85099	1.5789e-09	down
[truncated: 554 more rows]

## Sheet: GO
Gene	Level 1	Level 2	Result	Function
2-G0EDD0L01DCSTA	biological_process	macromolecule metabolism	up	hypothetical protein
2-G0EDD0L01DCSTA	cellular_component	extracellular space	up	hypothetical protein
2-G0EDD0L01DCSTA	biological_process	cellular process	up	hypothetical protein
2-G0EDD0L01DCSTA	cellular_component	extracellular	up	hypothetical protein
2-G0EDD0L01DCSTA	molecular_function	catalytic activity	up	hypothetical protein
2-G0EDD0L01DCSTA	molecular_function	hydrolase activity	up	hypothetical protein
Contig11570	biological_process	response to stimulus	up	hypothetical protein
Contig11570	cellular_component	extracellular	up	hypothetical protein
Contig25205	cellular_component	membrane	up	hypothetical protein
Contig25205	cellular_component	cell	up	hypothetical protein
Contig25205	biological_process	transport	up	hypothetical protein
Contig25205	molecular_function	transporter activity	up	hypothetical protein
1-G0EDD0L01CF285	cellular_component	cytoplasm	up	hypothetical protein
1-G0EDD0L01CF285	cellular_component	intracellular	up	hypothetical protein
1-G0EDD0L01CF285	molecular_function	oxidoreductase activity	up	hypothetical protein
1-G0EDD0L01CF285	molecular_function	protein binding	up	hypothetical protein
1-G0EDD0L01CF285	molecular_function	binding(other binding)	up	hypothetical protein
1-G0EDD0L01CF285	cellular_component	cell	up	hypothetical protein
1-G0EDD0L01CF285	molecular_function	catalytic activity	up	hypothetical protein
1-G0EDD0L01CF285	cellular_component	membrane	up	hypothetical protein
Contig4333	biological_process	macromolecule metabolism	up	hypothetical protein
Contig4333	biological_process	membrane fusion	up	hypothetical protein
Contig4333	molecular_function	catalytic activity	up	hypothetical protein
Contig4333	biological_process	development	up	hypothetical protein
Contig4333	molecular_function	binding(other binding)	up	hypothetical protein
Contig4333	molecular_function	protein binding	up	hypothetical protein
Contig4333	biological_process	cell differentiation	up	hypothetical protein
Contig4333	cellular_component	cell	up	hypothetical protein
Contig4333	biological_process	extracellular structure organization and biogenesis	up	hypothetical protein
Contig4333	molecular_function	hydrolase activity	up	hypothetical protein
Contig4333	cellular_component	intracellular	up	hypothetical protein
Contig4333	biological_process	cellular process	up	hypothetical protein
Contig4333	cellular_component	cytoplasm	up	hypothetical protein
Contig4333	cellular_component	membrane	up	hypothetical protein
3-G0EDD0L02JDZH8	biological_process	cellular process	up	hypothetical protein
3-G0EDD0L02JDZH8	molecular_function	antioxidant activity	up	hypothetical protein
3-G0EDD0L02JDZH8	biological_process	response to stimulus	up	hypothetical protein
3-G0EDD0L02JDZH8	molecular_function	binding(other binding)	up	hypothetical protein
3-G0EDD0L02JDZH8	molecular_function	oxidoreductase activity	up	hypothetical protein
3-G0EDD0L02JDZH8	cellular_component	intracellular	up	hypothetical protein
3-G0EDD0L02JDZH8	biological_process	development	up	hypothetical protein
3-G0EDD0L02JDZH8	molecular_function	protein binding	up	hypothetical protein
3-G0EDD0L02JDZH8	molecular_function	catalytic activity	up	hypothetical protein
3-G0EDD0L02JDZH8	cellular_component	cytoplasm	up	hypothetical protein
3-G0EDD0L02JDZH8	cellular_component	cell	up	hypothetical protein
Contig20100	molecular_function	catalytic activity	up	hypothetical protein
Contig20100	molecular_function	hydrolase activity	up	hypothetical protein
Contig20100	biological_process	transport	up	hypothetical protein
Contig20100	cellular_component	cytoplasm	up	hypothetical protein
Contig20100	cellular_component	intracellular	up	hypothetical protein
Contig20100	cellular_component	membrane	up	hypothetical protein
Contig20100	biological_process	biosynthesis	up	hypothetical protein
Contig20100	molecular_function	binding(other binding)	up	hypothetical protein
Contig20100	molecular_function	transporter activity	up	hypothetical protein
Contig20100	cellular_component	cell	up	hypothetical protein
Contig20100	biological_process	cellular process	up	hypothetical protein
Contig20100	biological_process	nucleobase, nucleoside, nucleotide and nucleic acid metabolism	up	hypothetical protein
Contig20100	molecular_function	ion transporter activity	up	hypothetical protein
Contig20100	molecular_function	protein binding	up	hypothetical protein
2-G0EDD0L01APNVA	cellular_component	intracellular	up	hypothetical protein
2-G0EDD0L01APNVA	biological_process	biosynthesis	up	hypothetical protein
2-G0EDD0L01APNVA	molecular_function	structural molecule activity	up	hypothetical protein
2-G0EDD0L01APNVA	cellular_component	cytoplasm	up	hypothetical protein
2-G0EDD0L01APNVA	biological_process	cellular process	up	hypothetical protein
2-G0EDD0L01APNVA	cellular_component	cell	up	hypothetical protein
2-G0EDD0L01APNVA	biological_process	macromolecule metabolism	up	hypothetical protein
3-G0EDD0L02IH5TN	cellular_component	cell	up	hypothetical protein
3-G0EDD0L02IH5TN	biological_process	macromolecule metabolism	up	hypothetical protein
3-G0EDD0L02IH5TN	molecular_function	catalytic activity	up	hypothetical protein
3-G0EDD0L02IH5TN	biological_process	membrane fusion	up	hypothetical protein
3-G0EDD0L02IH5TN	cellular_component	membrane	up	hypothetical protein
3-G0EDD0L02IH5TN	cellular_component	intracellular	up	hypothetical protein
3-G0EDD0L02IH5TN	molecular_function	hydrolase activity	up	hypothetical protein
3-G0EDD0L02IH5TN	biological_process	cell differentiation	up	hypothetical protein
3-G0EDD0L02IH5TN	molecular_function	binding(other binding)	up	hypothetical protein
3-G0EDD0L02IH5TN	biological_process	development	up	hypothetical protein
3-G0EDD0L02IH5TN	biological_process	cellular process	up	hypothetical protein
3-G0EDD0L02IH5TN	cellular_component	cytoplasm	up	hypothetical protein
3-G0EDD0L02IH5TN	molecular_function	protein binding	up	hypothetical protein
3-G0EDD0L02IH5TN	biological_process	extracellular structure organization and biogenesis	up	hypothetical protein
2-G0EDD0L01B5FGT	biological_process	cell differentiation	down	hypothetical protein
2-G0EDD0L01B5FGT	cellular_component	cytoplasm	down	hypothetical protein
2-G0EDD0L01B5FGT	biological_process	transport	down	hypothetical protein
2-G0EDD0L01B5FGT	molecular_function	protein binding	down	hypothetical protein
2-G0EDD0L01B5FGT	biological_process	macromolecule metabolism	down	hypothetical protein
2-G0EDD0L01B5FGT	biological_process	cellular process	down	hypothetical protein
2-G0EDD0L01B5FGT	biological_process	development	down	hypothetical protein
2-G0EDD0L01B5FGT	cellular_component	cell	down	hypothetical protein
2-G0EDD0L01B5FGT	cellular_component	intracellular	down	hypothetical protein
Contig20725	molecular_function	helicase activity	up	hypothetical protein
Contig20725	biological_process	macromolecule metabolism	up	hypothetical protein
Contig20725	cellular_component	intracellular	up	hypothetical protein
Contig20725	biological_process	nucleobase, nucleoside, nucleotide and nucleic acid metabolism	up	hypothetical protein
Contig20725	molecular_function	transferase activity	up	hypothetical protein
Contig20725	biological_process	regulation of biological process	up	hypothetical protein
Contig20725	molecular_function	binding(other binding)	up	hypothetical protein
Contig20725	biological_process	cellular process	up	hypothetical protein
Contig20725	molecular_function	catalytic activity	up	hypothetical protein
Contig20725	molecular_function	transcription regulator activity	up	hypothetical protein
Contig20725	cellular_component	cell	up	hypothetical protein
Contig20725	cellular_component	nucleus	up	hypothetical protein
Contig20725	molecular_function	protein binding	up	hypothetical protein
Contig20725	biological_process	cell communication	up	hypothetical protein
Contig9747	biological_process	cellular process	up	hypothetical protein
Contig9747	cellular_component	intracellular	up	hypothetical protein
Contig9747	cellular_component	nucleus	up	hypothetical protein
Contig9747	biological_process	response to stimulus	up	hypothetical protein
Contig9747	molecular_function	binding(other binding)	up	hypothetical protein
Contig9747	cellular_component	cell	up	hypothetical protein
Contig9747	molecular_function	catalytic activity	up	hypothetical protein
Contig9747	biological_process	cell communication	up	hypothetical protein
Contig9747	cellular_component	cytoplasm	up	hypothetical protein
Contig9747	biological_process	regulation of biological process	up	hypothetical protein
Contig9747	molecular_function	hydrolase activity	up	hypothetical protein
Contig9747	biological_process	macromolecule metabolism	up	hypothetical protein
Contig9747	biological_process	nucleobase, nucleoside, nucleotide and nucleic acid metabolism	up	hypothetical protein
Contig9747	molecular_function	protein binding	up	hypothetical protein
Contig9747	molecular_function	signal transducer activity	up	hypothetical protein
1-G0EDD0L01EIHSK	cellular_component	intracellular	up	hypothetical protein
1-G0EDD0L01EIHSK	molecular_function	catalytic activity	up	hypothetical protein
1-G0EDD0L01EIHSK	cellular_component	cell	up	hypothetical protein
1-G0EDD0L01EIHSK	molecular_function	hydrolase activity	up	hypothetical protein
1-G0EDD0L01EIHSK	cellular_component	cytoplasm	up	hypothetical protein
1-G0EDD0L01EIHSK	biological_process	cellular process	up	hypothetical protein
1-G0EDD0L01EIHSK	biological_process	macromolecule metabolism	up	hypothetical protein
Contig1020	biological_process	cellular process	up	hypothetical protein
Contig1020	molecular_function	transferase activity	up	hypothetical protein
Contig1020	cellular_component	nucleus	up	hypothetical protein
Contig1020	molecular_function	nucleic acid binding	up	hypothetical protein
Contig1020	cellular_component	cell	up	hypothetical protein
Contig1020	cellular_component	intracellular	up	hypothetical protein
Contig1020	molecular_function	binding(other binding)	up	hypothetical protein
Contig1020	biological_process	macromolecule metabolism	up	hypothetical protein
Contig1020	molecular_function	catalytic activity	up	hypothetical protein
1-G0EDD0L01CJU1F	biological_process	macromolecule metabolism	up	hypothetical protein
1-G0EDD0L01CJU1F	biological_process	cellular process	up	hypothetical protein
1-G0EDD0L01CJU1F	molecular_function	binding(other binding)	up	hypothetical protein
1-G0EDD0L01CJU1F	biological_process	development	up	hypothetical protein
1-G0EDD0L01CJU1F	molecular_function	structural molecule activity	up	hypothetical protein
1-G0EDD0L01CJU1F	molecular_function	motor activity	up	hypothetical protein
1-G0EDD0L01CJU1F	biological_process	cell motility	up	hypothetical protein
1-G0EDD0L01CJU1F	cellular_component	cytoplasm	up	hypothetical protein
1-G0EDD0L01CJU1F	biological_process	cell differentiation	up	hypothetical protein
1-G0EDD0L01CJU1F	molecular_function	protein binding	up	hypothetical protein
1-G0EDD0L01CJU1F	cellular_component	cell	up	hypothetical protein
1-G0EDD0L01CJU1F	cellular_component	intracellular	up	hypothetical protein
Contig5001	cellular_component	intracellular	down	hypothetical protein
Contig5001	cellular_component	cytoplasm	down	hypothetical protein
Contig5001	cellular_component	cell	down	hypothetical protein
Contig5001	cellular_component	nucleus	down	hypothetical protein
Contig10045	molecular_function	transferase activity	up	hypothetical protein
Contig10045	cellular_component	cytoplasm	up	hypothetical protein
Contig10045	cellular_component	cell	up	hypothetical protein
Contig10045	biological_process	nucleobase, nucleoside, nucleotide and nucleic acid metabolism	up	hypothetical protein
Contig10045	biological_process	metabolism	up	hypothetical protein
Contig10045	molecular_function	catalytic activity	up	hypothetical protein
Contig10045	molecular_function	binding(other binding)	up	hypothetical protein
Contig10045	biological_process	biosynthesis	up	hypothetical protein
Contig10045	biological_process	cellular process	up	hypothetical protein
Contig10045	biological_process	macromolecule metabolism	up	hypothetical protein
Contig10045	cellular_component	intracellular	up	hypothetical protein
Contig23949	biological_process	regulation of biological process	up	hypothetical protein
Contig23949	cellular_component	cytoplasm	up	hypothetical protein
Contig23949	biological_process	cellular process	up	hypothetical protein
Contig23949	cellular_component	intracellular	up	hypothetical protein
Contig23949	biological_process	transport	up	hypothetical protein
Contig23949	molecular_function	binding(other binding)	up	hypothetical protein
Contig23949	biological_process	cell differentiation	up	hypothetical protein
Contig23949	molecular_function	catalytic activity	up	hypothetical protein
Contig23949	molecular_function	protein binding	up	hypothetical protein
Contig23949	biological_process	cell motility	up	hypothetical protein
Contig23949	cellular_component	extracellular	up	hypothetical protein
Contig23949	cellular_component	cell	up	hypothetical protein
Contig23949	biological_process	development	up	hypothetical protein
Contig23949	molecular_function	hydrolase activity	up	hypothetical protein
Contig23949	molecular_function	motor activity	up	hypothetical protein
Contig5817	molecular_function	nucleic acid binding	up	hypothetical protein
Contig5817	cellular_component	intracellular	up	hypothetical protein
Contig5817	biological_process	regulation of biological process	up	hypothetical protein
Contig5817	biological_process	cellular process	up	hypothetical protein
Contig5817	biological_process	response to stimulus	up	hypothetical protein
Contig5817	biological_process	development	up	hypothetical protein
Contig5817	cellular_component	cell	up	hypothetical protein
Contig5817	cellular_component	nucleus	up	hypothetical protein
Contig5817	molecular_function	binding(other binding)	up	hypothetical protein
Contig5817	biological_process	behavior	up	hypothetical protein
Contig5817	biological_process	transport	up	hypothetical protein
Contig5817	cellular_component	cytoplasm	up	hypothetical protein
Contig19394	biological_process	macromolecule metabolism	up	hypothetical protein
Contig19394	cellular_component	chromosome	up	hypothetical protein
Contig19394	cellular_component	nucleus	up	hypothetical protein
Contig19394	cellular_component	cytoplasm	up	hypothetical protein
Contig19394	biological_process	cellular process	up	hypothetical protein
Contig19394	cellular_component	intracellular	up	hypothetical protein
Contig19394	molecular_function	nucleic acid binding	up	hypothetical protein
Contig19394	cellular_component	cell	up	hypothetical protein
Contig5364	molecular_function	hydrolase activity	up	hypothetical protein
Contig5364	molecular_function	catalytic activity	up	hypothetical protein
Contig5364	biological_process	macromolecule metabolism	up	hypothetical protein
Contig5364	molecular_function	binding(other binding)	up	hypothetical protein
Contig5477	cellular_component	cell	up	hypothetical protein
Contig5477	cellular_component	intracellular	up	hypothetical protein
Contig5477	molecular_function	hydrolase activity	up	hypothetical protein
Contig5477	biological_process	macromolecule metabolism	up	hypothetical protein
Contig5477	molecular_function	protein binding	up	hypothetical protein
Contig5477	molecular_function	catalytic activity	up	hypothetical protein
Contig5477	biological_process	catabolism	up	hypothetical protein
Contig5477	biological_process	regulation of biological process	up	hypothetical protein
Contig5477	biological_process	cellular process	up	hypothetical protein
Contig5477	molecular_function	enzyme regulator activity	up	hypothetical protein
2-G0EDD0L01DQHWD	biological_process	transport	up	hypothetical protein
2-G0EDD0L01DQHWD	cellular_component	extracellular space	up	hypothetical protein
2-G0EDD0L01DQHWD	molecular_function	transporter activity	up	hypothetical protein
2-G0EDD0L01DQHWD	cellular_component	extracellular	up	hypothetical protein
Contig4114	biological_process	cellular process	up	hypothetical protein
Contig4114	biological_process	transport	up	hypothetical protein
Contig4114	biological_process	cell differentiation	up	hypothetical protein
Contig4114	cellular_component	membrane	up	hypothetical protein
Contig4114	cellular_component	intracellular	up	hypothetical protein
Contig4114	molecular_function	protein binding	up	hypothetical protein
Contig4114	biological_process	development	up	hypothetical protein
Contig4114	molecular_function	structural molecule activity	up	hypothetical protein
Contig4114	cellular_component	cytoplasm	up	hypothetical protein
Contig4114	biological_process	macromolecule metabolism	up	hypothetical protein
Contig4114	cellular_component	cell	up	hypothetical protein
Contig8249	biological_process	extracellular structure organization and biogenesis	up	hypothetical protein
Contig8249	biological_process	transport	up	hypothetical protein
Contig8249	cellular_component	membrane	up	hypothetical protein
Contig8249	cellular_component	cell	up	hypothetical protein
Contig8249	biological_process	development	up	hypothetical protein
Contig8249	biological_process	membrane fusion	up	hypothetical protein
Contig8249	molecular_function	protein binding	up	hypothetical protein
Contig8249	biological_process	regulation of biological process	up	hypothetical protein
Contig8249	biological_process	cellular process	up	hypothetical protein
Contig8249	biological_process	cell differentiation	up	hypothetical protein
Contig4586	cellular_component	cell	up	hypothetical protein
Contig4586	biological_process	nucleobase, nucleoside, nucleotide and nucleic acid metabolism	up	hypothetical protein
Contig4586	biological_process	cellular process	up	hypothetical protein
Contig4586	molecular_function	protein binding	up	hypothetical protein
Contig4586	biological_process	regulation of biological process	up	hypothetical protein
Contig4586	cellular_component	intracellular	up	hypothetical protein
Contig4586	molecular_function	nucleic acid binding	up	hypothetical protein
Contig4586	cellular_component	nucleus	up	hypothetical protein
Contig4586	cellular_component	cytoplasm	up	hypothetical protein
2-G0EDD0L01EXRX3	cellular_component	cytoplasm	up	hypothetical protein
2-G0EDD0L01EXRX3	molecular_function	transporter activity	up	hypothetical protein
2-G0EDD0L01EXRX3	molecular_function	binding(other binding)	up	hypothetical protein
2-G0EDD0L01EXRX3	molecular_function	catalytic activity	up	hypothetical protein
2-G0EDD0L01EXRX3	cellular_component	membrane	up	hypothetical protein
2-G0EDD0L01EXRX3	molecular_function	ion transporter activity	up	hypothetical protein
2-G0EDD0L01EXRX3	cellular_component	cell	up	hypothetical protein
2-G0EDD0L01EXRX3	molecular_function	oxidoreductase activity	up	hypothetical protein
2-G0EDD0L01EXRX3	molecular_function	protein binding	up	hypothetical protein
2-G0EDD0L01EXRX3	cellular_component	intracellular	up	hypothetical protein
2-G0EDD0L01EXRX3	biological_process	cellular process	up	hypothetical protein
2-G0EDD0L01EXRX3	biological_process	regulation of biological process	up	hypothetical protein
2-G0EDD0L01CJYW1	biological_process	nucleobase, nucleoside, nucleotide and nucleic acid metabolism	up	hypothetical protein
2-G0EDD0L01CJYW1	cellular_component	cytoplasm	up	hypothetical protein
2-G0EDD0L01CJYW1	biological_process	development	up	hypothetical protein
2-G0EDD0L01CJYW1	biological_process	transport	up	hypothetical protein
2-G0EDD0L01CJYW1	biological_process	response to stimulus	up	hypothetical protein
2-G0EDD0L01CJYW1	cellular_component	nucleus	up	hypothetical protein
2-G0EDD0L01CJYW1	molecular_function	protein binding	up	hypothetical protein
2-G0EDD0L01CJYW1	biological_process	cellular process	up	hypothetical protein
2-G0EDD0L01CJYW1	biological_process	cell differentiation	up	hypothetical protein
2-G0EDD0L01CJYW1	cellular_component	cell	up	hypothetical protein
2-G0EDD0L01CJYW1	biological_process	cell motility	up	hypothetical protein
2-G0EDD0L01CJYW1	molecular_function	binding(other binding)	up	hypothetical protein
2-G0EDD0L01CJYW1	cellular_component	intracellular	up	hypothetical protein
2-G0EDD0L01CJYW1	biological_process	regulation of biological process	up	hypothetical protein
2-G0EDD0L01CJYW1	biological_process	cell communication	up	hypothetical protein
2-G0EDD0L01CJYW1	biological_process	secretion	up	hypothetical protein
Contig2792	biological_process	response to stimulus	up	hypothetical protein
Contig2792	cellular_component	extracellular space	up	hypothetical protein
Contig2792	cellular_component	extracellular	up	hypothetical protein
Contig4735	molecular_function	ion transporter activity	down	hypothetical protein
Contig4735	biological_process	biosynthesis	down	hypothetical protein
Contig4735	molecular_function	catalytic activity	down	hypothetical protein
Contig4735	biological_process	transport	down	hypothetical protein
Contig4735	biological_process	cellular process	down	hypothetical protein
Contig4735	biological_process	nucleobase, nucleoside, nucleotide and nucleic acid metabolism	down	hypothetical protein
Contig4735	molecular_function	transporter activity	down	hypothetical protein
Contig4735	cellular_component	membrane	down	hypothetical protein
Contig4735	cellular_component	cell	down	hypothetical protein
Contig4735	molecular_function	hydrolase activity	down	hypothetical protein
Contig4735	molecular_function	binding(other binding)	down	hypothetical protein
Contig25112	cellular_component	intracellular	up	hypothetical protein
Contig25112	cellular_component	cytoplasm	up	hypothetical protein
Contig25112	molecular_function	binding(other binding)	up	hypothetical protein
Contig25112	cellular_component	cell	up	hypothetical protein
Contig25112	cellular_component	nucleus	up	hypothetical protein
Contig5617	biological_process	macromolecule metabolism	up	hypothetical protein
Contig5617	cellular_component	intracellular	up	hypothetical protein
Contig5617	biological_process	cellular process	up	hypothetical protein
Contig5617	molecular_function	translation regulator activity	up	hypothetical protein
Contig5617	cellular_component	cell	up	hypothetical protein
Contig5617	cellular_component	cytoplasm	up	hypothetical protein
Contig5617	molecular_function	nucleic acid binding	up	hypothetical protein
Contig5617	biological_process	biosynthesis	up	hypothetical protein
Contig6388	cellular_component	intracellular	up	hypothetical protein
Contig6388	molecular_function	protein binding	up	hypothetical protein
Contig6388	biological_process	macromolecule metabolism	up	hypothetical protein
Contig6388	molecular_function	isomerase activity	up	hypothetical protein
Contig6388	molecular_function	catalytic activity	up	hypothetical protein
Contig6388	biological_process	cellular process	up	hypothetical protein
Contig6388	cellular_component	cytoplasm	up	hypothetical protein
Contig6388	cellular_component	cell	up	hypothetical protein
2-G0EDD0L01B1RH1	cellular_component	extracellular	up	hypothetical protein
2-G0EDD0L01B1RH1	cellular_component	intracellular	up	hypothetical protein
2-G0EDD0L01B1RH1	cellular_component	extracellular space	up	hypothetical protein
2-G0EDD0L01B1RH1	molecular_function	transporter activity	up	hypothetical protein
2-G0EDD0L01B1RH1	cellular_component	cell	up	hypothetical protein
2-G0EDD0L01B1RH1	biological_process	transport	up	hypothetical protein
2-G0EDD0L01B1RH1	cellular_component	cytoplasm	up	hypothetical protein
2-G0EDD0L01A4KDL	molecular_function	binding(other binding)	up	hypothetical protein
2-G0EDD0L01A4KDL	molecular_function	protein binding	up	hypothetical protein
2-G0EDD0L01A4KDL	cellular_component	nucleus	up	hypothetical protein
2-G0EDD0L01A4KDL	cellular_component	cell	up	hypothetical protein
2-G0EDD0L01A4KDL	biological_process	nucleobase, nucleoside, nucleotide and nucleic acid metabolism	up	hypothetical protein
2-G0EDD0L01A4KDL	biological_process	regulation of biological process	up	hypothetical protein
2-G0EDD0L01A4KDL	molecular_function	nucleic acid binding	up	hypothetical protein
2-G0EDD0L01A4KDL	molecular_function	helicase activity	up	hypothetical protein
2-G0EDD0L01A4KDL	cellular_component	intracellular	up	hypothetical protein
2-G0EDD0L01A4KDL	molecular_function	catalytic activity	up	hypothetical protein
2-G0EDD0L01A4KDL	biological_process	cellular process	up	hypothetical protein
2-G0EDD0L01A4KDL	biological_process	macromolecule metabolism	up	hypothetical protein
2-G0EDD0L01A4KDL	molecular_function	hydrolase activity	up	hypothetical protein
3-G0EDD0L02HE7W5	cellular_component	intracellular	up	hypothetical protein
3-G0EDD0L02HE7W5	cellular_component	cell	up	hypothetical protein
3-G0EDD0L02HE7W5	cellular_component	nucleus	up	hypothetical protein
3-G0EDD0L02HE7W5	cellular_component	chromosome	up	hypothetical protein
3-G0EDD0L02HE7W5	biological_process	macromolecule metabolism	up	hypothetical protein
3-G0EDD0L02HE7W5	molecular_function	nucleic acid binding	up	hypothetical protein
3-G0EDD0L02HE7W5	biological_process	cellular process	up	hypothetical protein
Contig4523	biological_process	macromolecule metabolism	down	hypothetical protein
Contig4523	cellular_component	cytoplasm	down	hypothetical protein
Contig4523	biological_process	metabolism	down	hypothetical protein
Contig4523	biological_process	cellular process	down	hypothetical protein
Contig4523	cellular_component	cell	down	hypothetical protein
Contig4523	biological_process	biosynthesis	down	hypothetical protein
Contig4523	cellular_component	membrane	down	hypothetical protein
Contig4523	molecular_function	ligase activity	down	hypothetical protein
Contig4523	molecular_function	catalytic activity	down	hypothetical protein
Contig4523	molecular_function	binding(other binding)	down	hypothetical protein
Contig4523	cellular_component	intracellular	down	hypothetical protein
Contig12679	cellular_component	cell	up	hypothetical protein
Contig12679	cellular_component	membrane	up	hypothetical protein
Contig12679	molecular_function	protein binding	up	hypothetical protein
Contig12679	biological_process	development	up	hypothetical protein
Contig8795	cellular_component	intracellular	up	hypothetical protein
Contig8795	cellular_component	cell	up	hypothetical protein
Contig8795	biological_process	cellular process	up	hypothetical protein
Contig8795	biological_process	biosynthesis	up	hypothetical protein
Contig8795	cellular_component	cytoplasm	up	hypothetical protein
Contig8795	molecular_function	structural molecule activity	up	hypothetical protein
Contig8795	biological_process	macromolecule metabolism	up	hypothetical protein
1-G0EDD0L01B7ZVO	cellular_component	cell	down	hypothetical protein
1-G0EDD0L01B7ZVO	biological_process	development	down	hypothetical protein
1-G0EDD0L01B7ZVO	molecular_function	hydrolase activity	down	hypothetical protein
1-G0EDD0L01B7ZVO	biological_process	cell motility	down	hypothetical protein
1-G0EDD0L01B7ZVO	cellular_component	cytoplasm	down	hypothetical protein
1-G0EDD0L01B7ZVO	molecular_function	catalytic activity	down	hypothetical protein
1-G0EDD0L01B7ZVO	biological_process	macromolecule metabolism	down	hypothetical protein
1-G0EDD0L01B7ZVO	molecular_function	protein binding	down	hypothetical protein
1-G0EDD0L01B7ZVO	cellular_component	membrane	down	hypothetical protein
1-G0EDD0L01B7ZVO	biological_process	regulation of biological process	down	hypothetical protein
1-G0EDD0L01B7ZVO	biological_process	cell differentiation	down	hypothetical protein
1-G0EDD0L01B7ZVO	cellular_component	nucleus	down	hypothetical protein
1-G0EDD0L01B7ZVO	biological_process	cellular process	down	hypothetical protein
1-G0EDD0L01B7ZVO	cellular_component	intracellular	down	hypothetical protein
Contig12956	biological_process	biosynthesis	up	hypothetical protein
Contig12956	cellular_component	cell	up	hypothetical protein
Contig12956	molecular_function	catalytic activity	up	hypothetical protein
Contig12956	molecular_function	binding(other binding)	up	hypothetical protein
Contig12956	cellular_component	cytoplasm	up	hypothetical protein
Contig12956	molecular_function	translation regulator activity	up	hypothetical protein
Contig12956	biological_process	development	up	hypothetical protein
Contig12956	cellular_component	intracellular	up	hypothetical protein
Contig12956	biological_process	macromolecule metabolism	up	hypothetical protein
Contig12956	biological_process	cellular process	up	hypothetical protein
Contig12956	molecular_function	nucleic acid binding	up	hypothetical protein
Contig12956	molecular_function	protein binding	up	hypothetical protein
Contig12956	molecular_function	hydrolase activity	up	hypothetical protein
2-G0EDD0L01AMU14	biological_process	response to stimulus	up	hypothetical protein
2-G0EDD0L01AMU14	cellular_component	cytoplasm	up	hypothetical protein
2-G0EDD0L01AMU14	molecular_function	protein binding	up	hypothetical protein
2-G0EDD0L01AMU14	molecular_function	oxidoreductase activity	up	hypothetical protein
2-G0EDD0L01AMU14	cellular_component	cell	up	hypothetical protein
2-G0EDD0L01AMU14	molecular_function	catalytic activity	up	hypothetical protein
2-G0EDD0L01AMU14	biological_process	metabolism	up	hypothetical protein
2-G0EDD0L01AMU14	biological_process	catabolism	up	hypothetical protein
2-G0EDD0L01AMU14	molecular_function	antioxidant activity	up	hypothetical protein
2-G0EDD0L01AMU14	biological_process	cellular process	up	hypothetical protein
2-G0EDD0L01AMU14	cellular_component	intracellular	up	hypothetical protein
Contig20604	cellular_component	intracellular	down	hypothetical protein
Contig20604	cellular_component	cell	down	hypothetical protein
Contig20604	molecular_function	catalytic activity	down	hypothetical protein
Contig20604	biological_process	cellular process	down	hypothetical protein
Contig20604	molecular_function	hydrolase activity	down	hypothetical protein
Contig20604	biological_process	metabolism	down	hypothetical protein
Contig20604	cellular_component	cytoplasm	down	hypothetical protein
1-G0EDD0L01EH7RZ	cellular_component	cell	up	hypothetical protein
1-G0EDD0L01EH7RZ	cellular_component	membrane	up	hypothetical protein
1-G0EDD0L01EH7RZ	molecular_function	ion transporter activity	up	hypothetical protein
1-G0EDD0L01EH7RZ	molecular_function	transporter activity	up	hypothetical protein
1-G0EDD0L01EH7RZ	biological_process	cellular process	up	hypothetical protein
1-G0EDD0L01EH7RZ	biological_process	nucleobase, nucleoside, nucleotide and nucleic acid metabolism	up	hypothetical protein
1-G0EDD0L01EH7RZ	biological_process	transport	up	hypothetical protein
1-G0EDD0L01EH7RZ	biological_process	biosynthesis	up	hypothetical protein
1-G0EDD0L01EH7RZ	molecular_function	catalytic activity	up	hypothetical protein
1-G0EDD0L01EH7RZ	molecular_function	hydrolase activity	up	hypothetical protein
2-G0EDD0L01CAV3Q	biological_process	catabolism	up	hypothetical protein
2-G0EDD0L01CAV3Q	molecular_function	binding(other binding)	up	hypothetical protein
2-G0EDD0L01CAV3Q	biological_process	macromolecule metabolism	up	hypothetical protein
2-G0EDD0L01CAV3Q	molecular_function	catalytic activity	up	hypothetical protein
2-G0EDD0L01CAV3Q	cellular_component	cell	up	hypothetical protein
2-G0EDD0L01CAV3Q	biological_process	regulation of biological process	up	hypothetical protein
2-G0EDD0L01CAV3Q	cellular_component	intracellular	up	hypothetical protein
2-G0EDD0L01CAV3Q	biological_process	development	up	hypothetical protein
2-G0EDD0L01CAV3Q	molecular_function	oxidoreductase activity	up	hypothetical protein
2-G0EDD0L01CAV3Q	cellular_component	cytoplasm	up	hypothetical protein
2-G0EDD0L01CAV3Q	biological_process	transport	up	hypothetical protein
2-G0EDD0L01CAV3Q	biological_process	cellular process	up	hypothetical protein
Contig17272	molecular_function	antioxidant activity	up	hypothetical protein
Contig17272	molecular_function	transferase activity	up	hypothetical protein
Contig17272	molecular_function	oxidoreductase activity	up	hypothetical protein
Contig17272	biological_process	metabolism	up	hypothetical protein
Contig17272	molecular_function	catalytic activity	up	hypothetical protein
Contig27828	cellular_component	intracellular	up	hypothetical protein
Contig27828	biological_process	biosynthesis	up	hypothetical protein
Contig27828	cellular_component	cytoplasm	up	hypothetical protein
Contig27828	biological_process	macromolecule metabolism	up	hypothetical protein
Contig27828	molecular_function	structural molecule activity	up	hypothetical protein
Contig27828	molecular_function	protein binding	up	hypothetical protein
Contig27828	cellular_component	cell	up	hypothetical protein
Contig27828	biological_process	cellular process	up	hypothetical protein
Contig23142	biological_process	metabolism	up	hypothetical protein
Contig23142	cellular_component	cell	up	hypothetical protein
Contig23142	biological_process	biosynthesis	up	hypothetical protein
Contig23142	biological_process	cellular process	up	hypothetical protein
Contig23142	cellular_component	membrane	up	hypothetical protein
Contig363	biological_process	response to stimulus	up	hypothetical protein
Contig363	cellular_component	intracellular	up	hypothetical protein
Contig363	biological_process	behavior	up	hypothetical protein
Contig363	cellular_component	cell	up	hypothetical protein
Contig363	cellular_component	cytoplasm	up	hypothetical protein
3-G0EDD0L02ISPEV	cellular_component	cell	up	hypothetical protein
3-G0EDD0L02ISPEV	cellular_component	nucleus	up	hypothetical protein
3-G0EDD0L02ISPEV	molecular_function	protein binding	up	hypothetical protein
3-G0EDD0L02ISPEV	cellular_component	intracellular	up	hypothetical protein
Contig13603	molecular_function	transporter activity	up	hypothetical protein
Contig13603	biological_process	transport	up	hypothetical protein
Contig13603	cellular_component	intracellular	up	hypothetical protein
Contig13603	molecular_function	binding(other binding)	up	hypothetical protein
Contig13603	biological_process	cellular process	up	hypothetical protein
Contig13603	cellular_component	cell	up	hypothetical protein
Contig13603	molecular_function	protein binding	up	hypothetical protein
Contig13603	cellular_component	cytoplasm	up	hypothetical protein
Contig13603	cellular_component	extracellular	up	hypothetical protein
Contig13603	biological_process	cell communication	up	hypothetical protein
3-G0EDD0L02HCF28	cellular_component	cytoplasm	up	hypothetical protein
3-G0EDD0L02HCF28	molecular_function	binding(other binding)	up	hypothetical protein
3-G0EDD0L02HCF28	cellular_component	intracellular	up	hypothetical protein
3-G0EDD0L02HCF28	molecular_function	protein binding	up	hypothetical protein
3-G0EDD0L02HCF28	cellular_component	cell	up	hypothetical protein
2-G0EDD0L01AM99K	biological_process	cellular process	up	hypothetical protein
2-G0EDD0L01AM99K	biological_process	amino acid and derivative metabolism	up	hypothetical protein
2-G0EDD0L01AM99K	biological_process	cell differentiation	up	hypothetical protein
2-G0EDD0L01AM99K	biological_process	development	up	hypothetical protein
2-G0EDD0L01AM99K	molecular_function	catalytic activity	up	hypothetical protein
2-G0EDD0L01AM99K	biological_process	cell death	up	hypothetical protein
2-G0EDD0L01AM99K	biological_process	macromolecule metabolism	up	hypothetical protein
2-G0EDD0L01AM99K	molecular_function	oxidoreductase activity	up	hypothetical protein
Contig5583	molecular_function	nucleic acid binding	up	hypothetical protein
Contig5583	molecular_function	binding(other binding)	up	hypothetical protein
Contig5583	cellular_component	intracellular	up	hypothetical protein
Contig5583	molecular_function	helicase activity	up	hypothetical protein
Contig5583	biological_process	regulation of biological process	up	hypothetical protein
Contig5583	biological_process	cell differentiation	up	hypothetical protein
Contig5583	molecular_function	hydrolase activity	up	hypothetical protein
Contig5583	biological_process	cellular process	up	hypothetical protein
Contig5583	biological_process	nucleobase, nucleoside, nucleotide and nucleic acid metabolism	up	hypothetical protein
Contig5583	cellular_component	cell	up	hypothetical protein
Contig5583	molecular_function	catalytic activity	up	hypothetical protein
Contig5583	biological_process	development	up	hypothetical protein
Contig5583	cellular_component	cytoplasm	up	hypothetical protein
Contig15682	molecular_function	binding(other binding)	up	hypothetical protein
Contig15682	cellular_component	cytoplasm	up	hypothetical protein
Contig15682	cellular_component	cell	up	hypothetical protein
Contig15682	cellular_component	intracellular	up	hypothetical protein
Contig9506	cellular_component	intracellular	up	hypothetical protein
Contig9506	biological_process	nucleobase, nucleoside, nucleotide and nucleic acid metabolism	up	hypothetical protein
Contig9506	biological_process	biosynthesis	up	hypothetical protein
Contig9506	biological_process	cellular process	up	hypothetical protein
Contig9506	cellular_component	membrane	up	hypothetical protein
Contig9506	molecular_function	catalytic activity	up	hypothetical protein
Contig9506	molecular_function	protein binding	up	hypothetical protein
Contig9506	biological_process	transport	up	hypothetical protein
Contig9506	molecular_function	hydrolase activity	up	hypothetical protein
Contig9506	molecular_function	ion transporter activity	up	hypothetical protein
Contig9506	molecular_function	transporter activity	up	hypothetical protein
Contig9506	cellular_component	cytoplasm	up	hypothetical protein
Contig9506	molecular_function	binding(other binding)	up	hypothetical protein
Contig9506	cellular_component	cell	up	hypothetical protein
Contig4821	biological_process	cellular process	up	hypothetical protein
Contig4821	molecular_function	catalytic activity	up	hypothetical protein
Contig4821	biological_process	catabolism	up	hypothetical protein
Contig4821	molecular_function	binding(other binding)	up	hypothetical protein
Contig4821	cellular_component	extracellular	up	hypothetical protein
Contig4821	biological_process	macromolecule metabolism	up	hypothetical protein
Contig4821	molecular_function	hydrolase activity	up	hypothetical protein
Contig4821	biological_process	development	up	hypothetical protein
Contig4063	molecular_function	ligase activity	up	hypothetical protein
Contig4063	biological_process	cellular process	up	hypothetical protein
Contig4063	cellular_component	intracellular	up	hypothetical protein
Contig4063	cellular_component	cytoplasm	up	hypothetical protein
Contig4063	biological_process	biosynthesis	up	hypothetical protein
Contig4063	biological_process	metabolism	up	hypothetical protein
Contig4063	molecular_function	binding(other binding)	up	hypothetical protein
Contig4063	molecular_function	catalytic activity	up	hypothetical protein
Contig4063	cellular_component	cell	up	hypothetical protein
3-G0EDD0L02ISHN3	molecular_function	transferase activity	up	hypothetical protein
3-G0EDD0L02ISHN3	molecular_function	oxidoreductase activity	up	hypothetical protein
3-G0EDD0L02ISHN3	molecular_function	antioxidant activity	up	hypothetical protein
3-G0EDD0L02ISHN3	biological_process	metabolism	up	hypothetical protein
3-G0EDD0L02ISHN3	molecular_function	catalytic activity	up	hypothetical protein
Contig23377	biological_process	cellular process	up	hypothetical protein
Contig23377	biological_process	cell differentiation	up	hypothetical protein
Contig23377	molecular_function	catalytic activity	up	hypothetical protein
Contig23377	biological_process	cell motility	up	hypothetical protein
Contig23377	biological_process	development	up	hypothetical protein
Contig23377	molecular_function	transferase activity	up	hypothetical protein
Contig23377	molecular_function	signal transducer activity	up	hypothetical protein
Contig23377	biological_process	cell communication	up	hypothetical protein
Contig23377	biological_process	macromolecule metabolism	up	hypothetical protein
Contig23377	molecular_function	kinase activity	up	hypothetical protein
Contig23377	molecular_function	binding(other binding)	up	hypothetical protein
Contig6021	biological_process	macromolecule metabolism	up	hypothetical protein
Contig6021	cellular_component	intracellular	up	hypothetical protein
Contig6021	molecular_function	binding(other binding)	up	hypothetical protein
Contig6021	molecular_function	structural molecule activity	up	hypothetical protein
Contig6021	biological_process	biosynthesis	up	hypothetical protein
Contig6021	cellular_component	cell	up	hypothetical protein
Contig6021	cellular_component	cytoplasm	up	hypothetical protein
Contig6021	biological_process	cellular process	up	hypothetical protein
Contig6583	molecular_function	catalytic activity	up	hypothetical protein
Contig6583	biological_process	macromolecule metabolism	up	hypothetical protein
Contig6583	biological_process	catabolism	up	hypothetical protein
Contig6583	molecular_function	kinase activity	up	hypothetical protein
Contig6583	biological_process	cellular process	up	hypothetical protein
Contig6583	molecular_function	transferase activity	up	hypothetical protein
Contig6583	molecular_function	binding(other binding)	up	hypothetical protein
1-G0CLBUI04IJHZF	biological_process	transport	up	hypothetical protein
1-G0CLBUI04IJHZF	cellular_component	intracellular	up	hypothetical protein
1-G0CLBUI04IJHZF	molecular_function	binding(other binding)	up	hypothetical protein
1-G0CLBUI04IJHZF	molecular_function	structural molecule activity	up	hypothetical protein
1-G0CLBUI04IJHZF	molecular_function	hydrolase activity	up	hypothetical protein
1-G0CLBUI04IJHZF	molecular_function	catalytic activity	up	hypothetical protein
1-G0CLBUI04IJHZF	biological_process	cellular process	up	hypothetical protein
1-G0CLBUI04IJHZF	cellular_component	cell	up	hypothetical protein
1-G0CLBUI04IJHZF	biological_process	macromolecule metabolism	up	hypothetical protein
1-G0CLBUI04I0F21	biological_process	cell communication	up	hypothetical protein
1-G0CLBUI04I0F21	molecular_function	signal transducer activity	up	hypothetical protein
1-G0CLBUI04I0F21	cellular_component	cell	up	hypothetical protein
1-G0CLBUI04I0F21	cellular_component	cytoplasm	up	hypothetical protein
1-G0CLBUI04I0F21	cellular_component	intracellular	up	hypothetical protein
1-G0CLBUI04I0F21	cellular_component	membrane	up	hypothetical protein
1-G0CLBUI04I0F21	biological_process	cellular process	up	hypothetical protein
1-G0CLBUI04I0F21	biological_process	response to stimulus	up	hypothetical protein
1-G0CLBUI04I0F21	molecular_function	catalytic activity	up	hypothetical protein
1-G0CLBUI04I0F21	molecular_function	hydrolase activity	up	hypothetical protein
Contig20522	biological_process	macromolecule metabolism	down	hypothetical protein
Contig20522	biological_process	amino acid and derivative metabolism	down	hypothetical protein
Contig20522	biological_process	regulation of biological process	down	hypothetical protein
Contig20522	cellular_component	intracellular	down	hypothetical protein
Contig20522	biological_process	biosynthesis	down	hypothetical protein
Contig20522	molecular_function	binding(other binding)	down	hypothetical protein
Contig20522	cellular_component	cytoplasm	down	hypothetical protein
Contig20522	cellular_component	cell	down	hypothetical protein
Contig20522	biological_process	cellular process	down	hypothetical protein
Contig20522	molecular_function	nucleic acid binding	down	hypothetical protein
Contig20522	molecular_function	translation regulator activity	down	hypothetical protein
2-G0EDD0L01D5R79	molecular_function	catalytic activity	up	hypothetical protein
2-G0EDD0L01D5R79	molecular_function	lyase activity	up	hypothetical protein
2-G0EDD0L01D5R79	biological_process	macromolecule metabolism	up	hypothetical protein
2-G0EDD0L01D5R79	cellular_component	cell	up	hypothetical protein
2-G0EDD0L01D5R79	molecular_function	protein binding	up	hypothetical protein
2-G0EDD0L01D5R79	biological_process	cellular process	up	hypothetical protein
2-G0EDD0L01D5R79	cellular_component	intracellular	up	hypothetical protein
2-G0EDD0L01D5R79	cellular_component	cytoplasm	up	hypothetical protein
2-G0EDD0L01D5R79	molecular_function	binding(other binding)	up	hypothetical protein
2-G0EDD0L01D5R79	biological_process	catabolism	up	hypothetical protein
Contig6228	molecular_function	protein binding	up	hypothetical protein
Contig6228	biological_process	cellular process	up	hypothetical protein
Contig6228	molecular_function	nucleic acid binding	up	hypothetical protein
Contig6228	biological_process	cell differentiation	up	hypothetical protein
Contig6228	molecular_function	binding(other binding)	up	hypothetical protein
Contig6228	biological_process	development	up	hypothetical protein
Contig23497	molecular_function	binding(other binding)	down	hypothetical protein
Contig23497	biological_process	cell motility	down	hypothetical protein
Contig23497	cellular_component	intracellular	down	hypothetical protein
Contig23497	biological_process	response to stimulus	down	hypothetical protein
Contig23497	biological_process	cell differentiation	down	hypothetical protein
Contig23497	biological_process	biosynthesis	down	hypothetical protein
Contig23497	biological_process	cellular process	down	hypothetical protein
Contig23497	biological_process	development	down	hypothetical protein
Contig23497	cellular_component	cytoplasm	down	hypothetical protein
Contig23497	biological_process	regulation of biological process	down	hypothetical protein
Contig23497	biological_process	macromolecule metabolism	down	hypothetical protein
Contig23497	biological_process	behavior	down	hypothetical protein
Contig23497	cellular_component	cell	down	hypothetical protein
Contig23497	molecular_function	protein binding	down	hypothetical protein
Contig2544	cellular_component	membrane	up	hypothetical protein
Contig2544	cellular_component	cytoplasm	up	hypothetical protein
Contig2544	biological_process	cellular process	up	hypothetical protein
Contig2544	cellular_component	intracellular	up	hypothetical protein
Contig2544	molecular_function	binding(other binding)	up	hypothetical protein
Contig2544	molecular_function	protein binding	up	hypothetical protein
Contig2544	cellular_component	cell	up	hypothetical protein
Contig2544	biological_process	transport	up	hypothetical protein
Contig2544	molecular_function	catalytic activity	up	hypothetical protein
Contig2544	molecular_function	transporter activity	up	hypothetical protein
Contig2544	molecular_function	hydrolase activity	up	hypothetical protein
Contig6733	biological_process	cellular process	up	hypothetical protein
Contig6733	biological_process	biosynthesis	up	hypothetical protein
Contig6733	molecular_function	catalytic activity	up	hypothetical protein
Contig6733	molecular_function	protein binding	up	hypothetical protein
Contig6733	molecular_function	translation regulator activity	up	hypothetical protein
Contig6733	molecular_function	binding(other binding)	up	hypothetical protein
Contig6733	molecular_function	nucleic acid binding	up	hypothetical protein
Contig6733	cellular_component	cytoplasm	up	hypothetical protein
Contig6733	cellular_component	intracellular	up	hypothetical protein
Contig6733	biological_process	development	up	hypothetical protein
Contig6733	molecular_function	hydrolase activity	up	hypothetical protein
Contig6733	cellular_component	cell	up	hypothetical protein
Contig6733	biological_process	macromolecule metabolism	up	hypothetical protein
Contig7613	cellular_component	cell	down	hypothetical protein
Contig7613	biological_process	response to stimulus	down	hypothetical protein
Contig7613	molecular_function	binding(other binding)	down	hypothetical protein
Contig7613	molecular_function	oxidoreductase activity	down	hypothetical protein
Contig7613	cellular_component	cytoplasm	down	hypothetical protein
Contig7613	cellular_component	membrane	down	hypothetical protein
Contig7613	molecular_function	catalytic activity	down	hypothetical protein
Contig7613	cellular_component	intracellular	down	hypothetical protein
Contig11591	molecular_function	translation regulator activity	up	hypothetical protein
Contig11591	biological_process	macromolecule metabolism	up	hypothetical protein
Contig11591	molecular_function	nucleic acid binding	up	hypothetical protein
Contig11591	molecular_function	protein binding	up	hypothetical protein
Contig11591	molecular_function	binding(other binding)	up	hypothetical protein
Contig11591	cellular_component	intracellular	up	hypothetical protein
Contig11591	molecular_function	catalytic activity	up	hypothetical protein
Contig11591	cellular_component	cytoplasm	up	hypothetical protein
Contig11591	molecular_function	hydrolase activity	up	hypothetical protein
Contig11591	biological_process	cellular process	up	hypothetical protein
Contig11591	cellular_component	cell	up	hypothetical protein
Contig11591	biological_process	biosynthesis	up	hypothetical protein
Contig27103	molecular_function	binding(other binding)	up	hypothetical protein
Contig27103	biological_process	cellular process	up	hypothetical protein
Contig27103	biological_process	transport	up	hypothetical protein
Contig27103	cellular_component	extracellular	up	hypothetical protein
2-G0EDD0L01E3BXA	molecular_function	protein binding	up	hypothetical protein
2-G0EDD0L01E3BXA	cellular_component	cytoplasm	up	hypothetical protein
2-G0EDD0L01E3BXA	biological_process	cellular process	up	hypothetical protein
2-G0EDD0L01E3BXA	cellular_component	intracellular	up	hypothetical protein
2-G0EDD0L01E3BXA	biological_process	biosynthesis	up	hypothetical protein
2-G0EDD0L01E3BXA	molecular_function	structural molecule activity	up	hypothetical protein
2-G0EDD0L01E3BXA	cellular_component	cell	up	hypothetical protein
2-G0EDD0L01E3BXA	biological_process	macromolecule metabolism	up	hypothetical protein
Contig3453	biological_process	response to stimulus	up	hypothetical protein
Contig3453	cellular_component	extracellular	up	hypothetical protein
Contig3453	cellular_component	extracellular space	up	hypothetical protein
Contig21531	biological_process	cellular process	up	hypothetical protein
Contig21531	cellular_component	cytoplasm	up	hypothetical protein
Contig21531	biological_process	transport	up	hypothetical protein
Contig21531	cellular_component	intracellular	up	hypothetical protein
Contig21531	molecular_function	binding(other binding)	up	hypothetical protein
Contig21531	molecular_function	motor activity	up	hypothetical protein
Contig21531	cellular_component	cell	up	hypothetical protein
Contig18417	biological_process	macromolecule metabolism	up	hypothetical protein
Contig18417	cellular_component	intracellular	up	hypothetical protein
Contig18417	biological_process	regulation of biological process	up	hypothetical protein
Contig18417	biological_process	nucleobase, nucleoside, nucleotide and nucleic acid metabolism	up	hypothetical protein
Contig18417	molecular_function	catalytic activity	up	hypothetical protein
Contig18417	molecular_function	transcription regulator activity	up	hypothetical protein
Contig18417	molecular_function	binding(other binding)	up	hypothetical protein
Contig18417	molecular_function	protein binding	up	hypothetical protein
Contig18417	molecular_function	hydrolase activity	up	hypothetical protein
Contig18417	cellular_component	nucleus	up	hypothetical protein
Contig18417	cellular_component	cell	up	hypothetical protein
Contig18417	biological_process	cellular process	up	hypothetical protein
Contig18417	molecular_function	nucleic acid binding	up	hypothetical protein
Contig18417	molecular_function	helicase activity	up	hypothetical protein
Contig4120	molecular_function	catalytic activity	up	hypothetical protein
Contig4120	biological_process	macromolecule metabolism	up	hypothetical protein
Contig4120	molecular_function	hydrolase activity	up	hypothetical protein
Contig4120	biological_process	response to stimulus	up	hypothetical protein
Contig4120	cellular_component	extracellular	up	hypothetical protein
Contig4120	molecular_function	binding(other binding)	up	hypothetical protein
Contig4120	biological_process	catabolism	up	hypothetical protein
Contig4120	molecular_function	protein binding	up	hypothetical protein
Contig7539	cellular_component	membrane	up	hypothetical protein
Contig7539	molecular_function	binding(other binding)	up	hypothetical protein
Contig7539	cellular_component	cytoplasm	up	hypothetical protein
Contig7539	cellular_component	intracellular	up	hypothetical protein
Contig7539	molecular_function	catalytic activity	up	hypothetical protein
Contig7539	molecular_function	oxidoreductase activity	up	hypothetical protein
Contig7539	cellular_component	cell	up	hypothetical protein
Contig7539	biological_process	transport	up	hypothetical protein
1-G0CLBUI04JLBI7	cellular_component	cell	up	hypothetical protein
1-G0CLBUI04JLBI7	biological_process	cellular process	up	hypothetical protein
1-G0CLBUI04JLBI7	molecular_function	isomerase activity	up	hypothetical protein
1-G0CLBUI04JLBI7	biological_process	development	up	hypothetical protein
1-G0CLBUI04JLBI7	biological_process	cell differentiation	up	hypothetical protein
1-G0CLBUI04JLBI7	biological_process	macromolecule metabolism	up	hypothetical protein
1-G0CLBUI04JLBI7	cellular_component	cytoplasm	up	hypothetical protein
1-G0CLBUI04JLBI7	molecular_function	binding(other binding)	up	hypothetical protein
1-G0CLBUI04JLBI7	cellular_component	intracellular	up	hypothetical protein
1-G0CLBUI04JLBI7	molecular_function	catalytic activity	up	hypothetical protein
1-G0CLBUI04JLBI7	biological_process	cell death	up	hypothetical protein
1-G0EDD0L01BZXDH	cellular_component	cell	up	hypothetical protein
1-G0EDD0L01BZXDH	molecular_function	protein binding	up	hypothetical protein
1-G0EDD0L01BZXDH	molecular_function	binding(other binding)	up	hypothetical protein
1-G0EDD0L01BZXDH	cellular_component	intracellular	up	hypothetical protein
1-G0EDD0L01BZXDH	cellular_component	cytoplasm	up	hypothetical protein
2-G0EDD0L01B4VI5	biological_process	metabolism	up	hypothetical protein
2-G0EDD0L01B4VI5	biological_process	macromolecule metabolism	up	hypothetical protein
2-G0EDD0L01B4VI5	molecular_function	ligase activity	up	hypothetical protein
2-G0EDD0L01B4VI5	molecular_function	transferase activity	up	hypothetical protein
2-G0EDD0L01B4VI5	cellular_component	cytoplasm	up	hypothetical protein
2-G0EDD0L01B4VI5	cellular_component	intracellular	up	hypothetical protein
2-G0EDD0L01B4VI5	molecular_function	binding(other binding)	up	hypothetical protein
2-G0EDD0L01B4VI5	molecular_function	protein binding	up	hypothetical protein
2-G0EDD0L01B4VI5	biological_process	cellular process	up	hypothetical protein
2-G0EDD0L01B4VI5	cellular_component	cell	up	hypothetical protein
2-G0EDD0L01B4VI5	molecular_function	catalytic activity	up	hypothetical protein
2-G0EDD0L01B4VI5	biological_process	biosynthesis	up	hypothetical protein
1-G0EDD0L01AQPF1	cellular_component	membrane	down	hypothetical protein
1-G0EDD0L01AQPF1	cellular_component	intracellular	down	hypothetical protein
1-G0EDD0L01AQPF1	cellular_component	cytoplasm	down	hypothetical protein
1-G0EDD0L01AQPF1	cellular_component	cell	down	hypothetical protein
1-G0EDD0L01AQPF1	biological_process	transport	down	hypothetical protein
3-G0EDD0L02GARSK	molecular_function	nucleic acid binding	down	hypothetical protein
3-G0EDD0L02GARSK	molecular_function	structural molecule activity	down	hypothetical protein
3-G0EDD0L02GARSK	biological_process	cellular process	down	hypothetical protein
3-G0EDD0L02GARSK	biological_process	macromolecule metabolism	down	hypothetical protein
3-G0EDD0L02GARSK	biological_process	biosynthesis	down	hypothetical protein
3-G0EDD0L02GARSK	cellular_component	cytoplasm	down	hypothetical protein
3-G0EDD0L02GARSK	biological_process	regulation of biological process	down	hypothetical protein
3-G0EDD0L02GARSK	cellular_component	intracellular	down	hypothetical protein
3-G0EDD0L02GARSK	cellular_component	cell	down	hypothetical protein
Contig4828	cellular_component	membrane	up	hypothetical protein
Contig4828	molecular_function	protein binding	up	hypothetical protein
Contig4828	biological_process	transport	up	hypothetical protein
Contig4828	cellular_component	cell	up	hypothetical protein
Contig4828	biological_process	cellular process	up	hypothetical protein
Contig4828	cellular_component	cytoplasm	up	hypothetical protein
Contig4828	molecular_function	protein transporter activity	up	hypothetical protein
Contig4828	cellular_component	intracellular	up	hypothetical protein
Contig4828	cellular_component	nucleus	up	hypothetical protein
Contig4828	molecular_function	transporter activity	up	hypothetical protein
Contig6352	cellular_component	intracellular	down	hypothetical protein
Contig6352	molecular_function	binding(other binding)	down	hypothetical protein
Contig6352	molecular_function	protein binding	down	hypothetical protein
Contig6352	biological_process	development	down	hypothetical protein
Contig6352	cellular_component	cell	down	hypothetical protein
Contig6352	cellular_component	cytoplasm	down	hypothetical protein
Contig6352	cellular_component	nucleus	down	hypothetical protein
Contig6352	biological_process	cellular process	down	hypothetical protein
2-G0EDD0L01AW2EH	cellular_component	cell	up	hypothetical protein
2-G0EDD0L01AW2EH	cellular_component	cytoplasm	up	hypothetical protein
2-G0EDD0L01AW2EH	biological_process	macromolecule metabolism	up	hypothetical protein
2-G0EDD0L01AW2EH	molecular_function	oxidoreductase activity	up	hypothetical protein
2-G0EDD0L01AW2EH	cellular_component	intracellular	up	hypothetical protein
2-G0EDD0L01AW2EH	molecular_function	binding(other binding)	up	hypothetical protein
2-G0EDD0L01AW2EH	biological_process	catabolism	up	hypothetical protein
2-G0EDD0L01AW2EH	molecular_function	catalytic activity	up	hypothetical protein
Contig3864	molecular_function	binding(other binding)	up	hypothetical protein
Contig5391	cellular_component	cytoplasm	up	hypothetical protein
Contig5391	molecular_function	structural molecule activity	up	hypothetical protein
Contig5391	biological_process	cellular process	up	hypothetical protein
Contig5391	biological_process	macromolecule metabolism	up	hypothetical protein
Contig5391	biological_process	biosynthesis	up	hypothetical protein
Contig5391	molecular_function	protein binding	up	hypothetical protein
Contig5391	cellular_component	intracellular	up	hypothetical protein
Contig5391	cellular_component	cell	up	hypothetical protein
2-G0EDD0L01C7SDL	biological_process	biosynthesis	up	hypothetical protein
2-G0EDD0L01C7SDL	cellular_component	cytoplasm	up	hypothetical protein
2-G0EDD0L01C7SDL	biological_process	cellular process	up	hypothetical protein
2-G0EDD0L01C7SDL	cellular_component	intracellular	up	hypothetical protein
2-G0EDD0L01C7SDL	molecular_function	protein binding	up	hypothetical protein
2-G0EDD0L01C7SDL	cellular_component	cell	up	hypothetical protein
2-G0EDD0L01C7SDL	biological_process	macromolecule metabolism	up	hypothetical protein
2-G0EDD0L01C7SDL	molecular_function	structural molecule activity	up	hypothetical protein
Contig25906	biological_process	regulation of biological process	up	hypothetical protein
Contig25906	biological_process	catabolism	up	hypothetical protein
Contig25906	biological_process	cellular process	up	hypothetical protein
Contig25906	cellular_component	intracellular	up	hypothetical protein
Contig25906	cellular_component	nucleus	up	hypothetical protein
Contig25906	biological_process	metabolism	up	hypothetical protein
Contig25906	biological_process	nucleobase, nucleoside, nucleotide and nucleic acid metabolism	up	hypothetical protein
Contig25906	cellular_component	cell	up	hypothetical protein
Contig8773	cellular_component	cell	up	hypothetical protein
Contig8773	molecular_function	transporter activity	up	hypothetical protein
Contig8773	cellular_component	membrane	up	hypothetical protein
Contig8773	cellular_component	intracellular	up	hypothetical protein
Contig8773	biological_process	transport	up	hypothetical protein
Contig8773	molecular_function	protein transporter activity	up	hypothetical protein
Contig8773	cellular_component	cytoplasm	up	hypothetical protein
Contig8773	molecular_function	binding(other binding)	up	hypothetical protein
Contig8773	molecular_function	protein binding	up	hypothetical protein
Contig15861	molecular_function	binding(other binding)	up	hypothetical protein
Contig15861	cellular_component	cytoplasm	up	hypothetical protein
Contig15861	biological_process	cellular process	up	hypothetical protein
Contig15861	biological_process	transport	up	hypothetical protein
Contig15861	biological_process	cell communication	up	hypothetical protein
Contig15861	cellular_component	cell	up	hypothetical protein
Contig15861	cellular_component	intracellular	up	hypothetical protein
Contig15861	cellular_component	extracellular	up	hypothetical protein
Contig15861	molecular_function	transporter activity	up	hypothetical protein
Contig15861	molecular_function	protein binding	up	hypothetical protein
Contig10419	cellular_component	intracellular	up	hypothetical protein
Contig10419	molecular_function	nucleic acid binding	up	hypothetical protein
Contig10419	biological_process	cellular process	up	hypothetical protein
Contig10419	cellular_component	cell	up	hypothetical protein
Contig10419	cellular_component	chromosome	up	hypothetical protein
Contig10419	biological_process	macromolecule metabolism	up	hypothetical protein
Contig10419	cellular_component	nucleus	up	hypothetical protein
Contig12219	cellular_component	intracellular	up	hypothetical protein
Contig12219	cellular_component	nucleus	up	hypothetical protein
Contig12219	cellular_component	cell	up	hypothetical protein
Contig12219	molecular_function	nucleic acid binding	up	hypothetical protein
Contig12219	cellular_component	chromosome	up	hypothetical protein
Contig13344	cellular_component	cytoplasm	down	hypothetical protein
Contig13344	cellular_component	cell	down	hypothetical protein
Contig13344	molecular_function	protein binding	down	hypothetical protein
Contig13344	cellular_component	intracellular	down	hypothetical protein
1-G0EDD0L01DJHSP	biological_process	response to stimulus	down	hypothetical protein
1-G0EDD0L01DJHSP	cellular_component	extracellular	down	hypothetical protein
1-G0EDD0L01DJHSP	molecular_function	enzyme regulator activity	down	hypothetical protein
Contig26378	cellular_component	intracellular	up	hypothetical protein
Contig26378	biological_process	development	up	hypothetical protein
Contig26378	molecular_function	catalytic activity	up	hypothetical protein
Contig26378	cellular_component	cell	up	hypothetical protein
Contig26378	cellular_component	cytoplasm	up	hypothetical protein
Contig26378	molecular_function	nucleic acid binding	up	hypothetical protein
Contig26378	biological_process	macromolecule metabolism	up	hypothetical protein
Contig26378	molecular_function	protein binding	up	hypothetical protein
Contig26378	molecular_function	binding(other binding)	up	hypothetical protein
Contig26378	molecular_function	translation regulator activity	up	hypothetical protein
Contig26378	biological_process	biosynthesis	up	hypothetical protein
Contig26378	molecular_function	hydrolase activity	up	hypothetical protein
Contig26378	biological_process	cellular process	up	hypothetical protein
Contig10429	biological_process	cellular process	up	hypothetical protein
Contig10429	biological_process	cell differentiation	up	hypothetical protein
Contig10429	molecular_function	binding(other binding)	up	hypothetical protein
Contig10429	cellular_component	intracellular	up	hypothetical protein
Contig10429	biological_process	development	up	hypothetical protein
Contig10429	molecular_function	protein binding	up	hypothetical protein
Contig10429	molecular_function	structural molecule activity	up	hypothetical protein
Contig10429	biological_process	cell motility	up	hypothetical protein
Contig10429	cellular_component	cell	up	hypothetical protein
Contig10429	molecular_function	motor activity	up	hypothetical protein
Contig10429	biological_process	macromolecule metabolism	up	hypothetical protein
Contig10429	cellular_component	cytoplasm	up	hypothetical protein
3-G0EDD0L02I7EFW	molecular_function	catalytic activity	down	hypothetical protein
3-G0EDD0L02I7EFW	biological_process	macromolecule metabolism	down	hypothetical protein
3-G0EDD0L02I7EFW	biological_process	biosynthesis	down	hypothetical protein
3-G0EDD0L02I7EFW	cellular_component	membrane	down	hypothetical protein
3-G0EDD0L02I7EFW	molecular_function	ligase activity	down	hypothetical protein
3-G0EDD0L02I7EFW	cellular_component	intracellular	down	hypothetical protein
3-G0EDD0L02I7EFW	cellular_component	cell	down	hypothetical protein
3-G0EDD0L02I7EFW	biological_process	cellular process	down	hypothetical protein
3-G0EDD0L02I7EFW	molecular_function	binding(other binding)	down	hypothetical protein
3-G0EDD0L02I7EFW	biological_process	metabolism	down	hypothetical protein
3-G0EDD0L02I7EFW	cellular_component	cytoplasm	down	hypothetical protein
Contig9069	cellular_component	intracellular	down	hypothetical protein
Contig9069	molecular_function	nucleic acid binding	down	hypothetical protein
Contig9069	molecular_function	binding(other binding)	down	hypothetical protein
Contig9069	cellular_component	cell	down	hypothetical protein
Contig9069	biological_process	nucleobase, nucleoside, nucleotide and nucleic acid metabolism	down	hypothetical protein
Contig9069	biological_process	cellular process	down	hypothetical protein
Contig9069	biological_process	regulation of biological process	down	hypothetical protein
Contig9069	cellular_component	nucleus	down	hypothetical protein
1-G0EDD0L01EFFZ4	cellular_component	cytoplasm	down	hypothetical protein
1-G0EDD0L01EFFZ4	biological_process	transport	down	hypothetical protein
1-G0EDD0L01EFFZ4	biological_process	electron transport	down	hypothetical protein
1-G0EDD0L01EFFZ4	biological_process	cellular process	down	hypothetical protein
1-G0EDD0L01EFFZ4	cellular_component	cell	down	hypothetical protein
1-G0EDD0L01EFFZ4	molecular_function	oxidoreductase activity	down	hypothetical protein
1-G0EDD0L01EFFZ4	molecular_function	ion transporter activity	down	hypothetical protein
1-G0EDD0L01EFFZ4	molecular_function	catalytic activity	down	hypothetical protein
1-G0EDD0L01EFFZ4	molecular_function	transporter activity	down	hypothetical protein
1-G0EDD0L01EFFZ4	cellular_component	intracellular	down	hypothetical protein
1-G0EDD0L01EFFZ4	cellular_component	membrane	down	hypothetical protein
1-G0EDD0L01EFFZ4	biological_process	metabolism	down	hypothetical protein
Contig3879	molecular_function	nucleic acid binding	up	hypothetical protein
Contig3879	biological_process	macromolecule metabolism	up	hypothetical protein
Contig3879	cellular_component	nucleus	up	hypothetical protein
Contig3879	molecular_function	binding(other binding)	up	hypothetical protein
Contig3879	cellular_component	cell	up	hypothetical protein
Contig3879	cellular_component	intracellular	up	hypothetical protein
Contig3879	biological_process	cellular process	up	hypothetical protein
Contig3879	biological_process	nucleobase, nucleoside, nucleotide and nucleic acid metabolism	up	hypothetical protein
Contig3879	cellular_component	cytoplasm	up	hypothetical protein
Contig9658	cellular_component	cell	up	hypothetical protein
Contig9658	molecular_function	protein binding	up	hypothetical protein
Contig9658	cellular_component	membrane	up	hypothetical protein
Contig9658	molecular_function	structural molecule activity	up	hypothetical protein
Contig9658	biological_process	development	up	hypothetical protein
1-G0EDD0L01E2Y6G	molecular_function	catalytic activity	up	hypothetical protein
1-G0EDD0L01E2Y6G	molecular_function	transferase activity	up	hypothetical protein
1-G0EDD0L01E2Y6G	molecular_function	structural molecule activity	up	hypothetical protein
1-G0EDD0L01CVXRQ	cellular_component	cell	up	hypothetical protein
1-G0EDD0L01CVXRQ	cellular_component	intracellular	up	hypothetical protein
1-G0EDD0L01CVXRQ	biological_process	cellular process	up	hypothetical protein
1-G0EDD0L01CVXRQ	biological_process	macromolecule metabolism	up	hypothetical protein
1-G0EDD0L01CVXRQ	biological_process	biosynthesis	up	hypothetical protein
1-G0EDD0L01CVXRQ	molecular_function	structural molecule activity	up	hypothetical protein
1-G0EDD0L01CVXRQ	molecular_function	binding(other binding)	up	hypothetical protein
1-G0EDD0L01CVXRQ	cellular_component	cytoplasm	up	hypothetical protein
Contig25391	biological_process	cell differentiation	up	hypothetical protein
Contig25391	cellular_component	cell	up	hypothetical protein
Contig25391	biological_process	cellular process	up	hypothetical protein
Contig25391	cellular_component	membrane	up	hypothetical protein
Contig25391	biological_process	cell death	up	hypothetical protein
3-G0EDD0L02GL014	molecular_function	catalytic activity	down	hypothetical protein
3-G0EDD0L02GL014	biological_process	metabolism	down	hypothetical protein
3-G0EDD0L02GL014	cellular_component	membrane	down	hypothetical protein
3-G0EDD0L02GL014	biological_process	cellular process	down	hypothetical protein
3-G0EDD0L02GL014	cellular_component	cytoplasm	down	hypothetical protein
3-G0EDD0L02GL014	molecular_function	oxidoreductase activity	down	hypothetical protein
3-G0EDD0L02GL014	cellular_component	cell	down	hypothetical protein
3-G0EDD0L02GL014	cellular_component	intracellular	down	hypothetical protein
3-G0EDD0L02GL014	molecular_function	transporter activity	down	hypothetical protein
3-G0EDD0L02GL014	biological_process	electron transport	down	hypothetical protein
3-G0EDD0L02GL014	molecular_function	ion transporter activity	down	hypothetical protein
Contig27115	cellular_component	extracellular	up	hypothetical protein
Contig27115	biological_process	response to stimulus	up	hypothetical protein
Contig6025	biological_process	development	up	hypothetical protein
Contig6025	molecular_function	oxidoreductase activity	up	hypothetical protein
Contig6025	biological_process	cellular process	up	hypothetical protein
Contig6025	cellular_component	intracellular	up	hypothetical protein
Contig6025	molecular_function	protein binding	up	hypothetical protein
Contig6025	molecular_function	catalytic activity	up	hypothetical protein
Contig6025	biological_process	response to stimulus	up	hypothetical protein
Contig6025	cellular_component	cytoplasm	up	hypothetical protein
Contig6025	cellular_component	cell	up	hypothetical protein
Contig28470	molecular_function	hydrolase activity	up	hypothetical protein
Contig28470	cellular_component	cell	up	hypothetical protein
Contig28470	cellular_component	intracellular	up	hypothetical protein
Contig28470	cellular_component	cytoplasm	up	hypothetical protein
Contig28470	biological_process	cellular process	up	hypothetical protein
Contig28470	biological_process	macromolecule metabolism	up	hypothetical protein
Contig28470	molecular_function	catalytic activity	up	hypothetical protein
Contig21253	cellular_component	extracellular	up	hypothetical protein
Contig21253	biological_process	response to stimulus	up	hypothetical protein
Contig16944	molecular_function	binding(other binding)	up	hypothetical protein
Contig25607	cellular_component	cell	up	hypothetical protein
Contig25607	biological_process	regulation of biological process	up	hypothetical protein
Contig25607	cellular_component	intracellular	up	hypothetical protein
Contig25607	cellular_component	cytoplasm	up	hypothetical protein
Contig25607	cellular_component	nucleus	up	hypothetical protein
Contig25607	biological_process	development	up	hypothetical protein
Contig25607	biological_process	cellular process	up	hypothetical protein
Contig25607	molecular_function	binding(other binding)	up	hypothetical protein
Contig25607	biological_process	cell motility	up	hypothetical protein
Contig25607	biological_process	transport	up	hypothetical protein
Contig25607	molecular_function	protein binding	up	hypothetical protein
Contig25607	biological_process	cell differentiation	up	hypothetical protein
Contig25607	biological_process	nucleobase, nucleoside, nucleotide and nucleic acid metabolism	up	hypothetical protein
Contig25607	biological_process	secretion	up	hypothetical protein
Contig25607	biological_process	cell communication	up	hypothetical protein
Contig25607	biological_process	response to stimulus	up	hypothetical protein
1-G0EDD0L01CG0NS	molecular_function	transferase activity	up	hypothetical protein
1-G0EDD0L01CG0NS	molecular_function	structural molecule activity	up	hypothetical protein
1-G0EDD0L01CG0NS	molecular_function	catalytic activity	up	hypothetical protein
Contig22388	biological_process	development	up	hypothetical protein
Contig22388	biological_process	cellular process	up	hypothetical protein
Contig22388	biological_process	regulation of biological process	up	hypothetical protein
Contig22388	biological_process	transport	up	hypothetical protein
Contig13748	biological_process	macromolecule metabolism	up	hypothetical protein
Contig13748	cellular_component	cell	up	hypothetical protein
Contig13748	biological_process	nucleobase, nucleoside, nucleotide and nucleic acid metabolism	up	hypothetical protein
Contig13748	molecular_function	binding(other binding)	up	hypothetical protein
Contig13748	molecular_function	protein binding	up	hypothetical protein
Contig13748	biological_process	development	up	hypothetical protein
Contig13748	cellular_component	intracellular	up	hypothetical protein
Contig13748	biological_process	cellular process	up	hypothetical protein
Contig13748	cellular_component	nucleus	up	hypothetical protein
Contig1654	cellular_component	cell	up	hypothetical protein
Contig1654	cellular_component	cytoplasm	up	hypothetical protein
Contig1654	cellular_component	membrane	up	hypothetical protein
Contig1654	cellular_component	intracellular	up	hypothetical protein
Contig1536	biological_process	macromolecule metabolism	up	hypothetical protein
Contig1536	molecular_function	binding(other binding)	up	hypothetical protein
Contig1536	molecular_function	catalytic activity	up	hypothetical protein
Contig1536	molecular_function	hydrolase activity	up	hypothetical protein
Contig18727	molecular_function	hydrolase activity	up	hypothetical protein
Contig18727	cellular_component	intracellular	up	hypothetical protein
Contig18727	cellular_component	cell	up	hypothetical protein
Contig18727	biological_process	transport	up	hypothetical protein
Contig18727	molecular_function	binding(other binding)	up	hypothetical protein
Contig18727	molecular_function	transporter activity	up	hypothetical protein
Contig18727	cellular_component	cytoplasm	up	hypothetical protein
Contig18727	biological_process	response to stimulus	up	hypothetical protein
Contig18727	cellular_component	membrane	up	hypothetical protein
Contig18727	molecular_function	catalytic activity	up	hypothetical protein
Contig27695	cellular_component	intracellular	down	hypothetical protein
Contig27695	molecular_function	oxidoreductase activity	down	hypothetical protein
Contig27695	molecular_function	catalytic activity	down	hypothetical protein
Contig27695	cellular_component	cytoplasm	down	hypothetical protein
Contig27695	cellular_component	membrane	down	hypothetical protein
Contig27695	cellular_component	cell	down	hypothetical protein
Contig27695	biological_process	transport	down	hypothetical protein
1-G0CLBUI04J5FSU	molecular_function	structural molecule activity	down	hypothetical protein
1-G0CLBUI04J5FSU	molecular_function	catalytic activity	down	hypothetical protein
1-G0CLBUI04J5FSU	molecular_function	transferase activity	down	hypothetical protein
Contig5336	cellular_component	cell	up	hypothetical protein
Contig5336	biological_process	macromolecule metabolism	up	hypothetical protein
Contig5336	biological_process	cellular process	up	hypothetical protein
Contig5336	cellular_component	cytoplasm	up	hypothetical protein
Contig5336	molecular_function	binding(other binding)	up	hypothetical protein
Contig5336	biological_process	transport	up	hypothetical protein
Contig5336	cellular_component	intracellular	up	hypothetical protein
Contig5336	molecular_function	protein binding	up	hypothetical protein
Contig5867	molecular_function	binding(other binding)	up	hypothetical protein
Contig5867	cellular_component	cell	up	hypothetical protein
Contig5867	cellular_component	intracellular	up	hypothetical protein
Contig5867	cellular_component	cytoplasm	up	hypothetical protein
Contig5867	molecular_function	motor activity	up	hypothetical protein
Contig7134	cellular_component	cell	up	hypothetical protein
Contig7134	molecular_function	transcription regulator activity	up	hypothetical protein
Contig7134	cellular_component	cytoplasm	up	hypothetical protein
Contig7134	molecular_function	structural molecule activity	up	hypothetical protein
Contig7134	molecular_function	nucleic acid binding	up	hypothetical protein
Contig7134	biological_process	macromolecule metabolism	up	hypothetical protein
Contig7134	biological_process	biosynthesis	up	hypothetical protein
Contig7134	biological_process	cellular process	up	hypothetical protein
Contig7134	cellular_component	intracellular	up	hypothetical protein
Contig10576	cellular_component	cytoplasm	up	hypothetical protein
Contig10576	biological_process	cellular process	up	hypothetical protein
Contig10576	biological_process	macromolecule metabolism	up	hypothetical protein
Contig10576	molecular_function	structural molecule activity	up	hypothetical protein
Contig10576	cellular_component	intracellular	up	hypothetical protein
Contig10576	biological_process	biosynthesis	up	hypothetical protein
Contig10576	cellular_component	cell	up	hypothetical protein
Contig6988	biological_process	cellular process	up	hypothetical protein
Contig6988	cellular_component	intracellular	up	hypothetical protein
Contig6988	molecular_function	ion transporter activity	up	hypothetical protein
Contig6988	cellular_component	cytoplasm	up	hypothetical protein
Contig6988	molecular_function	oxidoreductase activity	up	hypothetical protein
Contig6988	molecular_function	binding(other binding)	up	hypothetical protein
Contig6988	cellular_component	cell	up	hypothetical protein
Contig6988	molecular_function	protein binding	up	hypothetical protein
Contig6988	biological_process	regulation of biological process	up	hypothetical protein
Contig6988	molecular_function	transporter activity	up	hypothetical protein
Contig6988	molecular_function	catalytic activity	up	hypothetical protein
Contig6988	cellular_component	membrane	up	hypothetical protein
Contig24083	biological_process	development	up	hypothetical protein
Contig24083	biological_process	cell differentiation	up	hypothetical protein
Contig24083	biological_process	macromolecule metabolism	up	hypothetical protein
Contig24083	biological_process	biosynthesis	up	hypothetical protein
Contig24083	molecular_function	nucleic acid binding	up	hypothetical protein
Contig24083	molecular_function	translation regulator activity	up	hypothetical protein
Contig24083	molecular_function	protein binding	up	hypothetical protein
Contig24083	biological_process	cell death	up	hypothetical protein
Contig24083	biological_process	cellular process	up	hypothetical protein
Contig24083	biological_process	nucleobase, nucleoside, nucleotide and nucleic acid metabolism	up	hypothetical protein
Contig24083	cellular_component	cytoplasm	up	hypothetical protein
Contig24083	cellular_component	cell	up	hypothetical protein
Contig24083	biological_process	regulation of biological process	up	hypothetical protein
Contig24083	cellular_component	intracellular	up	hypothetical protein
Contig16449	biological_process	nucleobase, nucleoside, nucleotide and nucleic acid metabolism	up	hypothetical protein
Contig16449	molecular_function	transcription regulator activity	up	hypothetical protein
Contig16449	cellular_component	cell	up	hypothetical protein
Contig16449	molecular_function	catalytic activity	up	hypothetical protein
Contig16449	cellular_component	cytoplasm	up	hypothetical protein
Contig16449	cellular_component	intracellular	up	hypothetical protein
Contig16449	molecular_function	protein binding	up	hypothetical protein
Contig16449	molecular_function	transferase activity	up	hypothetical protein
Contig16449	biological_process	cellular process	up	hypothetical protein
Contig16449	biological_process	macromolecule metabolism	up	hypothetical protein
Contig23616	cellular_component	intracellular	up	hypothetical protein
Contig23616	cellular_component	nucleus	up	hypothetical protein
Contig23616	cellular_component	cell	up	hypothetical protein
Contig23616	biological_process	cellular process	up	hypothetical protein
Contig23616	biological_process	cell communication	up	hypothetical protein
Contig23616	cellular_component	cytoplasm	up	hypothetical protein
Contig23616	molecular_function	catalytic activity	up	hypothetical protein
Contig23616	molecular_function	ligase activity	up	hypothetical protein
Contig23616	biological_process	macromolecule metabolism	up	hypothetical protein
Contig23616	molecular_function	nucleic acid binding	up	hypothetical protein
Contig23616	biological_process	regulation of biological process	up	hypothetical protein
Contig23616	biological_process	development	up	hypothetical protein
Contig23616	molecular_function	binding(other binding)	up	hypothetical protein
2-G0EDD0L01BK2MC	molecular_function	structural molecule activity	up	hypothetical protein
2-G0EDD0L01BK2MC	biological_process	cellular process	up	hypothetical protein
2-G0EDD0L01BK2MC	cellular_component	intracellular	up	hypothetical protein
2-G0EDD0L01BK2MC	biological_process	biosynthesis	up	hypothetical protein
2-G0EDD0L01BK2MC	cellular_component	cell	up	hypothetical protein
2-G0EDD0L01BK2MC	biological_process	macromolecule metabolism	up	hypothetical protein
2-G0EDD0L01BK2MC	cellular_component	cytoplasm	up	hypothetical protein
2-G0EDD0L01BK2MC	molecular_function	protein binding	up	hypothetical protein
Contig5697	molecular_function	binding(other binding)	down	hypothetical protein
Contig5697	molecular_function	ligase activity	down	hypothetical protein
Contig5697	molecular_function	transferase activity	down	hypothetical protein
Contig5697	molecular_function	catalytic activity	down	hypothetical protein
Contig5697	biological_process	metabolism	down	hypothetical protein
Contig5697	cellular_component	cytoplasm	down	hypothetical protein
Contig5697	cellular_component	intracellular	down	hypothetical protein
Contig5697	biological_process	macromolecule metabolism	down	hypothetical protein
Contig5697	molecular_function	protein binding	down	hypothetical protein
Contig5697	cellular_component	cell	down	hypothetical protein
Contig5697	biological_process	cellular process	down	hypothetical protein
Contig5697	biological_process	biosynthesis	down	hypothetical protein
Contig9135	cellular_component	extracellular matrix	up	hypothetical protein
Contig9135	molecular_function	structural molecule activity	up	hypothetical protein
Contig9135	biological_process	development	up	hypothetical protein
Contig9135	cellular_component	extracellular	up	hypothetical protein
Contig9135	molecular_function	binding(other binding)	up	hypothetical protein
Contig17090	molecular_function	nucleic acid binding	up	hypothetical protein
Contig17090	cellular_component	intracellular	up	hypothetical protein
Contig17090	cellular_component	nucleus	up	hypothetical protein
Contig17090	cellular_component	chromosome	up	hypothetical protein
Contig17090	cellular_component	cell	up	hypothetical protein
Contig264	biological_process	metabolism	up	hypothetical protein
Contig264	biological_process	macromolecule metabolism	up	hypothetical protein
Contig264	molecular_function	kinase activity	up	hypothetical protein
Contig264	cellular_component	cell	up	hypothetical protein
Contig264	molecular_function	binding(other binding)	up	hypothetical protein
Contig264	cellular_component	intracellular	up	hypothetical protein
Contig264	biological_process	catabolism	up	hypothetical protein
Contig264	biological_process	cell communication	up	hypothetical protein
Contig264	biological_process	cellular process	up	hypothetical protein
Contig264	molecular_function	catalytic activity	up	hypothetical protein
Contig264	cellular_component	cytoplasm	up	hypothetical protein
Contig264	molecular_function	transferase activity	up	hypothetical protein
2-G0EDD0L01CKE76	biological_process	biosynthesis	up	hypothetical protein
2-G0EDD0L01CKE76	cellular_component	intracellular	up	hypothetical protein
2-G0EDD0L01CKE76	molecular_function	nucleic acid binding	up	hypothetical protein
2-G0EDD0L01CKE76	molecular_function	protein binding	up	hypothetical protein
2-G0EDD0L01CKE76	cellular_component	cell	up	hypothetical protein
2-G0EDD0L01CKE76	biological_process	cellular process	up	hypothetical protein
2-G0EDD0L01CKE76	biological_process	macromolecule metabolism	up	hypothetical protein
2-G0EDD0L01CKE76	molecular_function	structural molecule activity	up	hypothetical protein
2-G0EDD0L01CKE76	cellular_component	cytoplasm	up	hypothetical protein
Contig4122	cellular_component	extracellular	up	hypothetical protein
Contig4122	biological_process	response to stimulus	up	hypothetical protein
Contig19219	cellular_component	membrane	down	hypothetical protein
Contig19219	molecular_function	signal transducer activity	down	hypothetical protein
Contig19219	molecular_function	receptor activity	down	hypothetical protein
Contig19219	cellular_component	cell	down	hypothetical protein
Contig14141	biological_process	macromolecule metabolism	up	hypothetical protein
Contig14141	cellular_component	intracellular	up	hypothetical protein
Contig14141	cellular_component	cytoplasm	up	hypothetical protein
Contig14141	cellular_component	cell	up	hypothetical protein
Contig14141	molecular_function	structural molecule activity	up	hypothetical protein
Contig14141	biological_process	cellular process	up	hypothetical protein
Contig14141	biological_process	biosynthesis	up	hypothetical protein
Contig20051	cellular_component	cell	up	hypothetical protein
Contig20051	molecular_function	protein binding	up	hypothetical protein
Contig20051	cellular_component	cytoplasm	up	hypothetical protein
Contig20051	cellular_component	intracellular	up	hypothetical protein
Contig20451	molecular_function	oxidoreductase activity	up	hypothetical protein
Contig20451	molecular_function	catalytic activity	up	hypothetical protein
Contig20451	cellular_component	intracellular	up	hypothetical protein
Contig20451	cellular_component	cell	up	hypothetical protein
Contig20451	cellular_component	membrane	up	hypothetical protein
Contig20451	cellular_component	cytoplasm	up	hypothetical protein
Contig20451	molecular_function	binding(other binding)	up	hypothetical protein
Contig20451	biological_process	metabolism	up	hypothetical protein
1-G0CLBUI04I800D	molecular_function	oxidoreductase activity	down	hypothetical protein
1-G0CLBUI04I800D	cellular_component	membrane	down	hypothetical protein
1-G0CLBUI04I800D	cellular_component	cytoplasm	down	hypothetical protein
1-G0CLBUI04I800D	molecular_function	catalytic activity	down	hypothetical protein
1-G0CLBUI04I800D	cellular_component	intracellular	down	hypothetical protein
1-G0CLBUI04I800D	cellular_component	cell	down	hypothetical protein
1-G0CLBUI04I800D	molecular_function	binding(other binding)	down	hypothetical protein
Contig15258	biological_process	cell communication	up	hypothetical protein
Contig15258	biological_process	cellular process	up	hypothetical protein
Contig15258	molecular_function	kinase activity	up	hypothetical protein
Contig15258	molecular_function	catalytic activity	up	hypothetical protein
Contig15258	biological_process	response to stimulus	up	hypothetical protein
Contig15258	biological_process	cell death	up	hypothetical protein
Contig15258	biological_process	macromolecule metabolism	up	hypothetical protein
Contig15258	molecular_function	protein binding	up	hypothetical protein
Contig15258	molecular_function	transferase activity	up	hypothetical protein
Contig15258	biological_process	regulation of biological process	up	hypothetical protein
Contig15258	molecular_function	binding(other binding)	up	hypothetical protein
Contig15258	biological_process	cell differentiation	up	hypothetical protein
Contig12100	molecular_function	catalytic activity	up	hypothetical protein
Contig12100	cellular_component	intracellular	up	hypothetical protein
Contig12100	cellular_component	cytoplasm	up	hypothetical protein
Contig12100	molecular_function	binding(other binding)	up	hypothetical protein
Contig12100	biological_process	cellular process	up	hypothetical protein
Contig12100	cellular_component	membrane	up	hypothetical protein
Contig12100	biological_process	macromolecule metabolism	up	hypothetical protein
Contig12100	cellular_component	cell	up	hypothetical protein
Contig12100	biological_process	catabolism	up	hypothetical protein
Contig12100	molecular_function	oxidoreductase activity	up	hypothetical protein
Contig9126	molecular_function	transferase activity	up	hypothetical protein
Contig9126	cellular_component	nucleus	up	hypothetical protein
Contig9126	molecular_function	binding(other binding)	up	hypothetical protein
Contig9126	biological_process	macromolecule metabolism	up	hypothetical protein
Contig9126	molecular_function	nucleic acid binding	up	hypothetical protein
Contig9126	molecular_function	catalytic activity	up	hypothetical protein
Contig9126	cellular_component	intracellular	up	hypothetical protein
Contig9126	biological_process	nucleobase, nucleoside, nucleotide and nucleic acid metabolism	up	hypothetical protein
Contig9126	cellular_component	cell	up	hypothetical protein
Contig9126	cellular_component	chromosome	up	hypothetical protein
Contig9126	biological_process	cellular process	up	hypothetical protein
Contig9126	molecular_function	protein binding	up	hypothetical protein
Contig539	molecular_function	binding(other binding)	up	hypothetical protein
Contig539	molecular_function	catalytic activity	up	hypothetical protein
Contig539	biological_process	macromolecule metabolism	up	hypothetical protein
Contig539	molecular_function	hydrolase activity	up	hypothetical protein
1-G0EDD0L01AXX7P	cellular_component	intracellular	up	hypothetical protein
1-G0EDD0L01AXX7P	molecular_function	binding(other binding)	up	hypothetical protein
1-G0EDD0L01AXX7P	cellular_component	cytoplasm	up	hypothetical protein
1-G0EDD0L01AXX7P	molecular_function	motor activity	up	hypothetical protein
1-G0EDD0L01AXX7P	cellular_component	cell	up	hypothetical protein
1-G0EDD0L01A9PWO	cellular_component	cell	up	hypothetical protein
1-G0EDD0L01A9PWO	molecular_function	binding(other binding)	up	hypothetical protein
1-G0EDD0L01A9PWO	biological_process	macromolecule metabolism	up	hypothetical protein
1-G0EDD0L01A9PWO	molecular_function	catalytic activity	up	hypothetical protein
1-G0EDD0L01A9PWO	cellular_component	cytoplasm	up	hypothetical protein
1-G0EDD0L01A9PWO	molecular_function	hydrolase activity	up	hypothetical protein
1-G0EDD0L01A9PWO	biological_process	cellular process	up	hypothetical protein
1-G0EDD0L01A9PWO	cellular_component	intracellular	up	hypothetical protein
3-G0EDD0L02GM49I	biological_process	cell differentiation	up	hypothetical protein
3-G0EDD0L02GM49I	cellular_component	intracellular	up	hypothetical protein
3-G0EDD0L02GM49I	cellular_component	cell	up	hypothetical protein
3-G0EDD0L02GM49I	biological_process	development	up	hypothetical protein
3-G0EDD0L02GM49I	cellular_component	cytoplasm	up	hypothetical protein
3-G0EDD0L02GM49I	molecular_function	structural molecule activity	up	hypothetical protein
3-G0EDD0L02GM49I	biological_process	biosynthesis	up	hypothetical protein
3-G0EDD0L02GM49I	molecular_function	protein binding	up	hypothetical protein
3-G0EDD0L02GM49I	biological_process	macromolecule metabolism	up	hypothetical protein
3-G0EDD0L02GM49I	molecular_function	nucleic acid binding	up	hypothetical protein
3-G0EDD0L02GM49I	biological_process	cellular process	up	hypothetical protein
Contig10119	cellular_component	extracellular	up	hypothetical protein
Contig10119	molecular_function	catalytic activity	up	hypothetical protein
Contig10119	biological_process	metabolism	up	hypothetical protein
1-G0EDD0L01ANZ46	molecular_function	protein binding	up	hypothetical protein
1-G0EDD0L01ANZ46	biological_process	development	up	hypothetical protein
Contig14635	cellular_component	cell	up	hypothetical protein
Contig14635	biological_process	regulation of biological process	up	hypothetical protein
Contig14635	molecular_function	protein binding	up	hypothetical protein
Contig14635	biological_process	macromolecule metabolism	up	hypothetical protein
Contig14635	cellular_component	membrane	up	hypothetical protein
Contig14635	biological_process	cell motility	up	hypothetical protein
Contig14635	cellular_component	intracellular	up	hypothetical protein
Contig14635	biological_process	cell differentiation	up	hypothetical protein
Contig14635	biological_process	cell communication	up	hypothetical protein
Contig14635	biological_process	extracellular structure organization and biogenesis	up	hypothetical protein
Contig14635	cellular_component	cytoplasm	up	hypothetical protein
Contig14635	biological_process	secretion	up	hypothetical protein
Contig14635	biological_process	transport	up	hypothetical protein
Contig14635	biological_process	cellular process	up	hypothetical protein
Contig14635	biological_process	development	up	hypothetical protein
Contig14635	molecular_function	binding(other binding)	up	hypothetical protein
Contig8548	molecular_function	binding(other binding)	up	hypothetical protein
Contig8548	biological_process	development	up	hypothetical protein
Contig8548	molecular_function	catalytic activity	up	hypothetical protein
Contig8548	cellular_component	cell	up	hypothetical protein
Contig8548	biological_process	macromolecule metabolism	up	hypothetical protein
Contig8548	molecular_function	ligase activity	up	hypothetical protein
Contig8548	cellular_component	intracellular	up	hypothetical protein
Contig8548	biological_process	cellular process	up	hypothetical protein
Contig3994	molecular_function	binding(other binding)	up	hypothetical protein
Contig3994	cellular_component	cytoplasm	up	hypothetical protein
Contig3994	molecular_function	protein binding	up	hypothetical protein
Contig3994	cellular_component	intracellular	up	hypothetical protein
Contig3994	cellular_component	cell	up	hypothetical protein
Contig9265	molecular_function	binding(other binding)	up	hypothetical protein
Contig9265	molecular_function	kinase activity	up	hypothetical protein
Contig9265	molecular_function	protein binding	up	hypothetical protein
Contig9265	biological_process	cell communication	up	hypothetical protein
Contig9265	biological_process	development	up	hypothetical protein
Contig9265	biological_process	regulation of biological process	up	hypothetical protein
Contig9265	biological_process	cellular process	up	hypothetical protein
Contig9265	molecular_function	signal transducer activity	up	hypothetical protein
Contig9265	biological_process	cell differentiation	up	hypothetical protein
Contig9265	molecular_function	catalytic activity	up	hypothetical protein
Contig9265	molecular_function	transferase activity	up	hypothetical protein
Contig9265	biological_process	macromolecule metabolism	up	hypothetical protein
Contig16274	cellular_component	cytoplasm	up	hypothetical protein
Contig16274	biological_process	response to stimulus	up	hypothetical protein
Contig16274	cellular_component	intracellular	up	hypothetical protein
Contig16274	cellular_component	cell	up	hypothetical protein
Contig16274	biological_process	development	up	hypothetical protein
Contig16274	biological_process	behavior	up	hypothetical protein
1-G0EDD0L01EGJZV	molecular_function	protein binding	up	hypothetical protein
1-G0EDD0L01EGJZV	biological_process	development	up	hypothetical protein
Contig1621	biological_process	cell differentiation	up	hypothetical protein
Contig1621	molecular_function	catalytic activity	up	hypothetical protein
Contig1621	biological_process	cellular process	up	hypothetical protein
Contig1621	biological_process	amino acid and derivative metabolism	up	hypothetical protein
Contig1621	molecular_function	oxidoreductase activity	up	hypothetical protein
Contig1621	biological_process	development	up	hypothetical protein
Contig1621	biological_process	macromolecule metabolism	up	hypothetical protein
Contig1621	biological_process	cell death	up	hypothetical protein
Contig20919	biological_process	macromolecule metabolism	up	hypothetical protein
Contig20919	biological_process	biosynthesis	up	hypothetical protein
Contig20919	cellular_component	cell	up	hypothetical protein
Contig20919	molecular_function	translation regulator activity	up	hypothetical protein
Contig20919	molecular_function	nucleic acid binding	up	hypothetical protein
Contig20919	biological_process	cellular process	up	hypothetical protein
Contig20919	cellular_component	cytoplasm	up	hypothetical protein
Contig20919	cellular_component	intracellular	up	hypothetical protein
3-G0EDD0L02FI9E6	cellular_component	chromosome	up	hypothetical protein
3-G0EDD0L02FI9E6	biological_process	macromolecule metabolism	up	hypothetical protein
3-G0EDD0L02FI9E6	biological_process	cellular process	up	hypothetical protein
3-G0EDD0L02FI9E6	molecular_function	nucleic acid binding	up	hypothetical protein
3-G0EDD0L02FI9E6	cellular_component	cell	up	hypothetical protein
3-G0EDD0L02FI9E6	cellular_component	cytoplasm	up	hypothetical protein
3-G0EDD0L02FI9E6	cellular_component	intracellular	up	hypothetical protein
3-G0EDD0L02FI9E6	cellular_component	nucleus	up	hypothetical protein
Contig20434	biological_process	secretion	up	hypothetical protein
Contig20434	biological_process	cell communication	up	hypothetical protein
Contig20434	cellular_component	cell	up	hypothetical protein
Contig20434	cellular_component	membrane	up	hypothetical protein
Contig20434	cellular_component	cytoplasm	up	hypothetical protein
Contig20434	biological_process	development	up	hypothetical protein
Contig20434	biological_process	transport	up	hypothetical protein
Contig20434	biological_process	cell differentiation	up	hypothetical protein
Contig20434	biological_process	cellular process	up	hypothetical protein
Contig20434	cellular_component	intracellular	up	hypothetical protein
Contig20434	molecular_function	protein binding	up	hypothetical protein
Contig20434	molecular_function	structural molecule activity	up	hypothetical protein
Contig27519	cellular_component	cell	up	hypothetical protein
Contig27519	molecular_function	protein binding	up	hypothetical protein
Contig27519	molecular_function	hydrolase activity	up	hypothetical protein
Contig27519	cellular_component	cytoplasm	up	hypothetical protein
Contig27519	biological_process	cellular process	up	hypothetical protein
Contig27519	biological_process	nucleobase, nucleoside, nucleotide and nucleic acid metabolism	up	hypothetical protein
Contig27519	biological_process	macromolecule metabolism	up	hypothetical protein
Contig27519	cellular_component	intracellular	up	hypothetical protein
Contig27519	molecular_function	catalytic activity	up	hypothetical protein
2-G0EDD0L01DYXYC	biological_process	macromolecule metabolism	up	hypothetical protein
2-G0EDD0L01DYXYC	molecular_function	hydrolase activity	up	hypothetical protein
2-G0EDD0L01DYXYC	cellular_component	cell	up	hypothetical protein
2-G0EDD0L01DYXYC	molecular_function	catalytic activity	up	hypothetical protein
2-G0EDD0L01DYXYC	cellular_component	intracellular	up	hypothetical protein
2-G0EDD0L01DYXYC	molecular_function	binding(other binding)	up	hypothetical protein
2-G0EDD0L01DYXYC	cellular_component	cytoplasm	up	hypothetical protein
2-G0EDD0L01DYXYC	biological_process	cellular process	up	hypothetical protein
2-G0EDD0L01BRJBQ	molecular_function	protein binding	up	hypothetical protein
2-G0EDD0L01BRJBQ	biological_process	development	up	hypothetical protein
Contig5945	molecular_function	catalytic activity	up	hypothetical protein
Contig5945	cellular_component	cell	up	hypothetical protein
Contig5945	molecular_function	oxidoreductase activity	up	hypothetical protein
Contig5945	cellular_component	cytoplasm	up	hypothetical protein
Contig5945	biological_process	catabolism	up	hypothetical protein
Contig5945	biological_process	macromolecule metabolism	up	hypothetical protein
Contig5945	cellular_component	intracellular	up	hypothetical protein
Contig5945	biological_process	cellular process	up	hypothetical protein
Contig5945	molecular_function	binding(other binding)	up	hypothetical protein
Contig698	cellular_component	cell	up	hypothetical protein
Contig698	molecular_function	hydrolase activity	up	hypothetical protein
Contig698	molecular_function	catalytic activity	up	hypothetical protein
Contig698	biological_process	membrane fusion	up	hypothetical protein
Contig698	biological_process	cell differentiation	up	hypothetical protein
Contig698	biological_process	macromolecule metabolism	up	hypothetical protein
Contig698	biological_process	cellular process	up	hypothetical protein
Contig698	cellular_component	membrane	up	hypothetical protein
Contig698	biological_process	extracellular structure organization and biogenesis	up	hypothetical protein
Contig698	cellular_component	cytoplasm	up	hypothetical protein
Contig698	biological_process	development	up	hypothetical protein
Contig698	molecular_function	binding(other binding)	up	hypothetical protein
Contig698	molecular_function	protein binding	up	hypothetical protein
Contig698	cellular_component	intracellular	up	hypothetical protein
2-G0EDD0L01CFDD6	molecular_function	binding(other binding)	up	hypothetical protein
2-G0EDD0L01CFDD6	molecular_function	hydrolase activity	up	hypothetical protein
2-G0EDD0L01CFDD6	molecular_function	catalytic activity	up	hypothetical protein
2-G0EDD0L01CFDD6	biological_process	macromolecule metabolism	up	hypothetical protein
Contig11112	cellular_component	membrane	up	hypothetical protein
Contig11112	molecular_function	receptor activity	up	hypothetical protein
Contig11112	molecular_function	transporter activity	up	hypothetical protein
Contig11112	biological_process	development	up	hypothetical protein
Contig11112	biological_process	macromolecule metabolism	up	hypothetical protein
Contig11112	molecular_function	binding(other binding)	up	hypothetical protein
Contig11112	cellular_component	intracellular	up	hypothetical protein
Contig11112	biological_process	transport	up	hypothetical protein
Contig11112	biological_process	metabolism	up	hypothetical protein
Contig11112	cellular_component	cell	up	hypothetical protein
Contig11112	biological_process	cell communication	up	hypothetical protein
Contig11112	cellular_component	extracellular	up	hypothetical protein
Contig11112	cellular_component	cytoplasm	up	hypothetical protein
Contig11112	biological_process	secretion	up	hypothetical protein
Contig11112	cellular_component	extracellular space	up	hypothetical protein
Contig11112	molecular_function	protein transporter activity	up	hypothetical protein
Contig11112	molecular_function	signal transducer activity	up	hypothetical protein
Contig11112	biological_process	cellular process	up	hypothetical protein
Contig11112	molecular_function	protein binding	up	hypothetical protein
Contig11112	biological_process	biosynthesis	up	hypothetical protein
Contig11112	biological_process	response to stimulus	up	hypothetical protein
2-G0EDD0L01EE5NE	molecular_function	binding(other binding)	down	hypothetical protein
Contig14598	biological_process	cellular process	up	hypothetical protein
Contig14598	biological_process	transport	up	hypothetical protein
Contig14598	biological_process	regulation of biological process	up	hypothetical protein
Contig14598	cellular_component	intracellular	up	hypothetical protein
Contig14598	cellular_component	membrane	up	hypothetical protein
Contig14598	molecular_function	structural molecule activity	up	hypothetical protein
Contig14598	cellular_component	cytoplasm	up	hypothetical protein
Contig14598	biological_process	development	up	hypothetical protein
Contig14598	molecular_function	protein binding	up	hypothetical protein
Contig14598	cellular_component	cell	up	hypothetical protein
Contig14598	molecular_function	binding(other binding)	up	hypothetical protein
Contig14598	biological_process	cell communication	up	hypothetical protein
Contig14598	biological_process	secretion	up	hypothetical protein
Contig14598	biological_process	macromolecule metabolism	up	hypothetical protein
Contig14598	biological_process	cell differentiation	up	hypothetical protein
Contig14598	biological_process	extracellular structure organization and biogenesis	up	hypothetical protein
Contig14598	biological_process	cell motility	up	hypothetical protein
1-G0EDD0L01EBWGT	biological_process	macromolecule metabolism	up	hypothetical protein
1-G0EDD0L01EBWGT	molecular_function	catalytic activity	up	hypothetical protein
1-G0EDD0L01EBWGT	biological_process	development	up	hypothetical protein
1-G0EDD0L01EBWGT	molecular_function	binding(other binding)	up	hypothetical protein
1-G0EDD0L01EBWGT	biological_process	catabolism	up	hypothetical protein
1-G0EDD0L01EBWGT	molecular_function	protein binding	up	hypothetical protein
1-G0EDD0L01EBWGT	biological_process	cellular process	up	hypothetical protein
1-G0EDD0L01EBWGT	cellular_component	extracellular	up	hypothetical protein
1-G0EDD0L01EBWGT	molecular_function	hydrolase activity	up	hypothetical protein
Contig18018	biological_process	macromolecule metabolism	up	hypothetical protein
Contig18018	molecular_function	protein binding	up	hypothetical protein
Contig18018	molecular_function	binding(other binding)	up	hypothetical protein
Contig18018	cellular_component	intracellular	up	hypothetical protein
Contig18018	biological_process	cellular process	up	hypothetical protein
Contig18018	cellular_component	cell	up	hypothetical protein
Contig18018	cellular_component	cytoplasm	up	hypothetical protein
Contig18018	biological_process	biological_process	up	hypothetical protein
Contig18018	biological_process	cell motility	up	hypothetical protein
Contig18018	biological_process	development	up	hypothetical protein
Contig18018	biological_process	cell differentiation	up	hypothetical protein
Contig18018	molecular_function	motor activity	up	hypothetical protein
Contig41	biological_process	macromolecule metabolism	up	hypothetical protein
Contig41	molecular_function	binding(other binding)	up	hypothetical protein
Contig41	biological_process	metabolism	up	hypothetical protein
Contig41	biological_process	development	up	hypothetical protein
Contig41	cellular_component	intracellular	up	hypothetical protein
Contig41	cellular_component	chromosome	up	hypothetical protein
Contig41	cellular_component	nucleus	up	hypothetical protein
Contig41	biological_process	regulation of biological process	up	hypothetical protein
Contig41	biological_process	cell differentiation	up	hypothetical protein
Contig41	cellular_component	cell	up	hypothetical protein
Contig41	biological_process	nucleobase, nucleoside, nucleotide and nucleic acid metabolism	up	hypothetical protein
Contig41	molecular_function	protein binding	up	hypothetical protein
Contig41	biological_process	cell communication	up	hypothetical protein
Contig41	molecular_function	nucleic acid binding	up	hypothetical protein
Contig41	biological_process	cellular process	up	hypothetical protein
Contig6062	molecular_function	binding(other binding)	up	hypothetical protein
Contig6062	biological_process	cellular process	up	hypothetical protein
Contig6062	molecular_function	transferase activity	up	hypothetical protein
Contig6062	biological_process	catabolism	up	hypothetical protein
Contig6062	biological_process	macromolecule metabolism	up	hypothetical protein
Contig6062	molecular_function	catalytic activity	up	hypothetical protein
Contig20991	molecular_function	structural molecule activity	up	hypothetical protein
Contig20991	biological_process	macromolecule metabolism	up	hypothetical protein
Contig20991	cellular_component	cell	up	hypothetical protein
Contig20991	biological_process	cellular process	up	hypothetical protein
Contig20991	molecular_function	protein binding	up	hypothetical protein
Contig20991	cellular_component	cytoplasm	up	hypothetical protein
Contig20991	biological_process	biosynthesis	up	hypothetical protein
Contig20991	cellular_component	intracellular	up	hypothetical protein
Contig19467	molecular_function	catalytic activity	up	hypothetical protein
Contig19467	molecular_function	hydrolase activity	up	hypothetical protein
Contig19467	biological_process	macromolecule metabolism	up	hypothetical protein
Contig19467	molecular_function	binding(other binding)	up	hypothetical protein
Contig16219	biological_process	development	up	hypothetical protein
Contig16219	biological_process	cellular process	up	hypothetical protein
Contig16219	molecular_function	binding(other binding)	up	hypothetical protein
Contig16219	cellular_component	extracellular	up	hypothetical protein
Contig16219	molecular_function	hydrolase activity	up	hypothetical protein
Contig16219	molecular_function	catalytic activity	up	hypothetical protein
Contig16219	biological_process	macromolecule metabolism	up	hypothetical protein
Contig16219	biological_process	catabolism	up	hypothetical protein
Contig673	cellular_component	cytoplasm	up	hypothetical protein
Contig673	biological_process	biosynthesis	up	hypothetical protein
Contig673	cellular_component	cell	up	hypothetical protein
Contig673	molecular_function	nucleic acid binding	up	hypothetical protein
Contig673	molecular_function	structural molecule activity	up	hypothetical protein
Contig673	biological_process	macromolecule metabolism	up	hypothetical protein
Contig673	cellular_component	intracellular	up	hypothetical protein
Contig673	biological_process	cellular process	up	hypothetical protein
Contig673	molecular_function	binding(other binding)	up	hypothetical protein
Contig1896	biological_process	metabolism	up	hypothetical protein
Contig1896	biological_process	transport	up	hypothetical protein
Contig1896	biological_process	regulation of biological process	up	hypothetical protein
Contig1896	biological_process	cellular process	up	hypothetical protein
Contig1896	cellular_component	intracellular	up	hypothetical protein
Contig1896	cellular_component	cytoplasm	up	hypothetical protein
Contig1896	molecular_function	protein binding	up	hypothetical protein
Contig1896	cellular_component	cell	up	hypothetical protein
Contig1896	biological_process	development	up	hypothetical protein
2-G0EDD0L01ESQH0	molecular_function	protein binding	up	hypothetical protein
2-G0EDD0L01ESQH0	cellular_component	cell	up	hypothetical protein
2-G0EDD0L01ESQH0	cellular_component	intracellular	up	hypothetical protein
2-G0EDD0L01ESQH0	cellular_component	cytoplasm	up	hypothetical protein
2-G0EDD0L01ESQH0	cellular_component	nucleus	up	hypothetical protein
Contig20129	biological_process	cellular process	up	hypothetical protein
Contig20129	biological_process	catabolism	up	hypothetical protein
Contig20129	cellular_component	intracellular	up	hypothetical protein
Contig20129	biological_process	macromolecule metabolism	up	hypothetical protein
Contig20129	cellular_component	cell	up	hypothetical protein
Contig20129	molecular_function	protein binding	up	hypothetical protein
Contig19029	biological_process	cellular process	up	hypothetical protein
Contig19029	biological_process	biosynthesis	up	hypothetical protein
Contig19029	molecular_function	structural molecule activity	up	hypothetical protein
Contig19029	cellular_component	intracellular	up	hypothetical protein
Contig19029	molecular_function	protein binding	up	hypothetical protein
Contig19029	biological_process	macromolecule metabolism	up	hypothetical protein
Contig19029	cellular_component	cytoplasm	up	hypothetical protein
Contig19029	cellular_component	cell	up	hypothetical protein
Contig10069	cellular_component	intracellular	up	hypothetical protein
Contig10069	cellular_component	cell	up	hypothetical protein
Contig10069	molecular_function	protein binding	up	hypothetical protein
Contig10069	cellular_component	nucleus	up	hypothetical protein
3-G0EDD0L02G3VNM	molecular_function	structural molecule activity	up	hypothetical protein
3-G0EDD0L02G3VNM	biological_process	biosynthesis	up	hypothetical protein
3-G0EDD0L02G3VNM	cellular_component	intracellular	up	hypothetical protein
3-G0EDD0L02G3VNM	cellular_component	cell	up	hypothetical protein
3-G0EDD0L02G3VNM	cellular_component	cytoplasm	up	hypothetical protein
3-G0EDD0L02G3VNM	biological_process	cellular process	up	hypothetical protein
3-G0EDD0L02G3VNM	biological_process	macromolecule metabolism	up	hypothetical protein
Contig6904	molecular_function	structural molecule activity	up	hypothetical protein
Contig6904	cellular_component	intracellular	up	hypothetical protein
Contig6904	biological_process	cellular process	up	hypothetical protein
Contig6904	cellular_component	cytoplasm	up	hypothetical protein
Contig6904	biological_process	biosynthesis	up	hypothetical protein
Contig6904	cellular_component	cell	up	hypothetical protein
Contig6904	molecular_function	protein binding	up	hypothetical protein
Contig6904	biological_process	macromolecule metabolism	up	hypothetical protein
Contig5066	molecular_function	binding(other binding)	up	hypothetical protein
Contig5066	cellular_component	intracellular	up	hypothetical protein
Contig5066	biological_process	development	up	hypothetical protein
Contig5066	biological_process	transport	up	hypothetical protein
Contig5066	cellular_component	cell	up	hypothetical protein
Contig5066	cellular_component	cytoplasm	up	hypothetical protein
Contig5066	molecular_function	protein binding	up	hypothetical protein
Contig5982	biological_process	biosynthesis	up	hypothetical protein
Contig5982	biological_process	macromolecule metabolism	up	hypothetical protein
Contig5982	biological_process	cellular process	up	hypothetical protein
Contig5982	cellular_component	intracellular	up	hypothetical protein
Contig5982	cellular_component	cell	up	hypothetical protein
Contig5982	cellular_component	cytoplasm	up	hypothetical protein
Contig5982	molecular_function	structural molecule activity	up	hypothetical protein
Contig20411	cellular_component	nucleus	up	hypothetical protein
Contig20411	cellular_component	intracellular	up	hypothetical protein
Contig20411	cellular_component	membrane	up	hypothetical protein
Contig20411	cellular_component	cell	up	hypothetical protein
Contig20411	cellular_component	cytoplasm	up	hypothetical protein
Contig20411	molecular_function	protein binding	up	hypothetical protein
2-G0EDD0L01BBMPN	biological_process	macromolecule metabolism	up	hypothetical protein
2-G0EDD0L01BBMPN	biological_process	cell death	up	hypothetical protein
2-G0EDD0L01BBMPN	biological_process	cell differentiation	up	hypothetical protein
2-G0EDD0L01BBMPN	biological_process	amino acid and derivative metabolism	up	hypothetical protein
2-G0EDD0L01BBMPN	biological_process	cellular process	up	hypothetical protein
2-G0EDD0L01BBMPN	molecular_function	oxidoreductase activity	up	hypothetical protein
2-G0EDD0L01BBMPN	biological_process	development	up	hypothetical protein
2-G0EDD0L01BBMPN	molecular_function	catalytic activity	up	hypothetical protein
Contig12957	cellular_component	cell	down	hypothetical protein
Contig12957	cellular_component	nucleus	down	hypothetical protein
Contig12957	molecular_function	hydrolase activity	down	hypothetical protein
Contig12957	molecular_function	catalytic activity	down	hypothetical protein
Contig12957	biological_process	catabolism	down	hypothetical protein
Contig12957	cellular_component	intracellular	down	hypothetical protein
Contig12957	biological_process	cellular process	down	hypothetical protein
Contig12957	cellular_component	cytoplasm	down	hypothetical protein
Contig12957	biological_process	macromolecule metabolism	down	hypothetical protein
Contig12957	molecular_function	protein binding	down	hypothetical protein
Contig10719	cellular_component	intracellular	up	hypothetical protein
Contig10719	biological_process	biosynthesis	up	hypothetical protein
Contig10719	biological_process	regulation of biological process	up	hypothetical protein
Contig10719	molecular_function	protein binding	up	hypothetical protein
Contig10719	biological_process	cell communication	up	hypothetical protein
Contig10719	molecular_function	nucleic acid binding	up	hypothetical protein
Contig10719	biological_process	cellular process	up	hypothetical protein
Contig10719	molecular_function	binding(other binding)	up	hypothetical protein
Contig10719	cellular_component	cytoplasm	up	hypothetical protein
Contig10719	biological_process	macromolecule metabolism	up	hypothetical protein
Contig10719	biological_process	development	up	hypothetical protein
Contig10719	cellular_component	cell	up	hypothetical protein
2-G0EDD0L01A73OH	molecular_function	protein binding	up	hypothetical protein
2-G0EDD0L01A73OH	cellular_component	cytoplasm	up	hypothetical protein
2-G0EDD0L01A73OH	biological_process	cellular process	up	hypothetical protein
2-G0EDD0L01A73OH	cellular_component	cell	up	hypothetical protein
2-G0EDD0L01A73OH	biological_process	macromolecule metabolism	up	hypothetical protein
2-G0EDD0L01A73OH	biological_process	biosynthesis	up	hypothetical protein
2-G0EDD0L01A73OH	cellular_component	intracellular	up	hypothetical protein
2-G0EDD0L01A73OH	molecular_function	structural molecule activity	up	hypothetical protein
Contig16875	biological_process	cellular process	up	hypothetical protein
Contig16875	molecular_function	protein binding	up	hypothetical protein
Contig16875	cellular_component	cytoplasm	up	hypothetical protein
Contig16875	cellular_component	cell	up	hypothetical protein
Contig16875	biological_process	amino acid and derivative metabolism	up	hypothetical protein
Contig16875	molecular_function	catalytic activity	up	hypothetical protein
Contig16875	molecular_function	binding(other binding)	up	hypothetical protein
Contig16875	molecular_function	transferase activity	up	hypothetical protein
Contig16875	biological_process	nucleobase, nucleoside, nucleotide and nucleic acid metabolism	up	hypothetical protein
Contig16875	biological_process	biosynthesis	up	hypothetical protein
Contig16875	molecular_function	hydrolase activity	up	hypothetical protein
Contig16875	molecular_function	ligase activity	up	hypothetical protein
Contig16875	cellular_component	intracellular	up	hypothetical protein
Contig7777	biological_process	cellular process	up	hypothetical protein
Contig7777	molecular_function	nucleic acid binding	up	hypothetical protein
Contig7777	cellular_component	intracellular	up	hypothetical protein
Contig7777	biological_process	biosynthesis	up	hypothetical protein
Contig7777	cellular_component	cell	up	hypothetical protein
Contig7777	molecular_function	structural molecule activity	up	hypothetical protein
Contig7777	cellular_component	cytoplasm	up	hypothetical protein
Contig7777	biological_process	macromolecule metabolism	up	hypothetical protein
Contig1211	biological_process	macromolecule metabolism	up	hypothetical protein
Contig1211	cellular_component	nucleus	up	hypothetical protein
Contig1211	biological_process	regulation of biological process	up	hypothetical protein
Contig1211	molecular_function	binding(other binding)	up	hypothetical protein
Contig1211	molecular_function	nucleic acid binding	up	hypothetical protein
Contig1211	cellular_component	intracellular	up	hypothetical protein
Contig1211	biological_process	cellular process	up	hypothetical protein
Contig1211	cellular_component	chromosome	up	hypothetical protein
Contig1211	biological_process	nucleobase, nucleoside, nucleotide and nucleic acid metabolism	up	hypothetical protein
Contig1211	cellular_component	cell	up	hypothetical protein
Contig1211	molecular_function	protein binding	up	hypothetical protein
Contig23797	molecular_function	protein binding	up	hypothetical protein
Contig23797	molecular_function	binding(other binding)	up	hypothetical protein
Contig23797	cellular_component	cytoplasm	up	hypothetical protein
Contig23797	cellular_component	intracellular	up	hypothetical protein
Contig23797	cellular_component	cell	up	hypothetical protein
1-G0CLBUI04IFDZA	molecular_function	transferase activity	down	hypothetical protein
1-G0CLBUI04IFDZA	molecular_function	catalytic activity	down	hypothetical protein
1-G0CLBUI04IFDZA	molecular_function	structural molecule activity	down	hypothetical protein
Contig19895	molecular_function	catalytic activity	up	hypothetical protein
Contig19895	molecular_function	binding(other binding)	up	hypothetical protein
Contig19895	molecular_function	hydrolase activity	up	hypothetical protein
Contig19895	biological_process	nucleobase, nucleoside, nucleotide and nucleic acid metabolism	up	hypothetical protein
Contig19895	biological_process	cellular process	up	hypothetical protein
Contig19895	biological_process	catabolism	up	hypothetical protein
Contig8946	cellular_component	cytoplasm	up	hypothetical protein
Contig8946	biological_process	biosynthesis	up	hypothetical protein
Contig8946	cellular_component	cell	up	hypothetical protein
Contig8946	biological_process	cellular process	up	hypothetical protein
Contig8946	molecular_function	protein binding	up	hypothetical protein
Contig8946	molecular_function	transporter activity	up	hypothetical protein
Contig8946	molecular_function	lyase activity	up	hypothetical protein
Contig8946	molecular_function	transferase activity	up	hypothetical protein
Contig8946	molecular_function	catalytic activity	up	hypothetical protein
Contig8946	biological_process	metabolism	up	hypothetical protein
Contig8946	molecular_function	hydrolase activity	up	hypothetical protein
Contig8946	molecular_function	binding(other binding)	up	hypothetical protein
Contig8946	cellular_component	intracellular	up	hypothetical protein
Contig8946	molecular_function	oxidoreductase activity	up	hypothetical protein
1-G0CLBUI04JBXOL	molecular_function	receptor activity	down	hypothetical protein
1-G0CLBUI04JBXOL	biological_process	cellular process	down	hypothetical protein
1-G0CLBUI04JBXOL	biological_process	cell communication	down	hypothetical protein
1-G0CLBUI04JBXOL	biological_process	response to stimulus	down	hypothetical protein
1-G0CLBUI04JBXOL	cellular_component	membrane	down	hypothetical protein
1-G0CLBUI04JBXOL	biological_process	macromolecule metabolism	down	hypothetical protein
1-G0CLBUI04JBXOL	cellular_component	cell	down	hypothetical protein
1-G0CLBUI04JBXOL	molecular_function	signal transducer activity	down	hypothetical protein
Contig8080	cellular_component	membrane	up	hypothetical protein
Contig8080	molecular_function	transporter activity	up	hypothetical protein
Contig8080	molecular_function	protein binding	up	hypothetical protein
Contig8080	molecular_function	catalytic activity	up	hypothetical protein
Contig8080	biological_process	biosynthesis	up	hypothetical protein
Contig8080	cellular_component	intracellular	up	hypothetical protein
Contig8080	biological_process	nucleobase, nucleoside, nucleotide and nucleic acid metabolism	up	hypothetical protein
Contig8080	molecular_function	ion transporter activity	up	hypothetical protein
Contig8080	molecular_function	hydrolase activity	up	hypothetical protein
Contig8080	cellular_component	cytoplasm	up	hypothetical protein
Contig8080	molecular_function	binding(other binding)	up	hypothetical protein
Contig8080	biological_process	cellular process	up	hypothetical protein
Contig8080	biological_process	transport	up	hypothetical protein
Contig8080	cellular_component	cell	up	hypothetical protein
3-G0EDD0L02GYC7L	cellular_component	intracellular	up	hypothetical protein
3-G0EDD0L02GYC7L	biological_process	development	up	hypothetical protein
3-G0EDD0L02GYC7L	cellular_component	cytoplasm	up	hypothetical protein
3-G0EDD0L02GYC7L	cellular_component	membrane	up	hypothetical protein
3-G0EDD0L02GYC7L	molecular_function	hydrolase activity	up	hypothetical protein
3-G0EDD0L02GYC7L	biological_process	macromolecule metabolism	up	hypothetical protein
3-G0EDD0L02GYC7L	biological_process	cellular process	up	hypothetical protein
3-G0EDD0L02GYC7L	biological_process	membrane fusion	up	hypothetical protein
3-G0EDD0L02GYC7L	biological_process	cell differentiation	up	hypothetical protein
3-G0EDD0L02GYC7L	molecular_function	protein binding	up	hypothetical protein
3-G0EDD0L02GYC7L	cellular_component	cell	up	hypothetical protein
3-G0EDD0L02GYC7L	molecular_function	binding(other binding)	up	hypothetical protein
3-G0EDD0L02GYC7L	molecular_function	catalytic activity	up	hypothetical protein
3-G0EDD0L02GYC7L	biological_process	extracellular structure organization and biogenesis	up	hypothetical protein
1-G0EDD0L01A59LZ	cellular_component	intracellular	up	hypothetical protein
1-G0EDD0L01A59LZ	biological_process	cell motility	up	hypothetical protein
1-G0EDD0L01A59LZ	molecular_function	motor activity	up	hypothetical protein
1-G0EDD0L01A59LZ	biological_process	macromolecule metabolism	up	hypothetical protein
1-G0EDD0L01A59LZ	biological_process	development	up	hypothetical protein
1-G0EDD0L01A59LZ	cellular_component	cell	up	hypothetical protein
1-G0EDD0L01A59LZ	molecular_function	protein binding	up	hypothetical protein
1-G0EDD0L01A59LZ	molecular_function	binding(other binding)	up	hypothetical protein
1-G0EDD0L01A59LZ	biological_process	cell differentiation	up	hypothetical protein
1-G0EDD0L01A59LZ	biological_process	cellular process	up	hypothetical protein
1-G0EDD0L01A59LZ	molecular_function	structural molecule activity	up	hypothetical protein
1-G0EDD0L01A59LZ	cellular_component	cytoplasm	up	hypothetical protein
Contig16316	molecular_function	catalytic activity	up	hypothetical protein
Contig16316	cellular_component	cell	up	hypothetical protein
Contig16316	molecular_function	binding(other binding)	up	hypothetical protein
Contig16316	biological_process	metabolism	up	hypothetical protein
Contig16316	molecular_function	transferase activity	up	hypothetical protein
Contig16316	biological_process	cellular process	up	hypothetical protein
Contig16316	cellular_component	cytoplasm	up	hypothetical protein
Contig16316	biological_process	amino acid and derivative metabolism	up	hypothetical protein
Contig16316	cellular_component	intracellular	up	hypothetical protein
Contig20742	biological_process	cellular process	down	hypothetical protein
Contig20742	biological_process	cell communication	down	hypothetical protein
Contig20742	cellular_component	cell	down	hypothetical protein
Contig20742	cellular_component	cytoplasm	down	hypothetical protein
Contig20742	cellular_component	intracellular	down	hypothetical protein
Contig20742	molecular_function	protein binding	down	hypothetical protein
1-G0EDD0L01DQ46O	cellular_component	cell	up	hypothetical protein
1-G0EDD0L01DQ46O	molecular_function	motor activity	up	hypothetical protein
1-G0EDD0L01DQ46O	biological_process	cell motility	up	hypothetical protein
1-G0EDD0L01DQ46O	biological_process	macromolecule metabolism	up	hypothetical protein
1-G0EDD0L01DQ46O	molecular_function	binding(other binding)	up	hypothetical protein
1-G0EDD0L01DQ46O	molecular_function	structural molecule activity	up	hypothetical protein
1-G0EDD0L01DQ46O	cellular_component	intracellular	up	hypothetical protein
1-G0EDD0L01DQ46O	cellular_component	cytoplasm	up	hypothetical protein
1-G0EDD0L01DQ46O	biological_process	development	up	hypothetical protein
1-G0EDD0L01DQ46O	molecular_function	protein binding	up	hypothetical protein
1-G0EDD0L01DQ46O	biological_process	cell differentiation	up	hypothetical protein
1-G0EDD0L01DQ46O	biological_process	cellular process	up	hypothetical protein
Contig11503	molecular_function	transporter activity	up	hypothetical protein
Contig11503	cellular_component	intracellular	up	hypothetical protein
Contig11503	biological_process	nucleobase, nucleoside, nucleotide and nucleic acid metabolism	up	hypothetical protein
Contig11503	molecular_function	protein binding	up	hypothetical protein
Contig11503	biological_process	transport	up	hypothetical protein
Contig11503	cellular_component	cell	up	hypothetical protein
Contig11503	cellular_component	cytoplasm	up	hypothetical protein
Contig11503	molecular_function	ion transporter activity	up	hypothetical protein
Contig11503	molecular_function	catalytic activity	up	hypothetical protein
Contig11503	biological_process	biosynthesis	up	hypothetical protein
Contig11503	molecular_function	hydrolase activity	up	hypothetical protein
Contig11503	molecular_function	binding(other binding)	up	hypothetical protein
Contig11503	biological_process	cellular process	up	hypothetical protein
Contig11503	cellular_component	membrane	up	hypothetical protein
1-G0EDD0L01EDGWW	biological_process	cell differentiation	up	hypothetical protein
1-G0EDD0L01EDGWW	molecular_function	receptor activity	up	hypothetical protein
1-G0EDD0L01EDGWW	biological_process	development	up	hypothetical protein
1-G0EDD0L01EDGWW	cellular_component	membrane	up	hypothetical protein
1-G0EDD0L01EDGWW	biological_process	cell communication	up	hypothetical protein
1-G0EDD0L01EDGWW	cellular_component	cell	up	hypothetical protein
1-G0EDD0L01EDGWW	biological_process	response to stimulus	up	hypothetical protein
1-G0EDD0L01EDGWW	biological_process	regulation of biological process	up	hypothetical protein
1-G0EDD0L01EDGWW	molecular_function	protein binding	up	hypothetical protein
1-G0EDD0L01EDGWW	cellular_component	cytoplasm	up	hypothetical protein
1-G0EDD0L01EDGWW	biological_process	macromolecule metabolism	up	hypothetical protein
1-G0EDD0L01EDGWW	cellular_component	intracellular	up	hypothetical protein
1-G0EDD0L01EDGWW	biological_process	cellular process	up	hypothetical protein
1-G0EDD0L01EDGWW	molecular_function	signal transducer activity	up	hypothetical protein
1-G0EDD0L01EDGWW	biological_process	cell death	up	hypothetical protein
1-G0EDD0L01EDGWW	biological_process	behavior	up	hypothetical protein
Contig17238	biological_process	cellular process	up	hypothetical protein
Contig17238	cellular_component	membrane	up	hypothetical protein
Contig17238	biological_process	electron transport	up	hypothetical protein
Contig17238	cellular_component	cell	up	hypothetical protein
Contig17238	biological_process	cell death	up	hypothetical protein
Contig17238	biological_process	regulation of biological process	up	hypothetical protein
Contig17238	cellular_component	cytoplasm	up	hypothetical protein
Contig17238	molecular_function	protein binding	up	hypothetical protein
Contig17238	biological_process	cell differentiation	up	hypothetical protein
Contig17238	biological_process	transport	up	hypothetical protein
Contig17238	molecular_function	oxidoreductase activity	up	hypothetical protein
Contig17238	molecular_function	catalytic activity	up	hypothetical protein
Contig17238	cellular_component	intracellular	up	hypothetical protein
Contig17238	biological_process	metabolism	up	hypothetical protein
Contig16377	biological_process	development	up	hypothetical protein
Contig16377	cellular_component	cell	up	hypothetical protein
Contig16377	molecular_function	protein binding	up	hypothetical protein
Contig16377	molecular_function	hydrolase activity	up	hypothetical protein
Contig16377	biological_process	response to stimulus	up	hypothetical protein
Contig16377	molecular_function	binding(other binding)	up	hypothetical protein
Contig16377	biological_process	cellular process	up	hypothetical protein
Contig16377	molecular_function	catalytic activity	up	hypothetical protein
Contig16377	cellular_component	intracellular	up	hypothetical protein
Contig16377	molecular_function	kinase activity	up	hypothetical protein
Contig16377	biological_process	macromolecule metabolism	up	hypothetical protein
Contig16377	molecular_function	transferase activity	up	hypothetical protein
Contig16377	cellular_component	cytoplasm	up	hypothetical protein
Contig11575	molecular_function	transporter activity	up	hypothetical protein
Contig11575	biological_process	nucleobase, nucleoside, nucleotide and nucleic acid metabolism	up	hypothetical protein
Contig11575	molecular_function	protein binding	up	hypothetical protein
Contig11575	biological_process	response to stimulus	up	hypothetical protein
Contig11575	cellular_component	cell	up	hypothetical protein
Contig11575	cellular_component	nucleus	up	hypothetical protein
Contig11575	cellular_component	intracellular	up	hypothetical protein
Contig11575	biological_process	behavior	up	hypothetical protein
Contig11575	biological_process	cellular process	up	hypothetical protein
Contig11575	biological_process	regulation of biological process	up	hypothetical protein
Contig11575	biological_process	transport	up	hypothetical protein
Contig11575	molecular_function	hydrolase activity	up	hypothetical protein
Contig11575	molecular_function	binding(other binding)	up	hypothetical protein
Contig11575	molecular_function	catalytic activity	up	hypothetical protein
Contig11575	cellular_component	membrane	up	hypothetical protein
Contig11575	biological_process	biosynthesis	up	hypothetical protein
Contig11575	molecular_function	ion transporter activity	up	hypothetical protein
Contig11575	biological_process	macromolecule metabolism	up	hypothetical protein
Contig11575	biological_process	development	up	hypothetical protein
Contig26057	cellular_component	nucleus	up	hypothetical protein
Contig26057	cellular_component	cell	up	hypothetical protein
Contig26057	biological_process	cellular process	up	hypothetical protein
Contig26057	cellular_component	intracellular	up	hypothetical protein
Contig26057	biological_process	macromolecule metabolism	up	hypothetical protein
Contig26057	biological_process	nucleobase, nucleoside, nucleotide and nucleic acid metabolism	up	hypothetical protein
1-G0CLBUI04I4A6K	biological_process	response to stimulus	up	hypothetical protein
1-G0CLBUI04I4A6K	cellular_component	extracellular	up	hypothetical protein
Contig19813	molecular_function	catalytic activity	up	hypothetical protein
Contig19813	molecular_function	kinase activity	up	hypothetical protein
Contig19813	biological_process	biosynthesis	up	hypothetical protein
Contig19813	biological_process	response to stimulus	up	hypothetical protein
Contig19813	biological_process	macromolecule metabolism	up	hypothetical protein
Contig19813	biological_process	regulation of biological process	up	hypothetical protein
Contig19813	molecular_function	binding(other binding)	up	hypothetical protein
Contig19813	biological_process	cellular process	up	hypothetical protein
Contig19813	molecular_function	transferase activity	up	hypothetical protein
Contig3370	biological_process	cellular process	up	hypothetical protein
Contig3370	molecular_function	ion transporter activity	up	hypothetical protein
Contig3370	molecular_function	binding(other binding)	up	hypothetical protein
Contig3370	cellular_component	cell	up	hypothetical protein
Contig3370	biological_process	nucleobase, nucleoside, nucleotide and nucleic acid metabolism	up	hypothetical protein
Contig3370	cellular_component	membrane	up	hypothetical protein
Contig3370	biological_process	biosynthesis	up	hypothetical protein
Contig3370	molecular_function	hydrolase activity	up	hypothetical protein
Contig3370	molecular_function	transporter activity	up	hypothetical protein
Contig3370	biological_process	transport	up	hypothetical protein
Contig3370	molecular_function	catalytic activity	up	hypothetical protein
3-G0EDD0L02I6BNQ	biological_process	cellular process	up	hypothetical protein
3-G0EDD0L02I6BNQ	cellular_component	extracellular	up	hypothetical protein
3-G0EDD0L02I6BNQ	molecular_function	binding(other binding)	up	hypothetical protein
3-G0EDD0L02I6BNQ	biological_process	transport	up	hypothetical protein
Contig13151	cellular_component	cytoplasm	up	hypothetical protein
Contig13151	cellular_component	intracellular	up	hypothetical protein
Contig13151	molecular_function	catalytic activity	up	hypothetical protein
Contig13151	biological_process	metabolism	up	hypothetical protein
Contig13151	cellular_component	cell	up	hypothetical protein
Contig13151	molecular_function	transferase activity	up	hypothetical protein
Contig1846	cellular_component	nucleus	up	hypothetical protein
Contig1846	biological_process	macromolecule metabolism	up	hypothetical protein
Contig1846	molecular_function	nucleic acid binding	up	hypothetical protein
Contig1846	cellular_component	cell	up	hypothetical protein
Contig1846	molecular_function	binding(other binding)	up	hypothetical protein
Contig1846	molecular_function	transferase activity	up	hypothetical protein
Contig1846	molecular_function	catalytic activity	up	hypothetical protein
Contig1846	biological_process	cellular process	up	hypothetical protein
Contig1846	cellular_component	intracellular	up	hypothetical protein
Contig1846	biological_process	nucleobase, nucleoside, nucleotide and nucleic acid metabolism	up	hypothetical protein
Contig26509	cellular_component	extracellular	up	hypothetical protein
Contig26509	cellular_component	extracellular matrix	up	hypothetical protein
Contig247	cellular_component	nucleus	up	hypothetical protein
Contig247	biological_process	cellular process	up	hypothetical protein
Contig247	biological_process	macromolecule metabolism	up	hypothetical protein
Contig247	cellular_component	intracellular	up	hypothetical protein
Contig247	molecular_function	nucleic acid binding	up	hypothetical protein
Contig247	cellular_component	cell	up	hypothetical protein
Contig247	cellular_component	chromosome	up	hypothetical protein
3-G0EDD0L02JO5QL	molecular_function	binding(other binding)	up	hypothetical protein
3-G0EDD0L02JO5QL	biological_process	development	up	hypothetical protein
3-G0EDD0L02JO5QL	molecular_function	protein binding	up	hypothetical protein
3-G0EDD0L02JO5QL	biological_process	cellular process	up	hypothetical protein
3-G0EDD0L02JO5QL	molecular_function	structural molecule activity	up	hypothetical protein
3-G0EDD0L02JO5QL	biological_process	cell differentiation	up	hypothetical protein
3-G0EDD0L02JO5QL	cellular_component	cell	up	hypothetical protein
3-G0EDD0L02JO5QL	cellular_component	intracellular	up	hypothetical protein
3-G0EDD0L02JO5QL	cellular_component	cytoplasm	up	hypothetical protein
Contig5998	biological_process	cellular process	up	hypothetical protein
Contig5998	biological_process	macromolecule metabolism	up	hypothetical protein
Contig5998	cellular_component	intracellular	up	hypothetical protein
Contig5998	molecular_function	nucleic acid binding	up	hypothetical protein
Contig5998	biological_process	nucleobase, nucleoside, nucleotide and nucleic acid metabolism	up	hypothetical protein
Contig5998	cellular_component	cytoplasm	up	hypothetical protein
Contig5998	molecular_function	catalytic activity	up	hypothetical protein
Contig5998	cellular_component	cell	up	hypothetical protein
Contig5998	molecular_function	binding(other binding)	up	hypothetical protein
Contig5998	biological_process	amino acid and derivative metabolism	up	hypothetical protein
Contig5998	biological_process	biosynthesis	up	hypothetical protein
Contig5998	molecular_function	ligase activity	up	hypothetical protein
Contig24885	biological_process	macromolecule metabolism	down	hypothetical protein
Contig24885	cellular_component	cytoplasm	down	hypothetical protein
Contig24885	molecular_function	structural molecule activity	down	hypothetical protein
Contig24885	biological_process	biosynthesis	down	hypothetical protein
Contig24885	cellular_component	intracellular	down	hypothetical protein
Contig24885	biological_process	cellular process	down	hypothetical protein
Contig24885	molecular_function	protein binding	down	hypothetical protein
Contig24885	cellular_component	cell	down	hypothetical protein
Contig15643	biological_process	cellular process	down	hypothetical protein
Contig15643	biological_process	cell motility	down	hypothetical protein
Contig15643	biological_process	cell differentiation	down	hypothetical protein
Contig15643	cellular_component	intracellular	down	hypothetical protein
Contig15643	cellular_component	cell	down	hypothetical protein
Contig15643	cellular_component	membrane	down	hypothetical protein
Contig15643	biological_process	regulation of biological process	down	hypothetical protein
Contig15643	cellular_component	cytoplasm	down	hypothetical protein
Contig15643	biological_process	cell death	down	hypothetical protein
Contig15643	cellular_component	nucleus	down	hypothetical protein
Contig15643	biological_process	development	down	hypothetical protein
Contig15643	molecular_function	protein binding	down	hypothetical protein
Contig270	biological_process	cellular process	up	hypothetical protein
Contig270	biological_process	transport	up	hypothetical protein
Contig270	cellular_component	cytoplasm	up	hypothetical protein
Contig270	cellular_component	intracellular	up	hypothetical protein
Contig270	cellular_component	cell	up	hypothetical protein
Contig270	biological_process	nucleobase, nucleoside, nucleotide and nucleic acid metabolism	up	hypothetical protein
Contig270	molecular_function	catalytic activity	up	hypothetical protein
Contig270	molecular_function	transferase activity	up	hypothetical protein
Contig270	molecular_function	binding(other binding)	up	hypothetical protein
Contig270	molecular_function	protein binding	up	hypothetical protein
2-G0EDD0L01B2BIV	cellular_component	cytoplasm	up	hypothetical protein
2-G0EDD0L01B2BIV	biological_process	development	up	hypothetical protein
2-G0EDD0L01B2BIV	molecular_function	protein binding	up	hypothetical protein
2-G0EDD0L01B2BIV	biological_process	transport	up	hypothetical protein
2-G0EDD0L01B2BIV	cellular_component	cell	up	hypothetical protein
2-G0EDD0L01B2BIV	biological_process	nucleobase, nucleoside, nucleotide and nucleic acid metabolism	up	hypothetical protein
2-G0EDD0L01B2BIV	cellular_component	intracellular	up	hypothetical protein
2-G0EDD0L01B2BIV	molecular_function	binding(other binding)	up	hypothetical protein
2-G0EDD0L01B2BIV	cellular_component	nucleus	up	hypothetical protein
2-G0EDD0L01B2BIV	biological_process	secretion	up	hypothetical protein
2-G0EDD0L01B2BIV	biological_process	cell motility	up	hypothetical protein
2-G0EDD0L01B2BIV	biological_process	cellular process	up	hypothetical protein
2-G0EDD0L01B2BIV	biological_process	response to stimulus	up	hypothetical protein
2-G0EDD0L01B2BIV	biological_process	regulation of biological process	up	hypothetical protein
2-G0EDD0L01B2BIV	biological_process	cell differentiation	up	hypothetical protein
2-G0EDD0L01B2BIV	biological_process	cell communication	up	hypothetical protein
Contig22609	biological_process	biosynthesis	up	hypothetical protein
Contig22609	molecular_function	translation regulator activity	up	hypothetical protein
Contig22609	molecular_function	nucleic acid binding	up	hypothetical protein
Contig22609	cellular_component	cell	up	hypothetical protein
Contig22609	biological_process	cellular process	up	hypothetical protein
Contig22609	molecular_function	protein binding	up	hypothetical protein
Contig22609	molecular_function	catalytic activity	up	hypothetical protein
Contig22609	cellular_component	cytoplasm	up	hypothetical protein
Contig22609	cellular_component	intracellular	up	hypothetical protein
Contig22609	molecular_function	binding(other binding)	up	hypothetical protein
Contig22609	molecular_function	hydrolase activity	up	hypothetical protein
Contig22609	biological_process	macromolecule metabolism	up	hypothetical protein
Contig11903	cellular_component	intracellular	up	hypothetical protein
Contig11903	cellular_component	cytoplasm	up	hypothetical protein
Contig11903	cellular_component	cell	up	hypothetical protein
Contig11903	molecular_function	protein binding	up	hypothetical protein
Contig11903	molecular_function	binding(other binding)	up	hypothetical protein
Contig2594	molecular_function	transporter activity	up	hypothetical protein
Contig2594	cellular_component	cytoplasm	up	hypothetical protein
Contig2594	biological_process	transport	up	hypothetical protein
Contig2594	cellular_component	cell	up	hypothetical protein
Contig2594	cellular_component	membrane	up	hypothetical protein
Contig2594	cellular_component	intracellular	up	hypothetical protein
Contig2594	molecular_function	protein transporter activity	up	hypothetical protein
Contig20229	biological_process	macromolecule metabolism	up	hypothetical protein
Contig20229	biological_process	cellular process	up	hypothetical protein
Contig20229	molecular_function	binding(other binding)	up	hypothetical protein
Contig20229	molecular_function	catalytic activity	up	hypothetical protein
Contig20229	molecular_function	hydrolase activity	up	hypothetical protein
Contig5839	biological_process	cellular process	up	hypothetical protein
Contig5839	cellular_component	membrane	up	hypothetical protein
Contig5839	biological_process	development	up	hypothetical protein
Contig5839	biological_process	cell differentiation	up	hypothetical protein
Contig5839	biological_process	regulation of biological process	up	hypothetical protein
Contig5839	cellular_component	cell	up	hypothetical protein
Contig5839	cellular_component	cell surface	up	hypothetical protein
Contig5736	biological_process	amino acid and derivative metabolism	up	hypothetical protein
Contig5736	cellular_component	cytoplasm	up	hypothetical protein
Contig5736	biological_process	cellular process	up	hypothetical protein
Contig5736	cellular_component	intracellular	up	hypothetical protein
Contig5736	molecular_function	catalytic activity	up	hypothetical protein
Contig5736	molecular_function	oxidoreductase activity	up	hypothetical protein
Contig5736	biological_process	biosynthesis	up	hypothetical protein
Contig5736	cellular_component	cell	up	hypothetical protein
1-G0CLBUI04JJ65S	molecular_function	protein binding	up	hypothetical protein
1-G0CLBUI04JJ65S	molecular_function	hydrolase activity	up	hypothetical protein
1-G0CLBUI04JJ65S	biological_process	macromolecule metabolism	up	hypothetical protein
1-G0CLBUI04JJ65S	molecular_function	catalytic activity	up	hypothetical protein
1-G0CLBUI04JJ65S	biological_process	cellular process	up	hypothetical protein
Contig1352	molecular_function	protein binding	down	hypothetical protein
Contig1352	molecular_function	enzyme regulator activity	down	hypothetical protein
Contig1352	biological_process	development	down	hypothetical protein
Contig10084	biological_process	biosynthesis	up	hypothetical protein
Contig10084	molecular_function	hydrolase activity	up	hypothetical protein
Contig10084	biological_process	response to stimulus	up	hypothetical protein
Contig10084	molecular_function	ion transporter activity	up	hypothetical protein
Contig10084	biological_process	behavior	up	hypothetical protein
Contig10084	cellular_component	nucleus	up	hypothetical protein
Contig10084	biological_process	development	up	hypothetical protein
Contig10084	biological_process	nucleobase, nucleoside, nucleotide and nucleic acid metabolism	up	hypothetical protein
Contig10084	cellular_component	intracellular	up	hypothetical protein
Contig10084	molecular_function	catalytic activity	up	hypothetical protein
Contig10084	biological_process	cellular process	up	hypothetical protein
Contig10084	cellular_component	cell	up	hypothetical protein
Contig10084	biological_process	transport	up	hypothetical protein
Contig10084	molecular_function	protein binding	up	hypothetical protein
Contig10084	biological_process	regulation of biological process	up	hypothetical protein
Contig10084	biological_process	macromolecule metabolism	up	hypothetical protein
Contig10084	molecular_function	transporter activity	up	hypothetical protein
Contig10084	molecular_function	binding(other binding)	up	hypothetical protein
Contig10084	cellular_component	membrane	up	hypothetical protein
Contig5115	biological_process	catabolism	up	hypothetical protein
Contig5115	molecular_function	catalytic activity	up	hypothetical protein
[truncated: 2,518 more rows]

## Sheet: pathway
Genetic Information Processing
Replication and Repair
03410 Base excision repair
Contig5591	HMGB1; high mobility group protein B1	down
03430 Mismatch repair
03450 Non-homologous end-joining
03460 Fanconi anemia pathway
03440 Homologous recombination
03420 Nucleotide excision repair
Contig7151	RBX1, ROC1; RING-box protein 1	up
03030 DNA replication
Contig27119	MCM7, CDC47; minichromosome maintenance protein 7 (cell division control protein 47)	up
Translation
00970 Aminoacyl-tRNA biosynthesis
Contig5998	AARS, alaS; alanyl-tRNA synthetase [EC:6.1.1.7]	up
Contig25565	FARSB, pheT; phenylalanyl-tRNA synthetase beta chain [EC:6.1.1.20]	up
03015 mRNA surveillance pathway
Contig10719	PABPC; polyadenylate-binding protein	up
Contig19086	PNN; pinin	up
Contig1022	PPP2R1; protein phosphatase 2 (formerly 2A), regulatory subunit A	up
03013 RNA transport
Contig20919	EIF3C; translation initiation factor 3 subunit C	up
Contig10719	PABPC; polyadenylate-binding protein	up
Contig19086	PNN; pinin	up
Contig12613	EIF2S2; translation initiation factor 2 subunit 2	up
Contig2303	EIF3I; translation initiation factor 3 subunit I	up
Contig12956	EEF1A; elongation factor 1-alpha	up
Contig7106	EIF3G; translation initiation factor 3 subunit G	up
Contig9856	EIF4G; translation initiation factor 4G	up
03008 Ribosome biogenesis in eukaryotes
Contig22388	IMP4; U3 small nucleolar ribonucleoprotein protein IMP4	up
03010 Ribosome
Contig14718	RP-L13e, RPL13; large subunit ribosomal protein L13e	up
Contig10092	RP-S17e, RPS17; small subunit ribosomal protein S17e	down
2-G0EDD0L01E3BXA	RP-L24e, RPL24; large subunit ribosomal protein L24e	up
Contig22712	RP-L26e, RPL26; large subunit ribosomal protein L26e	up
3-G0EDD0L02J2JSO	RP-L28e, RPL28; large subunit ribosomal protein L28e	down
Contig6904	RP-L18Ae, RPL18A; large subunit ribosomal protein L18Ae	up
1-G0EDD0L01DUCXW	RP-S29e, RPS29; small subunit ribosomal protein S29e	down
Contig6021	RP-S24e, RPS24; small subunit ribosomal protein S24e	up
Contig3979	RP-L4e, RPL4; large subunit ribosomal protein L4e	up
Contig6144	RP-S27e, RPS27; small subunit ribosomal protein S27e	up
Contig14141	RP-LP0, RPLP0; large subunit ribosomal protein LP0	up
Contig7777	RP-L21e, RPL21; large subunit ribosomal protein L21e	up
Contig673	RP-L23Ae, RPL23A; large subunit ribosomal protein L23Ae	up
Contig13591	RP-L29e, RPL29; large subunit ribosomal protein L29e	down
3-G0EDD0L02HZS11	RP-L31e, RPL31; large subunit ribosomal protein L31e	down
Contig11427	RP-S27Ae, RPS27A; small subunit ribosomal protein S27Ae	up
2-G0EDD0L01C9G9Q	RP-L28e, RPL28; large subunit ribosomal protein L28e	down
Contig13344	RP-S25e, RPS25; small subunit ribosomal protein S25e	down
Contig5303	RP-S2e, RPS2; small subunit ribosomal protein S2e	up
Contig21141	RP-L7Ae, RPL7A; large subunit ribosomal protein L7Ae	up
2-G0EDD0L01BK2MC	RP-L13e, RPL13; large subunit ribosomal protein L13e	up
Contig8795	RP-L10e, RPL10; large subunit ribosomal protein L10e	up
Contig9634	RP-S7e, RPS7; small subunit ribosomal protein S7e	up
Contig5982	RP-L34e, RPL34; large subunit ribosomal protein L34e	up
Contig9735	RP-S12e, RPS12; small subunit ribosomal protein S12e	down
Contig27828	RP-L27Ae, RPL27A; large subunit ribosomal protein L27Ae	up
Contig6240	RP-L17e, RPL17; large subunit ribosomal protein L17e	up
Contig10576	RP-S13e, RPS13; small subunit ribosomal protein S13e	up
2-G0EDD0L01CA7P1	RP-LP2, RPLP2; large subunit ribosomal protein LP2	up
Contig19029	RP-LP2, RPLP2; large subunit ribosomal protein LP2	up
2-G0EDD0L01ESQH0	RP-S27Ae, RPS27A; small subunit ribosomal protein S27Ae	up
Contig5391	RP-L22e, RPL22; large subunit ribosomal protein L22e	up
Contig10647	RP-L8e, RPL8; large subunit ribosomal protein L8e	up
Contig7134	RP-L7e, RPL7; large subunit ribosomal protein L7e	up
Transcription
03040 Spliceosome
Contig13748	SF3B1, SAP155; splicing factor 3B subunit 1	up
Contig25607	HSPA1_8; heat shock 70kDa protein 1/8	up
Contig27516	HNRNPA1_3; heterogeneous nuclear ribonucleoprotein A1/A3	up
Contig18417	DDX5, DBP2; ATP-dependent RNA helicase DDX5/DBP2 [EC:3.6.4.13]	up
Contig10693	SFRS2; splicing factor, arginine/serine-rich 2	up
03022 Basal transcription factors
03020 RNA polymerase
Contig1846	RPB2, POLR2B; DNA-directed RNA polymerase II subunit RPB2 [EC:2.7.7.6]	up
Folding, Sorting and Degradation
03060 Protein export
Contig8773	SEC61A; protein transport protein SEC61 subunit alpha	up
Contig2594	SEC62; translocation protein SEC62	up
04120 Ubiquitin mediated proteolysis
Contig23616	EDD1, UBR5; E3 ubiquitin-protein ligase EDD1 [EC:6.3.2.19]	up
Contig7243	UBE2D_E, UBC4, UBC5; ubiquitin-conjugating enzyme E2 D/E [EC:6.3.2.19]	up
Contig7151	RBX1, ROC1; RING-box protein 1	up
04130 SNARE interactions in vesicular transport
Contig9843	VAMP7; vesicle-associated membrane protein 7	up
04141 Protein processing in endoplasmic reticulum
Contig8773	SEC61A; protein transport protein SEC61 subunit alpha	up
Contig12637	SHP1, UBX1, NSFL1C; UBX domain-containing protein 1	up
Contig1586	GANAB; alpha 1,3-glucosidase [EC:3.2.1.84]	up
Contig16568	DNAJB12; DnaJ homolog subfamily B member 12	up
Contig7243	UBE2D_E, UBC4, UBC5; ubiquitin-conjugating enzyme E2 D/E [EC:6.3.2.19]	up
Contig2594	SEC62; translocation protein SEC62	up
Contig10028	ERN1; serine/threonine-protein kinase/endoribonuclease IRE1 [EC:2.7.11.1 3.1.26.-]	up
Contig15682	HYOU1; hypoxia up-regulated 1	up
Contig19091	HSP110; heat shock protein 110kDa	up
Contig25607	HSPA1_8; heat shock 70kDa protein 1/8	up
Contig7151	RBX1, ROC1; RING-box protein 1	up
Contig10007	BAG2; BCL2-associated athanogene 2	up
Contig15711	HSP90B, TRA1; heat shock protein 90kDa beta	up
Contig20411	UBQLN, DSK2; ubiquilin	up
03018 RNA degradation
Contig16869	CNOT1, NOT1; CCR4-NOT transcription complex subunit 1	up
Contig27519	CNOT6, CCR4; CCR4-NOT transcription complex subunit 6	up
Contig13632	MTR4, SKIV2L2; ATP-dependent RNA helicase DOB1 [EC:3.6.4.13]	up
Contig10719	PABPC; polyadenylate-binding protein	up
04122 Sulfur relay system
03050 Proteasome
Contig6914	PSMA2; 20S proteasome subunit alpha 2 [EC:3.4.25.1]	up
Contig12957	PSMA4; 20S proteasome subunit alpha 3 [EC:3.4.25.1]	down
Contig20129	PSMD11, RPN6; 26S proteasome regulatory subunit N6	up
Contig5477	PSMD1, RPN2; 26S proteasome regulatory subunit N2	up
Contig2332	PSMB7; 20S proteasome subunit beta 2 [EC:3.4.25.1]	up
Organismal Systems
Digestive System
04977 Vitamin digestion and absorption
04975 Fat digestion and absorption
04978 Mineral absorption
Contig16642	SLC11A, NRAMP; natural resistance-associated macrophage protein	up
Contig11575	ATP1A; sodium/potassium-transporting ATPase subunit alpha [EC:3.6.3.9]	up
04972 Pancreatic secretion
Contig11503	ATP2B; Ca2+ transporting ATPase, plasma membrane [EC:3.6.3.8]	up
Contig11575	ATP1A; sodium/potassium-transporting ATPase subunit alpha [EC:3.6.3.9]	up
04973 Carbohydrate digestion and absorption
Contig6583	HK; hexokinase [EC:2.7.1.1]	up
Contig11575	ATP1A; sodium/potassium-transporting ATPase subunit alpha [EC:3.6.3.9]	up
04971 Gastric acid secretion
Contig11575	ATP1A; sodium/potassium-transporting ATPase subunit alpha [EC:3.6.3.9]	up
04970 Salivary secretion
Contig11503	ATP2B; Ca2+ transporting ATPase, plasma membrane [EC:3.6.3.8]	up
Contig11575	ATP1A; sodium/potassium-transporting ATPase subunit alpha [EC:3.6.3.9]	up
04976 Bile secretion
Contig11575	ATP1A; sodium/potassium-transporting ATPase subunit alpha [EC:3.6.3.9]	up
04974 Protein digestion and absorption
Contig11575	ATP1A; sodium/potassium-transporting ATPase subunit alpha [EC:3.6.3.9]	up
Circulatory System
04260 Cardiac muscle contraction
3-G0EDD0L02GL014	COX3; cytochrome c oxidase subunit 3	down
Contig7539	CYC1, CYT1, petC; ubiquinol-cytochrome c reductase cytochrome c1 subunit	up
1-G0EDD0L01CQD83	COX5B; cytochrome c oxidase subunit 5b	up
Contig24397	COX2; cytochrome c oxidase subunit 2	down
Contig240	QCR6, UQCRH; ubiquinol-cytochrome c reductase subunit 6	down
1-G0EDD0L01EFFZ4	QCR7, UQCRB; ubiquinol-cytochrome c reductase subunit 7	down
Contig10592	COX4; cytochrome c oxidase subunit 4	up
Contig5365	COX5B; cytochrome c oxidase subunit 5b	up
Contig21413	COX1; cytochrome c oxidase subunit 1 [EC:1.9.3.1]	down
Contig6988	COX5A; cytochrome c oxidase subunit 5a	up
Contig11575	ATP1A; sodium/potassium-transporting ATPase subunit alpha [EC:3.6.3.9]	up
04270 Vascular smooth muscle contraction
Contig23377	MAP2K1, MEK1; mitogen-activated protein kinase kinase 1 [EC:2.7.12.2]	up
Excretory System
04964 Proximal tubule bicarbonate reclamation
Contig11575	ATP1A; sodium/potassium-transporting ATPase subunit alpha [EC:3.6.3.9]	up
04962 Vasopressin-regulated water reabsorption
04966 Collecting duct acid secretion
Contig11249	SLC4A1, AE1; solute carrier family 4 (anion exchanger), member 1	up
Contig4735	ATPeVA, ATP6A1; V-type H+-transporting ATPase subunit A [EC:3.6.3.14]	down
04960 Aldosterone-regulated sodium reabsorption
Contig11575	ATP1A; sodium/potassium-transporting ATPase subunit alpha [EC:3.6.3.9]	up
04961 Endocrine and other factor-regulated calcium reabsorption
Contig20434	CLTC; clathrin heavy chain	up
Contig11575	ATP1A; sodium/potassium-transporting ATPase subunit alpha [EC:3.6.3.9]	up
Nervous System
04722 Neurotrophin signaling pathway
Contig23377	MAP2K1, MEK1; mitogen-activated protein kinase kinase 1 [EC:2.7.12.2]	up
Contig24335	CDC42; cell division control protein 42	up
04723 Retrograde endocannabinoid signaling
04725 Cholinergic synapse
Contig23377	MAP2K1, MEK1; mitogen-activated protein kinase kinase 1 [EC:2.7.12.2]	up
04724 Glutamatergic synapse
04721 Synaptic vesicle cycle
Contig20434	CLTC; clathrin heavy chain	up
Contig4735	ATPeVA, ATP6A1; V-type H+-transporting ATPase subunit A [EC:3.6.3.14]	down
Contig7468	STXBP1, MUNC18-1; syntaxin-binding protein 1	up
Contig12929	STXBP1, MUNC18-1; syntaxin-binding protein 1	up
04728 Dopaminergic synapse
Contig1278	KIF5; kinesin family member 5	up
Contig1022	PPP2R1; protein phosphatase 2 (formerly 2A), regulatory subunit A	up
04726 Serotonergic synapse
Contig23377	MAP2K1, MEK1; mitogen-activated protein kinase kinase 1 [EC:2.7.12.2]	up
04720 Long-term potentiation
Contig23377	MAP2K1, MEK1; mitogen-activated protein kinase kinase 1 [EC:2.7.12.2]	up
04730 Long-term depression
Contig1022	PPP2R1; protein phosphatase 2 (formerly 2A), regulatory subunit A	up
Contig23377	MAP2K1, MEK1; mitogen-activated protein kinase kinase 1 [EC:2.7.12.2]	up
04727 GABAergic synapse
Endocrine System
04914 Progesterone-mediated oocyte maturation
Contig23377	MAP2K1, MEK1; mitogen-activated protein kinase kinase 1 [EC:2.7.12.2]	up
03320 PPAR signaling pathway
Contig6845	FABP7; fatty acid-binding protein 7, brain	up
2-G0EDD0L01AJI8U	FABP7; fatty acid-binding protein 7, brain	up
04920 Adipocytokine signaling pathway
04916 Melanogenesis
Contig23377	MAP2K1, MEK1; mitogen-activated protein kinase kinase 1 [EC:2.7.12.2]	up
04910 Insulin signaling pathway
Contig9658	FLOT; flotillin	up
Contig6062	E2.4.1.1, glgP, PYG; starch phosphorylase [EC:2.4.1.1]	up
Contig6583	HK; hexokinase [EC:2.7.1.1]	up
Contig23377	MAP2K1, MEK1; mitogen-activated protein kinase kinase 1 [EC:2.7.12.2]	up
Contig19813	MKNK, MNK; MAP kinase interacting serine/threonine kinase [EC:2.7.11.1]	up
04912 GnRH signaling pathway
Contig15258	MAP2K3, MKK3; mitogen-activated protein kinase kinase 3 [EC:2.7.12.2]	up
Contig23377	MAP2K1, MEK1; mitogen-activated protein kinase kinase 1 [EC:2.7.12.2]	up
Contig24335	CDC42; cell division control protein 42	up
04614 Renin-angiotensin system
Contig18920	ANPEP; aminopeptidase N [EC:3.4.11.2]	up
Development
04380 Osteoclast differentiation
Contig23377	MAP2K1, MEK1; mitogen-activated protein kinase kinase 1 [EC:2.7.12.2]	up
04320 Dorso-ventral axis formation
Contig7063	AUB, PIWI; aubergine	up
Contig3879	BRU; bruno	up
Contig23377	MAP2K1, MEK1; mitogen-activated protein kinase kinase 1 [EC:2.7.12.2]	up
04360 Axon guidance
Contig24335	CDC42; cell division control protein 42	up
Immune System
04666 Fc gamma R-mediated phagocytosis
Contig23377	MAP2K1, MEK1; mitogen-activated protein kinase kinase 1 [EC:2.7.12.2]	up
Contig24335	CDC42; cell division control protein 42	up
Contig22395	GSN; gelsolin	up
04640 Hematopoietic cell lineage
Contig18920	ANPEP; aminopeptidase N [EC:3.4.11.2]	up
04623 Cytosolic DNA-sensing pathway
04650 Natural killer cell mediated cytotoxicity
Contig23377	MAP2K1, MEK1; mitogen-activated protein kinase kinase 1 [EC:2.7.12.2]	up
04610 Complement and coagulation cascades
04622 RIG-I-like receptor signaling pathway
Contig5583	DDX3X, bel; ATP-dependent RNA helicase [EC:3.6.4.13]	up
04662 B cell receptor signaling pathway
Contig23377	MAP2K1, MEK1; mitogen-activated protein kinase kinase 1 [EC:2.7.12.2]	up
04664 Fc epsilon RI signaling pathway
Contig15258	MAP2K3, MKK3; mitogen-activated protein kinase kinase 3 [EC:2.7.12.2]	up
Contig23377	MAP2K1, MEK1; mitogen-activated protein kinase kinase 1 [EC:2.7.12.2]	up
04620 Toll-like receptor signaling pathway
Contig15258	MAP2K3, MKK3; mitogen-activated protein kinase kinase 3 [EC:2.7.12.2]	up
Contig23377	MAP2K1, MEK1; mitogen-activated protein kinase kinase 1 [EC:2.7.12.2]	up
04621 NOD-like receptor signaling pathway
Contig15711	HSP90B, TRA1; heat shock protein 90kDa beta	up
Contig26351	SUGT1, SGT1; suppressor of G2 allele of SKP1	up
04612 Antigen processing and presentation
Contig6859	CTSL; cathepsin L [EC:3.4.22.15]	up
Contig25607	HSPA1_8; heat shock 70kDa protein 1/8	up
04660 T cell receptor signaling pathway
Contig23377	MAP2K1, MEK1; mitogen-activated protein kinase kinase 1 [EC:2.7.12.2]	up
Contig24335	CDC42; cell division control protein 42	up
04670 Leukocyte transendothelial migration
Contig23797	ACTB_G1; actin beta/gamma 1	up
Contig492	ACTB_G1; actin beta/gamma 1	up
Contig3217	ACTB_G1; actin beta/gamma 1	up
Contig3994	ACTB_G1; actin beta/gamma 1	up
Contig24335	CDC42; cell division control protein 42	up
04062 Chemokine signaling pathway
Contig23377	MAP2K1, MEK1; mitogen-activated protein kinase kinase 1 [EC:2.7.12.2]	up
Contig24335	CDC42; cell division control protein 42	up
Environmental Adaptation
04713 Circadian entrainment
04710 Circadian rhythm
Contig7151	RBX1, ROC1; RING-box protein 1	up
04712 Circadian rhythm - plant
04626 Plant-pathogen interaction
Contig15711	HSP90B, TRA1; heat shock protein 90kDa beta	up
Contig26351	SUGT1, SGT1; suppressor of G2 allele of SKP1	up
Contig23377	MAP2K1, MEK1; mitogen-activated protein kinase kinase 1 [EC:2.7.12.2]	up
04711 Circadian rhythm - fly
Sensory System
04745 Phototransduction - fly
Contig23797	ACTB_G1; actin beta/gamma 1	up
Contig492	ACTB_G1; actin beta/gamma 1	up
Contig3217	ACTB_G1; actin beta/gamma 1	up
Contig3994	ACTB_G1; actin beta/gamma 1	up
04740 Olfactory transduction
04744 Phototransduction
04742 Taste transduction
Cellular Processes
Transport and Catabolism
04140 Regulation of autophagy
04145 Phagosome
Contig8773	SEC61A; protein transport protein SEC61 subunit alpha	up
Contig23797	ACTB_G1; actin beta/gamma 1	up
Contig4552	TUBA; tubulin alpha	up
Contig6859	CTSL; cathepsin L [EC:3.4.22.15]	up
Contig492	ACTB_G1; actin beta/gamma 1	up
Contig4735	ATPeVA, ATP6A1; V-type H+-transporting ATPase subunit A [EC:3.6.3.14]	down
Contig3217	ACTB_G1; actin beta/gamma 1	up
Contig3994	ACTB_G1; actin beta/gamma 1	up
Contig19423	TUBB; tubulin beta	up
04146 Peroxisome
Contig792	SOD1; superoxide dismutase, Cu-Zn family [EC:1.15.1.1]	up
Contig3328	HSD17B4; 3-hydroxyacyl-CoA dehydrogenase / 3a,7a,12a-trihydroxy-5b-cholest-24-enoyl-CoA hydratase [EC:1.1.1.35 4.2.1.107]	up
Contig2544	ABCD3, PMP70; ATP-binding cassette, subfamily D (ALD), member 3	up
04142 Lysosome
Contig16872	GLB1, ELNR1; beta-galactosidase [EC:3.2.1.23]	up
Contig1854	GLA; alpha-galactosidase [EC:3.2.1.22]	up
Contig6859	CTSL; cathepsin L [EC:3.4.22.15]	up
Contig7176	PSAP, SGP1; saposin	up
Contig20434	CLTC; clathrin heavy chain	up
Contig16642	SLC11A, NRAMP; natural resistance-associated macrophage protein	up
04144 Endocytosis
Contig24335	CDC42; cell division control protein 42	up
Contig20434	CLTC; clathrin heavy chain	up
Contig25607	HSPA1_8; heat shock 70kDa protein 1/8	up
Contig5804	EHD1; EH domain-containing protein 1	up
Cell Growth and Death
04115 p53 signaling pathway
Contig4882	CHK1; serine/threonine-protein kinase Chk1 [EC:2.7.11.1]	up
04210 Apoptosis
04114 Oocyte meiosis
Contig23377	MAP2K1, MEK1; mitogen-activated protein kinase kinase 1 [EC:2.7.12.2]	up
Contig7151	RBX1, ROC1; RING-box protein 1	up
Contig1022	PPP2R1; protein phosphatase 2 (formerly 2A), regulatory subunit A	up
04112 Cell cycle - Caulobacter
04111 Cell cycle - yeast
Contig27119	MCM7, CDC47; minichromosome maintenance protein 7 (cell division control protein 47)	up
Contig7151	RBX1, ROC1; RING-box protein 1	up
Contig21536	CKS1; cyclin-dependent kinase regulatory subunit CKS1	up
Contig4882	CHK1; serine/threonine-protein kinase Chk1 [EC:2.7.11.1]	up
Contig1022	PPP2R1; protein phosphatase 2 (formerly 2A), regulatory subunit A	up
04113 Meiosis - yeast
Contig27119	MCM7, CDC47; minichromosome maintenance protein 7 (cell division control protein 47)	up
Contig4882	CHK1; serine/threonine-protein kinase Chk1 [EC:2.7.11.1]	up
Contig1022	PPP2R1; protein phosphatase 2 (formerly 2A), regulatory subunit A	up
04110 Cell cycle
Contig27119	MCM7, CDC47; minichromosome maintenance protein 7 (cell division control protein 47)	up
Contig7151	RBX1, ROC1; RING-box protein 1	up
Contig4882	CHK1; serine/threonine-protein kinase Chk1 [EC:2.7.11.1]	up
Cell Communication
04530 Tight junction
Contig23797	ACTB_G1; actin beta/gamma 1	up
Contig492	ACTB_G1; actin beta/gamma 1	up
Contig10429	MYH; myosin heavy chain	up
Contig3217	ACTB_G1; actin beta/gamma 1	up
Contig3994	ACTB_G1; actin beta/gamma 1	up
Contig1022	PPP2R1; protein phosphatase 2 (formerly 2A), regulatory subunit A	up
Contig24335	CDC42; cell division control protein 42	up
04510 Focal adhesion
Contig23797	ACTB_G1; actin beta/gamma 1	up
Contig11149	LAMC1; laminin, gamma 1	up
Contig24335	CDC42; cell division control protein 42	up
Contig492	ACTB_G1; actin beta/gamma 1	up
Contig3217	ACTB_G1; actin beta/gamma 1	up
Contig23377	MAP2K1, MEK1; mitogen-activated protein kinase kinase 1 [EC:2.7.12.2]	up
Contig3994	ACTB_G1; actin beta/gamma 1	up
04540 Gap junction
Contig4552	TUBA; tubulin alpha	up
Contig23377	MAP2K1, MEK1; mitogen-activated protein kinase kinase 1 [EC:2.7.12.2]	up
Contig19423	TUBB; tubulin beta	up
04520 Adherens junction
Contig23797	ACTB_G1; actin beta/gamma 1	up
Contig492	ACTB_G1; actin beta/gamma 1	up
Contig3217	ACTB_G1; actin beta/gamma 1	up
Contig3994	ACTB_G1; actin beta/gamma 1	up
Contig24335	CDC42; cell division control protein 42	up
Cell Motility
04810 Regulation of actin cytoskeleton
Contig23797	ACTB_G1; actin beta/gamma 1	up
Contig24335	CDC42; cell division control protein 42	up
Contig8249	NCKAP1, NAP125; NCK-associated protein 1	up
Contig492	ACTB_G1; actin beta/gamma 1	up
Contig3217	ACTB_G1; actin beta/gamma 1	up
Contig23377	MAP2K1, MEK1; mitogen-activated protein kinase kinase 1 [EC:2.7.12.2]	up
Contig3994	ACTB_G1; actin beta/gamma 1	up
Contig22395	GSN; gelsolin	up
Environmental Information Processing
Membrane Transport
03070 Bacterial secretion system
02010 ABC transporters
Contig2544	ABCD3, PMP70; ATP-binding cassette, subfamily D (ALD), member 3	up
Contig18727	ABCA3; ATP-binding cassette, subfamily A (ABC1), member 3	up
Signaling Molecules and Interaction
04060 Cytokine-cytokine receptor interaction
04080 Neuroactive ligand-receptor interaction
04514 Cell adhesion molecules (CAMs)
04512 ECM-receptor interaction
Contig11149	LAMC1; laminin, gamma 1	up
Signal Transduction
04330 Notch signaling pathway
04350 TGF-beta signaling pathway
Contig7151	RBX1, ROC1; RING-box protein 1	up
Contig1022	PPP2R1; protein phosphatase 2 (formerly 2A), regulatory subunit A	up
04630 Jak-STAT signaling pathway
04013 MAPK signaling pathway - fly
Contig23377	MAP2K1, MEK1; mitogen-activated protein kinase kinase 1 [EC:2.7.12.2]	up
04012 ErbB signaling pathway
Contig23377	MAP2K1, MEK1; mitogen-activated protein kinase kinase 1 [EC:2.7.12.2]	up
04310 Wnt signaling pathway
Contig8745	RUVBL1, RVB1, INO80H; RuvB-like protein 1 (pontin 52)	up
Contig7151	RBX1, ROC1; RING-box protein 1	up
Contig1022	PPP2R1; protein phosphatase 2 (formerly 2A), regulatory subunit A	up
04066 HIF-1 signaling pathway
Contig16377	PFKFB; 6-phosphofructo-2-kinase / fructose-2,6-bisphosphatase [EC:2.7.1.105 3.1.3.46]	up
Contig6583	HK; hexokinase [EC:2.7.1.1]	up
Contig19813	MKNK, MNK; MAP kinase interacting serine/threonine kinase [EC:2.7.11.1]	up
Contig23377	MAP2K1, MEK1; mitogen-activated protein kinase kinase 1 [EC:2.7.12.2]	up
Contig7151	RBX1, ROC1; RING-box protein 1	up
04070 Phosphatidylinositol signaling system
04011 MAPK signaling pathway - yeast
Contig24335	CDC42; cell division control protein 42	up
02020 Two-component system
Contig7539	CYC1, CYT1, petC; ubiquinol-cytochrome c reductase cytochrome c1 subunit	up
04151 PI3K-Akt signaling pathway
Contig11149	LAMC1; laminin, gamma 1	up
Contig18694	MYB; myb proto-oncogene protein	up
Contig23377	MAP2K1, MEK1; mitogen-activated protein kinase kinase 1 [EC:2.7.12.2]	up
Contig15711	HSP90B, TRA1; heat shock protein 90kDa beta	up
Contig1022	PPP2R1; protein phosphatase 2 (formerly 2A), regulatory subunit A	up
04020 Calcium signaling pathway
Contig11503	ATP2B; Ca2+ transporting ATPase, plasma membrane [EC:3.6.3.8]	up
04150 mTOR signaling pathway
Contig4286	RRAGC_D; Ras-related GTP-binding protein C/D	up
04064 NF-kappa B signaling pathway
04370 VEGF signaling pathway
Contig24335	CDC42; cell division control protein 42	up
Contig23377	MAP2K1, MEK1; mitogen-activated protein kinase kinase 1 [EC:2.7.12.2]	up
04340 Hedgehog signaling pathway
04010 MAPK signaling pathway
Contig24335	CDC42; cell division control protein 42	up
Contig15258	MAP2K3, MKK3; mitogen-activated protein kinase kinase 3 [EC:2.7.12.2]	up
Contig25607	HSPA1_8; heat shock 70kDa protein 1/8	up
Contig23377	MAP2K1, MEK1; mitogen-activated protein kinase kinase 1 [EC:2.7.12.2]	up
Contig19813	MKNK, MNK; MAP kinase interacting serine/threonine kinase [EC:2.7.11.1]	up
Contig9747	PPP5C, PP5; protein phosphatase 5 [EC:3.1.3.16]	up
Human Diseases
Infectious Diseases
05168 Herpes simplex infection
Contig19823	NOP53, GLTSCR2; nucleolar protein 53	up
Contig10693	SFRS2; splicing factor, arginine/serine-rich 2	up
05132 Salmonella infection
Contig23797	ACTB_G1; actin beta/gamma 1	up
Contig492	ACTB_G1; actin beta/gamma 1	up
Contig3217	ACTB_G1; actin beta/gamma 1	up
Contig3994	ACTB_G1; actin beta/gamma 1	up
Contig24335	CDC42; cell division control protein 42	up
05152 Tuberculosis
05130 Pathogenic Escherichia coli infection
Contig23797	ACTB_G1; actin beta/gamma 1	up
Contig3994	ACTB_G1; actin beta/gamma 1	up
Contig4552	TUBA; tubulin alpha	up
Contig492	ACTB_G1; actin beta/gamma 1	up
Contig19423	TUBB; tubulin beta	up
Contig3217	ACTB_G1; actin beta/gamma 1	up
Contig24335	CDC42; cell division control protein 42	up
05120 Epithelial cell signaling in Helicobacter pylori infection
Contig4735	ATPeVA, ATP6A1; V-type H+-transporting ATPase subunit A [EC:3.6.3.14]	down
Contig24335	CDC42; cell division control protein 42	up
05162 Measles
Contig25607	HSPA1_8; heat shock 70kDa protein 1/8	up
05150 Staphylococcus aureus infection
05161 Hepatitis B
Contig23377	MAP2K1, MEK1; mitogen-activated protein kinase kinase 1 [EC:2.7.12.2]	up
Contig5583	DDX3X, bel; ATP-dependent RNA helicase [EC:3.6.4.13]	up
05144 Malaria
05143 African trypanosomiasis
05164 Influenza A
Contig23797	ACTB_G1; actin beta/gamma 1	up
Contig492	ACTB_G1; actin beta/gamma 1	up
Contig15258	MAP2K3, MKK3; mitogen-activated protein kinase kinase 3 [EC:2.7.12.2]	up
Contig3217	ACTB_G1; actin beta/gamma 1	up
Contig25607	HSPA1_8; heat shock 70kDa protein 1/8	up
Contig23377	MAP2K1, MEK1; mitogen-activated protein kinase kinase 1 [EC:2.7.12.2]	up
Contig3994	ACTB_G1; actin beta/gamma 1	up
05142 Chagas disease (American trypanosomiasis)
Contig1022	PPP2R1; protein phosphatase 2 (formerly 2A), regulatory subunit A	up
05110 Vibrio cholerae infection
Contig8773	SEC61A; protein transport protein SEC61 subunit alpha	up
Contig23797	ACTB_G1; actin beta/gamma 1	up
Contig492	ACTB_G1; actin beta/gamma 1	up
Contig4735	ATPeVA, ATP6A1; V-type H+-transporting ATPase subunit A [EC:3.6.3.14]	down
Contig3217	ACTB_G1; actin beta/gamma 1	up
Contig3994	ACTB_G1; actin beta/gamma 1	up
05100 Bacterial invasion of epithelial cells
Contig23797	ACTB_G1; actin beta/gamma 1	up
Contig20434	CLTC; clathrin heavy chain	up
Contig492	ACTB_G1; actin beta/gamma 1	up
Contig3217	ACTB_G1; actin beta/gamma 1	up
Contig3994	ACTB_G1; actin beta/gamma 1	up
Contig24335	CDC42; cell division control protein 42	up
05146 Amoebiasis
Contig11149	LAMC1; laminin, gamma 1	up
05160 Hepatitis C
Contig1022	PPP2R1; protein phosphatase 2 (formerly 2A), regulatory subunit A	up
05169 Epstein-Barr virus infection
Contig20129	PSMD11, RPN6; 26S proteasome regulatory subunit N6	up
Contig5477	PSMD1, RPN2; 26S proteasome regulatory subunit N2	up
Contig1846	RPB2, POLR2B; DNA-directed RNA polymerase II subunit RPB2 [EC:2.7.7.6]	up
Contig15258	MAP2K3, MKK3; mitogen-activated protein kinase kinase 3 [EC:2.7.12.2]	up
Contig25607	HSPA1_8; heat shock 70kDa protein 1/8	up
Contig6081	SND1; staphylococcal nuclease domain-containing protein 1	up
05133 Pertussis
05166 HTLV-I infection
Contig18694	MYB; myb proto-oncogene protein	up
Contig4882	CHK1; serine/threonine-protein kinase Chk1 [EC:2.7.11.1]	up
05140 Leishmaniasis
05134 Legionellosis
Contig12956	EEF1A; elongation factor 1-alpha	up
Contig25607	HSPA1_8; heat shock 70kDa protein 1/8	up
05145 Toxoplasmosis
Contig11149	LAMC1; laminin, gamma 1	up
Contig15258	MAP2K3, MKK3; mitogen-activated protein kinase kinase 3 [EC:2.7.12.2]	up
Contig25607	HSPA1_8; heat shock 70kDa protein 1/8	up
05131 Shigellosis
Contig23797	ACTB_G1; actin beta/gamma 1	up
Contig492	ACTB_G1; actin beta/gamma 1	up
Contig3217	ACTB_G1; actin beta/gamma 1	up
Contig3994	ACTB_G1; actin beta/gamma 1	up
Contig24335	CDC42; cell division control protein 42	up
Cardiovascular Diseases
05410 Hypertrophic cardiomyopathy (HCM)
Contig23797	ACTB_G1; actin beta/gamma 1	up
Contig3994	ACTB_G1; actin beta/gamma 1	up
Contig492	ACTB_G1; actin beta/gamma 1	up
Contig3217	ACTB_G1; actin beta/gamma 1	up
05416 Viral myocarditis
Contig23797	ACTB_G1; actin beta/gamma 1	up
Contig9856	EIF4G; translation initiation factor 4G	up
Contig3994	ACTB_G1; actin beta/gamma 1	up
Contig492	ACTB_G1; actin beta/gamma 1	up
Contig10429	MYH; myosin heavy chain	up
Contig3217	ACTB_G1; actin beta/gamma 1	up
05412 Arrhythmogenic right ventricular cardiomyopathy (ARVC)
Contig23797	ACTB_G1; actin beta/gamma 1	up
Contig3217	ACTB_G1; actin beta/gamma 1	up
Contig3994	ACTB_G1; actin beta/gamma 1	up
Contig492	ACTB_G1; actin beta/gamma 1	up
05414 Dilated cardiomyopathy (DCM)
Contig23797	ACTB_G1; actin beta/gamma 1	up
Contig3994	ACTB_G1; actin beta/gamma 1	up
Contig492	ACTB_G1; actin beta/gamma 1	up
Contig3217	ACTB_G1; actin beta/gamma 1	up
Immune Diseases
05320 Autoimmune thyroid disease
05322 Systemic lupus erythematosus
3-G0EDD0L02FI9E6	H2B; histone H2B	up
3-G0EDD0L02HE7W5	H4; histone H4	up
Contig19394	H2B; histone H2B	up
Contig14496	H2A; histone H2A	up
Contig6645	H4; histone H4	up
Contig18719	H3; histone H3	up
05340 Primary immunodeficiency
05323 Rheumatoid arthritis
Contig6859	CTSL; cathepsin L [EC:3.4.22.15]	up
Contig4735	ATPeVA, ATP6A1; V-type H+-transporting ATPase subunit A [EC:3.6.3.14]	down
Endocrine and Metabolic Diseases
04940 Type I diabetes mellitus
04950 Maturity onset diabetes of the young
04930 Type II diabetes mellitus
Contig10441	PK, pyk; pyruvate kinase [EC:2.7.1.40]	up
Contig6583	HK; hexokinase [EC:2.7.1.1]	up
Neurodegenerative Diseases
05016 Huntington's disease
Contig270	NDUFA10; NADH dehydrogenase (ubiquinone) 1 alpha subcomplex 10 [EC:1.6.5.3 1.6.99.3]	up
Contig5365	COX5B; cytochrome c oxidase subunit 5b	up
Contig21413	COX1; cytochrome c oxidase subunit 1 [EC:1.9.3.1]	down
3-G0EDD0L02GL014	COX3; cytochrome c oxidase subunit 3	down
Contig20434	CLTC; clathrin heavy chain	up
Contig9326	ATPeF0F6, ATP5J; F-type H+-transporting ATPase subunit 6 [EC:3.6.3.14]	up
Contig23008	ATPeF0A, MTATP6; F-type H+-transporting ATPase subunit a [EC:3.6.3.14]	down
Contig6596	NDUFAB1; NADH dehydrogenase (ubiquinone) 1 alpha/beta subcomplex 1 [EC:1.6.5.3 1.6.99.3]	up
Contig1728	NDUFA9; NADH dehydrogenase (ubiquinone) 1 alpha subcomplex 9 [EC:1.6.5.3 1.6.99.3]	up
Contig17238	NDUFS3; NADH dehydrogenase (ubiquinone) Fe-S protein 3 [EC:1.6.5.3 1.6.99.3]	up
Contig44	NDUFA4; NADH dehydrogenase (ubiquinone) 1 alpha subcomplex 4 [EC:1.6.5.3 1.6.99.3]	down
Contig7539	CYC1, CYT1, petC; ubiquinol-cytochrome c reductase cytochrome c1 subunit	up
1-G0EDD0L01CQD83	COX5B; cytochrome c oxidase subunit 5b	up
Contig792	SOD1; superoxide dismutase, Cu-Zn family [EC:1.15.1.1]	up
Contig1846	RPB2, POLR2B; DNA-directed RNA polymerase II subunit RPB2 [EC:2.7.7.6]	up
Contig10592	COX4; cytochrome c oxidase subunit 4	up
Contig6988	COX5A; cytochrome c oxidase subunit 5a	up
Contig1427	ATPeF1A, ATP5A1; F-type H+-transporting ATPase subunit alpha [EC:3.6.3.14]	up
Contig9506	ATPeF1B, ATP5B; F-type H+-transporting ATPase subunit beta [EC:3.6.3.14]	up
Contig24397	COX2; cytochrome c oxidase subunit 2	down
Contig240	QCR6, UQCRH; ubiquinol-cytochrome c reductase subunit 6	down
1-G0EDD0L01EFFZ4	QCR7, UQCRB; ubiquinol-cytochrome c reductase subunit 7	down
05014 Amyotrophic lateral sclerosis (ALS)
Contig15258	MAP2K3, MKK3; mitogen-activated protein kinase kinase 3 [EC:2.7.12.2]	up
Contig792	SOD1; superoxide dismutase, Cu-Zn family [EC:1.15.1.1]	up
05020 Prion diseases
Contig792	SOD1; superoxide dismutase, Cu-Zn family [EC:1.15.1.1]	up
Contig11149	LAMC1; laminin, gamma 1	up
Contig23377	MAP2K1, MEK1; mitogen-activated protein kinase kinase 1 [EC:2.7.12.2]	up
05010 Alzheimer's disease
Contig270	NDUFA10; NADH dehydrogenase (ubiquinone) 1 alpha subcomplex 10 [EC:1.6.5.3 1.6.99.3]	up
Contig5365	COX5B; cytochrome c oxidase subunit 5b	up
Contig21413	COX1; cytochrome c oxidase subunit 1 [EC:1.9.3.1]	down
3-G0EDD0L02GL014	COX3; cytochrome c oxidase subunit 3	down
Contig9326	ATPeF0F6, ATP5J; F-type H+-transporting ATPase subunit 6 [EC:3.6.3.14]	up
Contig10028	ERN1; serine/threonine-protein kinase/endoribonuclease IRE1 [EC:2.7.11.1 3.1.26.-]	up
Contig23008	ATPeF0A, MTATP6; F-type H+-transporting ATPase subunit a [EC:3.6.3.14]	down
Contig6596	NDUFAB1; NADH dehydrogenase (ubiquinone) 1 alpha/beta subcomplex 1 [EC:1.6.5.3 1.6.99.3]	up
Contig1728	NDUFA9; NADH dehydrogenase (ubiquinone) 1 alpha subcomplex 9 [EC:1.6.5.3 1.6.99.3]	up
Contig17238	NDUFS3; NADH dehydrogenase (ubiquinone) Fe-S protein 3 [EC:1.6.5.3 1.6.99.3]	up
Contig44	NDUFA4; NADH dehydrogenase (ubiquinone) 1 alpha subcomplex 4 [EC:1.6.5.3 1.6.99.3]	down
Contig7539	CYC1, CYT1, petC; ubiquinol-cytochrome c reductase cytochrome c1 subunit	up
1-G0EDD0L01CQD83	COX5B; cytochrome c oxidase subunit 5b	up
2-G0EDD0L01EK40Z	HSD17B10; 3-hydroxyacyl-CoA dehydrogenase / 3-hydroxy-2-methylbutyryl-CoA dehydrogenase [EC:1.1.1.35 1.1.1.178]	up
Contig10592	COX4; cytochrome c oxidase subunit 4	up
Contig6988	COX5A; cytochrome c oxidase subunit 5a	up
Contig1427	ATPeF1A, ATP5A1; F-type H+-transporting ATPase subunit alpha [EC:3.6.3.14]	up
Contig9506	ATPeF1B, ATP5B; F-type H+-transporting ATPase subunit beta [EC:3.6.3.14]	up
Contig240	QCR6, UQCRH; ubiquinol-cytochrome c reductase subunit 6	down
Contig24397	COX2; cytochrome c oxidase subunit 2	down
1-G0EDD0L01EFFZ4	QCR7, UQCRB; ubiquinol-cytochrome c reductase subunit 7	down
05012 Parkinson's disease
Contig270	NDUFA10; NADH dehydrogenase (ubiquinone) 1 alpha subcomplex 10 [EC:1.6.5.3 1.6.99.3]	up
Contig27695	ND6; NADH-ubiquinone oxidoreductase chain 6 [EC:1.6.5.3]	down
Contig23093	ND2; NADH-ubiquinone oxidoreductase chain 2 [EC:1.6.5.3]	down
Contig5365	COX5B; cytochrome c oxidase subunit 5b	up
Contig21413	COX1; cytochrome c oxidase subunit 1 [EC:1.9.3.1]	down
3-G0EDD0L02JKYT7	ND4L; NADH-ubiquinone oxidoreductase chain 4L [EC:1.6.5.3]	down
3-G0EDD0L02GL014	COX3; cytochrome c oxidase subunit 3	down
Contig26261	ND1; NADH-ubiquinone oxidoreductase chain 1 [EC:1.6.5.3]	down
Contig9326	ATPeF0F6, ATP5J; F-type H+-transporting ATPase subunit 6 [EC:3.6.3.14]	up
Contig23008	ATPeF0A, MTATP6; F-type H+-transporting ATPase subunit a [EC:3.6.3.14]	down
Contig23599	ND4L; NADH-ubiquinone oxidoreductase chain 4L [EC:1.6.5.3]	down
Contig6596	NDUFAB1; NADH dehydrogenase (ubiquinone) 1 alpha/beta subcomplex 1 [EC:1.6.5.3 1.6.99.3]	up
Contig27159	ND5; NADH-ubiquinone oxidoreductase chain 5 [EC:1.6.5.3]	down
Contig1728	NDUFA9; NADH dehydrogenase (ubiquinone) 1 alpha subcomplex 9 [EC:1.6.5.3 1.6.99.3]	up
Contig4823	UBB; ubiquitin B	up
Contig17238	NDUFS3; NADH dehydrogenase (ubiquinone) Fe-S protein 3 [EC:1.6.5.3 1.6.99.3]	up
Contig44	NDUFA4; NADH dehydrogenase (ubiquinone) 1 alpha subcomplex 4 [EC:1.6.5.3 1.6.99.3]	down
Contig7539	CYC1, CYT1, petC; ubiquinol-cytochrome c reductase cytochrome c1 subunit	up
1-G0EDD0L01CQD83	COX5B; cytochrome c oxidase subunit 5b	up
Contig10592	COX4; cytochrome c oxidase subunit 4	up
Contig6988	COX5A; cytochrome c oxidase subunit 5a	up
Contig1427	ATPeF1A, ATP5A1; F-type H+-transporting ATPase subunit alpha [EC:3.6.3.14]	up
Contig9506	ATPeF1B, ATP5B; F-type H+-transporting ATPase subunit beta [EC:3.6.3.14]	up
Contig240	QCR6, UQCRH; ubiquinol-cytochrome c reductase subunit 6	down
Contig24397	COX2; cytochrome c oxidase subunit 2	down
1-G0EDD0L01EFFZ4	QCR7, UQCRB; ubiquinol-cytochrome c reductase subunit 7	down
Substance Dependence
05030 Cocaine addiction
05034 Alcoholism
Contig14496	H2A; histone H2A	up
Contig6645	H4; histone H4	up
Contig18719	H3; histone H3	up
Contig19394	H2B; histone H2B	up
Contig23377	MAP2K1, MEK1; mitogen-activated protein kinase kinase 1 [EC:2.7.12.2]	up
3-G0EDD0L02HE7W5	H4; histone H4	up
3-G0EDD0L02FI9E6	H2B; histone H2B	up
05031 Amphetamine addiction
05032 Morphine addiction
05033 Nicotine addiction
Cancers
05222 Small cell lung cancer
Contig11149	LAMC1; laminin, gamma 1	up
Contig21536	CKS1; cyclin-dependent kinase regulatory subunit CKS1	up
05213 Endometrial cancer
Contig23377	MAP2K1, MEK1; mitogen-activated protein kinase kinase 1 [EC:2.7.12.2]	up
05203 Viral carcinogenesis
Contig10441	PK, pyk; pyruvate kinase [EC:2.7.1.40]	up
3-G0EDD0L02HE7W5	H4; histone H4	up
Contig24335	CDC42; cell division control protein 42	up
Contig6645	H4; histone H4	up
Contig19394	H2B; histone H2B	up
Contig6081	SND1; staphylococcal nuclease domain-containing protein 1	up
Contig4882	CHK1; serine/threonine-protein kinase Chk1 [EC:2.7.11.1]	up
3-G0EDD0L02FI9E6	H2B; histone H2B	up
Contig22395	GSN; gelsolin	up
Contig5583	DDX3X, bel; ATP-dependent RNA helicase [EC:3.6.4.13]	up
05217 Basal cell carcinoma
05200 Pathways in cancer
Contig11149	LAMC1; laminin, gamma 1	up
Contig24335	CDC42; cell division control protein 42	up
Contig5316	RALA; Ras-related protein Ral-A	up
Contig23377	MAP2K1, MEK1; mitogen-activated protein kinase kinase 1 [EC:2.7.12.2]	up
Contig7151	RBX1, ROC1; RING-box protein 1	up
Contig21536	CKS1; cyclin-dependent kinase regulatory subunit CKS1	up
Contig15711	HSP90B, TRA1; heat shock protein 90kDa beta	up
05221 Acute myeloid leukemia
Contig23377	MAP2K1, MEK1; mitogen-activated protein kinase kinase 1 [EC:2.7.12.2]	up
05216 Thyroid cancer
Contig23377	MAP2K1, MEK1; mitogen-activated protein kinase kinase 1 [EC:2.7.12.2]	up
05211 Renal cell carcinoma
Contig23377	MAP2K1, MEK1; mitogen-activated protein kinase kinase 1 [EC:2.7.12.2]	up
Contig7151	RBX1, ROC1; RING-box protein 1	up
Contig24335	CDC42; cell division control protein 42	up
05212 Pancreatic cancer
Contig5316	RALA; Ras-related protein Ral-A	up
Contig24335	CDC42; cell division control protein 42	up
Contig23377	MAP2K1, MEK1; mitogen-activated protein kinase kinase 1 [EC:2.7.12.2]	up
05220 Chronic myeloid leukemia
Contig23377	MAP2K1, MEK1; mitogen-activated protein kinase kinase 1 [EC:2.7.12.2]	up
05218 Melanoma
Contig23377	MAP2K1, MEK1; mitogen-activated protein kinase kinase 1 [EC:2.7.12.2]	up
05202 Transcriptional misregulation in cancers
Contig18719	H3; histone H3	up
Contig18417	DDX5, DBP2; ATP-dependent RNA helicase DDX5/DBP2 [EC:3.6.4.13]	up
05214 Glioma
Contig23377	MAP2K1, MEK1; mitogen-activated protein kinase kinase 1 [EC:2.7.12.2]	up
05204 Chemical carcinogenesis
Contig17272	GST, gst; glutathione S-transferase [EC:2.5.1.18]	up
05219 Bladder cancer
Contig23377	MAP2K1, MEK1; mitogen-activated protein kinase kinase 1 [EC:2.7.12.2]	up
05215 Prostate cancer
Contig15711	HSP90B, TRA1; heat shock protein 90kDa beta	up
Contig23377	MAP2K1, MEK1; mitogen-activated protein kinase kinase 1 [EC:2.7.12.2]	up
05210 Colorectal cancer
Contig23377	MAP2K1, MEK1; mitogen-activated protein kinase kinase 1 [EC:2.7.12.2]	up
05223 Non-small cell lung cancer
Contig23377	MAP2K1, MEK1; mitogen-activated protein kinase kinase 1 [EC:2.7.12.2]	up
Metabolism
Biosynthesis of Other Secondary Metabolites
00232 Caffeine metabolism
00965 Betalain biosynthesis
00944 Flavone and flavonol biosynthesis
00401 Novobiocin biosynthesis
00521 Streptomycin biosynthesis
Contig6583	HK; hexokinase [EC:2.7.1.1]	up
00524 Butirosin and neomycin biosynthesis
Contig6583	HK; hexokinase [EC:2.7.1.1]	up
00960 Tropane, piperidine and pyridine alkaloid biosynthesis
00311 Penicillin and cephalosporin biosynthesis
00945 Stilbenoid, diarylheptanoid and gingerol biosynthesis
00950 Isoquinoline alkaloid biosynthesis
00901 Indole alkaloid biosynthesis
00940 Phenylpropanoid biosynthesis
Glycan Biosynthesis and Metabolism
00603 Glycosphingolipid biosynthesis - globo series
Contig1854	GLA; alpha-galactosidase [EC:3.2.1.22]	up
00601 Glycosphingolipid biosynthesis - lacto and neolacto series
00604 Glycosphingolipid biosynthesis - ganglio series
Contig16872	GLB1, ELNR1; beta-galactosidase [EC:3.2.1.23]	up
00534 Glycosaminoglycan biosynthesis - heparan sulfate / heparin
00532 Glycosaminoglycan biosynthesis - chondroitin sulfate
00563 Glycosylphosphatidylinositol(GPI)-anchor biosynthesis
00533 Glycosaminoglycan biosynthesis - keratan sulfate
00512 Mucin type O-glycan biosynthesis
00513 Various types of N-glycan biosynthesis
00511 Other glycan degradation
Contig16872	GLB1, ELNR1; beta-galactosidase [EC:3.2.1.23]	up
00510 N-Glycan biosynthesis
Contig1586	GANAB; alpha 1,3-glucosidase [EC:3.2.1.84]	up
00514 Other types of O-glycan biosynthesis
00531 Glycosaminoglycan degradation
Contig16872	GLB1, ELNR1; beta-galactosidase [EC:3.2.1.23]	up
Xenobiotics Biodegradation and Metabolism
00930 Caprolactam degradation
00624 Polycyclic aromatic hydrocarbon degradation
00980 Metabolism of xenobiotics by cytochrome P450
Contig17272	GST, gst; glutathione S-transferase [EC:2.5.1.18]	up
00362 Benzoate degradation
00983 Drug metabolism - other enzymes
Contig12122	E1.1.1.205, guaB; IMP dehydrogenase [EC:1.1.1.205]	up
00363 Bisphenol degradation
00625 Chloroalkane and chloroalkene degradation
Contig6025	E1.2.1.3; aldehyde dehydrogenase (NAD+) [EC:1.2.1.3]	up
00633 Nitrotoluene degradation
00643 Styrene degradation
00626 Naphthalene degradation
00627 Aminobenzoate degradation
00982 Drug metabolism - cytochrome P450
Contig17272	GST, gst; glutathione S-transferase [EC:2.5.1.18]	up
Metabolism of Terpenoids and Polyketides
00900 Terpenoid backbone biosynthesis
01051 Biosynthesis of ansamycins
00903 Limonene and pinene degradation
Contig6025	E1.2.1.3; aldehyde dehydrogenase (NAD+) [EC:1.2.1.3]	up
00981 Insect hormone biosynthesis
00281 Geraniol degradation
Lipid Metabolism
00600 Sphingolipid metabolism
Contig1854	GLA; alpha-galactosidase [EC:3.2.1.22]	up
Contig16872	GLB1, ELNR1; beta-galactosidase [EC:3.2.1.23]	up
00140 Steroid hormone biosynthesis
00073 Cutin, suberine and wax biosynthesis
00120 Primary bile acid biosynthesis
Contig3328	HSD17B4; 3-hydroxyacyl-CoA dehydrogenase / 3a,7a,12a-trihydroxy-5b-cholest-24-enoyl-CoA hydratase [EC:1.1.1.35 4.2.1.107]	up
00591 Linoleic acid metabolism
00561 Glycerolipid metabolism
Contig6025	E1.2.1.3; aldehyde dehydrogenase (NAD+) [EC:1.2.1.3]	up
Contig1854	GLA; alpha-galactosidase [EC:3.2.1.22]	up
00592 alpha-Linolenic acid metabolism
00100 Steroid biosynthesis
00565 Ether lipid metabolism
00590 Arachidonic acid metabolism
00062 Fatty acid elongation
Contig11820	TER; enoyl reductase [EC:1.3.1.-]	up
00061 Fatty acid biosynthesis
01040 Biosynthesis of unsaturated fatty acids
Contig11820	TER; enoyl reductase [EC:1.3.1.-]	up
00564 Glycerophospholipid metabolism
Contig7928	GPD1; glycerol-3-phosphate dehydrogenase (NAD+) [EC:1.1.1.8]	up
Contig20604	LYPLA2; lysophospholipase II [EC:3.1.1.5]	down
00072 Synthesis and degradation of ketone bodies
00071 Fatty acid metabolism
Contig6025	E1.2.1.3; aldehyde dehydrogenase (NAD+) [EC:1.2.1.3]	up
Nucleotide Metabolism
00240 Pyrimidine metabolism
Contig1846	RPB2, POLR2B; DNA-directed RNA polymerase II subunit RPB2 [EC:2.7.7.6]	up
Contig16548	E6.3.4.2, pyrG; CTP synthase [EC:6.3.4.2]	up
Contig16875	CAD; carbamoyl-phosphate synthase / aspartate carbamoyltransferase / dihydroorotase [EC:6.3.5.5 2.1.3.2 3.5.2.3]	up
00230 Purine metabolism
Contig10441	PK, pyk; pyruvate kinase [EC:2.7.1.40]	up
Contig160	cysN; sulfate adenylyltransferase subunit 1 [EC:2.7.7.4]	up
Contig12122	E1.1.1.205, guaB; IMP dehydrogenase [EC:1.1.1.205]	up
Contig1846	RPB2, POLR2B; DNA-directed RNA polymerase II subunit RPB2 [EC:2.7.7.6]	up
Metabolism of Cofactors and Vitamins
00860 Porphyrin and chlorophyll metabolism
00750 Vitamin B6 metabolism
00670 One carbon pool by folate
Contig16316	glyA, SHMT; glycine hydroxymethyltransferase [EC:2.1.2.1]	up
Contig10739	MTHFD; methylenetetrahydrofolate dehydrogenase (NADP+) / methenyltetrahydrofolate cyclohydrolase / formyltetrahydrofolate synthetase [EC:1.5.1.5 3.5.4.9 6.3.4.3]	up
00730 Thiamine metabolism
00830 Retinol metabolism
00790 Folate biosynthesis
00780 Biotin metabolism
00785 Lipoic acid metabolism
00130 Ubiquinone and other terpenoid-quinone biosynthesis
00770 Pantothenate and CoA biosynthesis
00740 Riboflavin metabolism
00760 Nicotinate and nicotinamide metabolism
Amino Acid Metabolism
00310 Lysine degradation
Contig12100	OGDH, sucA; 2-oxoglutarate dehydrogenase E1 component [EC:1.2.4.2]	up
Contig6025	E1.2.1.3; aldehyde dehydrogenase (NAD+) [EC:1.2.1.3]	up
00380 Tryptophan metabolism
Contig12100	OGDH, sucA; 2-oxoglutarate dehydrogenase E1 component [EC:1.2.4.2]	up
Contig6025	E1.2.1.3; aldehyde dehydrogenase (NAD+) [EC:1.2.1.3]	up
00250 Alanine, aspartate and glutamate metabolism
Contig5736	E1.5.1.12; 1-pyrroline-5-carboxylate dehydrogenase [EC:1.5.1.12]	up
Contig22272	GLT1; glutamate synthase (NADPH/NADH) [EC:1.4.1.13 1.4.1.14]	up
Contig24232	GLT1; glutamate synthase (NADPH/NADH) [EC:1.4.1.13 1.4.1.14]	up
Contig16875	CAD; carbamoyl-phosphate synthase / aspartate carbamoyltransferase / dihydroorotase [EC:6.3.5.5 2.1.3.2 3.5.2.3]	up
00350 Tyrosine metabolism
00290 Valine, leucine and isoleucine biosynthesis
00280 Valine, leucine and isoleucine degradation
Contig6025	E1.2.1.3; aldehyde dehydrogenase (NAD+) [EC:1.2.1.3]	up
2-G0EDD0L01EK40Z	HSD17B10; 3-hydroxyacyl-CoA dehydrogenase / 3-hydroxy-2-methylbutyryl-CoA dehydrogenase [EC:1.1.1.35 1.1.1.178]	up
00260 Glycine, serine and threonine metabolism
Contig4776	gpmA, PGAM; 2,3-bisphosphoglycerate-dependent phosphoglycerate mutase [EC:5.4.2.1]	up
Contig16316	glyA, SHMT; glycine hydroxymethyltransferase [EC:2.1.2.1]	up
00400 Phenylalanine, tyrosine and tryptophan biosynthesis
00360 Phenylalanine metabolism
00340 Histidine metabolism
Contig6025	E1.2.1.3; aldehyde dehydrogenase (NAD+) [EC:1.2.1.3]	up
00270 Cysteine and methionine metabolism
00300 Lysine biosynthesis
00330 Arginine and proline metabolism
Contig6025	E1.2.1.3; aldehyde dehydrogenase (NAD+) [EC:1.2.1.3]	up
Contig5736	E1.5.1.12; 1-pyrroline-5-carboxylate dehydrogenase [EC:1.5.1.12]	up
Contig1549	ALDH18A1, P5CS; delta-1-pyrroline-5-carboxylate synthetase [EC:2.7.2.11 1.2.1.41]	up
Contig914	E2.6.1.13, rocD; ornithine--oxo-acid transaminase [EC:2.6.1.13]	up
Contig21601	E1.5.1.2, proC; pyrroline-5-carboxylate reductase [EC:1.5.1.2]	down
Metabolism of Other Amino Acids
00471 D-Glutamine and D-glutamate metabolism
00460 Cyanoamino acid metabolism
Contig16316	glyA, SHMT; glycine hydroxymethyltransferase [EC:2.1.2.1]	up
00450 Selenocompound metabolism
Contig160	cysN; sulfate adenylyltransferase subunit 1 [EC:2.7.7.4]	up
00472 D-Arginine and D-ornithine metabolism
00410 beta-Alanine metabolism
Contig6025	E1.2.1.3; aldehyde dehydrogenase (NAD+) [EC:1.2.1.3]	up
00480 Glutathione metabolism
Contig5081	E1.1.1.44, PGD, gnd; 6-phosphogluconate dehydrogenase [EC:1.1.1.44]	up
Contig18920	ANPEP; aminopeptidase N [EC:3.4.11.2]	up
Contig17272	GST, gst; glutathione S-transferase [EC:2.5.1.18]	up
00430 Taurine and hypotaurine metabolism
00440 Phosphonate and phosphinate metabolism
Energy Metabolism
00910 Nitrogen metabolism
Contig22272	GLT1; glutamate synthase (NADPH/NADH) [EC:1.4.1.13 1.4.1.14]	up
Contig24232	GLT1; glutamate synthase (NADPH/NADH) [EC:1.4.1.13 1.4.1.14]	up
Contig7539	CYC1, CYT1, petC; ubiquinol-cytochrome c reductase cytochrome c1 subunit	up
00920 Sulfur metabolism
Contig160	cysN; sulfate adenylyltransferase subunit 1 [EC:2.7.7.4]	up
00680 Methane metabolism
Contig4776	gpmA, PGAM; 2,3-bisphosphoglycerate-dependent phosphoglycerate mutase [EC:5.4.2.1]	up
Contig16316	glyA, SHMT; glycine hydroxymethyltransferase [EC:2.1.2.1]	up
00720 Carbon fixation pathways in prokaryotes
Contig5115	ACO, acnA; aconitate hydratase 1 [EC:4.2.1.3]	up
Contig13395	ACLY; ATP citrate (pro-S)-lyase [EC:2.3.3.8]	up
00710 Carbon fixation in photosynthetic organisms
Contig10441	PK, pyk; pyruvate kinase [EC:2.7.1.40]	up
Contig264	PGK, pgk; phosphoglycerate kinase [EC:2.7.2.3]	up
00195 Photosynthesis
00190 Oxidative phosphorylation
Contig270	NDUFA10; NADH dehydrogenase (ubiquinone) 1 alpha subcomplex 10 [EC:1.6.5.3 1.6.99.3]	up
Contig27695	ND6; NADH-ubiquinone oxidoreductase chain 6 [EC:1.6.5.3]	down
Contig23093	ND2; NADH-ubiquinone oxidoreductase chain 2 [EC:1.6.5.3]	down
Contig5365	COX5B; cytochrome c oxidase subunit 5b	up
Contig21413	COX1; cytochrome c oxidase subunit 1 [EC:1.9.3.1]	down
3-G0EDD0L02JKYT7	ND4L; NADH-ubiquinone oxidoreductase chain 4L [EC:1.6.5.3]	down
3-G0EDD0L02GL014	COX3; cytochrome c oxidase subunit 3	down
Contig26261	ND1; NADH-ubiquinone oxidoreductase chain 1 [EC:1.6.5.3]	down
Contig9326	ATPeF0F6, ATP5J; F-type H+-transporting ATPase subunit 6 [EC:3.6.3.14]	up
Contig4735	ATPeVA, ATP6A1; V-type H+-transporting ATPase subunit A [EC:3.6.3.14]	down
Contig23008	ATPeF0A, MTATP6; F-type H+-transporting ATPase subunit a [EC:3.6.3.14]	down
Contig23599	ND4L; NADH-ubiquinone oxidoreductase chain 4L [EC:1.6.5.3]	down
Contig6596	NDUFAB1; NADH dehydrogenase (ubiquinone) 1 alpha/beta subcomplex 1 [EC:1.6.5.3 1.6.99.3]	up
Contig27159	ND5; NADH-ubiquinone oxidoreductase chain 5 [EC:1.6.5.3]	down
Contig1728	NDUFA9; NADH dehydrogenase (ubiquinone) 1 alpha subcomplex 9 [EC:1.6.5.3 1.6.99.3]	up
Contig17238	NDUFS3; NADH dehydrogenase (ubiquinone) Fe-S protein 3 [EC:1.6.5.3 1.6.99.3]	up
Contig44	NDUFA4; NADH dehydrogenase (ubiquinone) 1 alpha subcomplex 4 [EC:1.6.5.3 1.6.99.3]	down
Contig7539	CYC1, CYT1, petC; ubiquinol-cytochrome c reductase cytochrome c1 subunit	up
1-G0EDD0L01CQD83	COX5B; cytochrome c oxidase subunit 5b	up
Contig10592	COX4; cytochrome c oxidase subunit 4	up
Contig6988	COX5A; cytochrome c oxidase subunit 5a	up
Contig1427	ATPeF1A, ATP5A1; F-type H+-transporting ATPase subunit alpha [EC:3.6.3.14]	up
Contig9506	ATPeF1B, ATP5B; F-type H+-transporting ATPase subunit beta [EC:3.6.3.14]	up
Contig240	QCR6, UQCRH; ubiquinol-cytochrome c reductase subunit 6	down
Contig24397	COX2; cytochrome c oxidase subunit 2	down
1-G0EDD0L01EFFZ4	QCR7, UQCRB; ubiquinol-cytochrome c reductase subunit 7	down
Carbohydrate Metabolism
00640 Propanoate metabolism
Contig6025	E1.2.1.3; aldehyde dehydrogenase (NAD+) [EC:1.2.1.3]	up
00051 Fructose and mannose metabolism
Contig16377	PFKFB; 6-phosphofructo-2-kinase / fructose-2,6-bisphosphatase [EC:2.7.1.105 3.1.3.46]	up
Contig6583	HK; hexokinase [EC:2.7.1.1]	up
00650 Butanoate metabolism
00620 Pyruvate metabolism
Contig10441	PK, pyk; pyruvate kinase [EC:2.7.1.40]	up
Contig6025	E1.2.1.3; aldehyde dehydrogenase (NAD+) [EC:1.2.1.3]	up
00052 Galactose metabolism
Contig6583	HK; hexokinase [EC:2.7.1.1]	up
Contig1854	GLA; alpha-galactosidase [EC:3.2.1.22]	up
Contig16872	GLB1, ELNR1; beta-galactosidase [EC:3.2.1.23]	up
Contig28691	E3.2.1.20, malZ; alpha-glucosidase [EC:3.2.1.20]	up
Contig1607	E3.2.1.20, malZ; alpha-glucosidase [EC:3.2.1.20]	up
00562 Inositol phosphate metabolism
00030 Pentose phosphate pathway
Contig5081	E1.1.1.44, PGD, gnd; 6-phosphogluconate dehydrogenase [EC:1.1.1.44]	up
00630 Glyoxylate and dicarboxylate metabolism
Contig5115	ACO, acnA; aconitate hydratase 1 [EC:4.2.1.3]	up
Contig16316	glyA, SHMT; glycine hydroxymethyltransferase [EC:2.1.2.1]	up
00053 Ascorbate and aldarate metabolism
Contig6025	E1.2.1.3; aldehyde dehydrogenase (NAD+) [EC:1.2.1.3]	up
00020 Citrate cycle (TCA cycle)
Contig12100	OGDH, sucA; 2-oxoglutarate dehydrogenase E1 component [EC:1.2.4.2]	up
Contig5115	ACO, acnA; aconitate hydratase 1 [EC:4.2.1.3]	up
Contig5945	IDH3; isocitrate dehydrogenase (NAD+) [EC:1.1.1.41]	up
Contig13395	ACLY; ATP citrate (pro-S)-lyase [EC:2.3.3.8]	up
00500 Starch and sucrose metabolism
Contig6062	E2.4.1.1, glgP, PYG; starch phosphorylase [EC:2.4.1.1]	up
Contig6583	HK; hexokinase [EC:2.7.1.1]	up
Contig2836	otsA; trehalose 6-phosphate synthase [EC:2.4.1.15]	up
Contig28691	E3.2.1.20, malZ; alpha-glucosidase [EC:3.2.1.20]	up
Contig1607	E3.2.1.20, malZ; alpha-glucosidase [EC:3.2.1.20]	up
00040 Pentose and glucuronate interconversions
Contig6025	E1.2.1.3; aldehyde dehydrogenase (NAD+) [EC:1.2.1.3]	up
00520 Amino sugar and nucleotide sugar metabolism
Contig6583	HK; hexokinase [EC:2.7.1.1]	up
Contig3817	E3.2.1.14; chitinase [EC:3.2.1.14]	up
00010 Glycolysis / Gluconeogenesis
Contig10441	PK, pyk; pyruvate kinase [EC:2.7.1.40]	up
Contig6583	HK; hexokinase [EC:2.7.1.1]	up
Contig6025	E1.2.1.3; aldehyde dehydrogenase (NAD+) [EC:1.2.1.3]	up
Contig4776	gpmA, PGAM; 2,3-bisphosphoglycerate-dependent phosphoglycerate mutase [EC:5.4.2.1]	up
Contig264	PGK, pgk; phosphoglycerate kinase [EC:2.7.2.3]	up
