# Supplementary material for: The inducible blockage of RNAi reveals a role for polyunsaturated fatty acids in the regulation of dsRNA-endocytic capacity in Bactrocera dorsalis
Source: Sci Rep. 2017 Jul 17;7:5584. doi: 10.1038/s41598-017-05971-0 (PMC5514080; doi:10.1038/s41598-017-05971-0)
Supplement: Supplementary file 3 — Dataset 2 [file 41598_2017_5971_MOESM3_ESM.xls]

## Sheet: list
Original Research Article
The inducible blockage of RNAi reveals a role for polyunsaturated fatty acids in the regulation of dsRNA-endocytic capacity in Bactrocera dorsalis
Xiaolong Dong1, Xiaoxue Li1, Qiujia Li1, Hongmei Jia2 and Hongyu Zhang1,*
1State Key Laboratory of Agricultural Microbiology, Institute of Urban and Horticultural Entomology, College of Plant Science and Technology, Huazhong Agricultural University, Wuhan 430070, Hubei, People’s Republic of China.
2Institute of Medicinal Plant Development, Chinese Academy of Medical Sciences and Peking Union Medical College, No. 151 Malianwa North Road, Haidian District, Beijing 100193, People’s Republic of China.
Supplementary Table S4 The list of differentially expressed genes in late samples
#Gene	Length	Function	read_E5D	RPM_E5D	read_L5D	RPM_L5D	log2(Fold_change) normalized	q-value(Benjamini et al. 1995)	Result
2-G0EDD0L01BZ7WJ	465	hypothetical protein	18	3.28735	43	9.42551	-1.51965	0.00508573	up
Contig26658	672	hypothetical protein	191	34.8824	277	60.7178	-0.799621	3.95999e-07	up
Contig2913	1773	hypothetical protein	336	61.3638	453	99.2966	-0.694357	3.23597e-09	up
3-G0EDD0L02F9UN2	491	hypothetical protein	3853	703.675	5588	1224.88	-0.799657	2.56673e-154	up
1-G0CLBUI04I895P	351	hypothetical protein	9	1.64367	36	7.89112	-2.26331	0.000215204	up
1-G0CLBUI04IAWSQ	423	hypothetical protein	492	89.8541	505	110.695	-0.300932	0.0378247	up
1-G0EDD0L01CE52U	415	hypothetical protein	14	2.55682	48	10.5215	-2.04091	3.59419e-05	up
1-G0EDD0L01C0ZIW	501	hypothetical protein	1536	280.52	1467	321.563	-0.196998	0.00960106	up
1-G0CLBUI04JMN4T	410	hypothetical protein	7	1.27841	46	10.0831	-2.97951	9.61435e-08	up
Contig9014	924	hypothetical protein	103	18.8109	139	30.4685	-0.695748	0.00998676	up
Contig9777	855	hypothetical protein	38	6.93995	74	16.2206	-1.22483	0.000912975	up
Contig7799	658	hypothetical protein	32	5.84417	95	20.8238	-1.83316	4.51309e-09	up
Contig13362	1067	hypothetical protein	39	7.12258	63	13.8095	-0.955185	0.0374595	up
Contig27572	400	hypothetical protein	885	161.628	1094	239.802	-0.569171	5.85175e-16	up
Contig9129	951	hypothetical protein	16	2.92209	40	8.76791	-1.58524	0.00545252	up
Contig24211	642	hypothetical protein	317	57.8938	411	90.0903	-0.637963	4.02294e-07	up
1-G0EDD0L01BTDJ7	187	hypothetical protein	5	0.913152	49	10.7407	-3.55609	9.99221e-10	up
1-G0EDD0L01ETCU7	312	hypothetical protein	375	68.4864	553	121.216	-0.823696	1.88778e-15	up
1-G0CLBUI04H8F3V	349	hypothetical protein	134	24.4725	171	37.4828	-0.615071	0.0107096	up
3-G0EDD0L02INYQH	388	hypothetical protein	1098	200.528	1067	233.884	-0.221989	0.0163533	up
1-G0EDD0L01D7MRG	454	hypothetical protein	213	38.9003	340	74.5273	-0.937989	1.02923e-11	up
1-G0EDD0L01EQ58O	432	hypothetical protein	7	1.27841	39	8.54872	-2.74135	5.54157e-06	up
Contig23678	1432	hypothetical protein	13888	2536.37	15533	3404.8	-0.424805	5.2417e-138	up
Contig3399	522	hypothetical protein	15	2.73945	42	9.20631	-1.74873	0.00126411	up
1-G0EDD0L01DC4PB	483	hypothetical protein	1	0.18263	12	2.63037	-3.84827	0.0201337	up
Contig28376	618	hypothetical protein	71	12.9668	101	22.139	-0.771772	0.0220689	up
1-G0CLBUI04JOZ1V	424	hypothetical protein	460	84.0099	508	111.352	-0.406502	0.000877174	up
1-G0EDD0L01EXISE	504	hypothetical protein	229	41.8223	397	87.0215	-1.0571	6.74134e-17	up
1-G0EDD0L01EDYQF	424	hypothetical protein	3	0.547891	18	3.94556	-2.84827	0.00836683	up
Contig8135	579	hypothetical protein	1	0.18263	14	3.06877	-4.07066	0.00640058	up
Contig2075	853	hypothetical protein	28	5.11365	70	15.3438	-1.58524	2.47086e-05	up
Contig7771	536	hypothetical protein	18	3.28735	40	8.76791	-1.41531	0.0156452	up
Contig2715	1351	hypothetical protein	90	16.4367	213	46.6891	-1.50616	1.03326e-15	up
2-G0EDD0L01DQHWD	456	hypothetical protein	50	9.13152	97	21.2622	-1.21936	5.87273e-05	up
3-G0EDD0L02F3ER3	513	hypothetical protein	71	12.9668	165	36.1676	-1.47988	9.99491e-12	up
1-G0EDD0L01EUAQU	458	hypothetical protein	54	9.86204	223	48.8811	-2.30932	9.31957e-30	up
Contig19820	502	hypothetical protein	5286	965.384	5422	1188.49	-0.299956	2.05006e-24	up
1-G0EDD0L01D70FO	492	hypothetical protein	35	6.39206	92	20.1662	-1.65759	1.42995e-07	up
1-G0EDD0L01EZDPT	244	hypothetical protein	14	2.55682	33	7.23353	-1.50035	0.0273546	up
Contig8217	1746	hypothetical protein	62	11.3231	130	28.4957	-1.33148	9.7368e-08	up
Contig9970	1084	hypothetical protein	16	2.92209	36	7.89112	-1.43323	0.0248907	up
1-G0EDD0L01BJIPI	450	hypothetical protein	348	63.5554	614	134.587	-1.08246	1.75063e-27	up
1-G0EDD0L01BDPEX	445	hypothetical protein	0	0	13	2.84957	-4.96375	0.00590099	up
3-G0EDD0L02IBXQQ	485	hypothetical protein	58	10.5926	98	21.4814	-1.02004	0.00104207	up
Contig1819	422	hypothetical protein	940	171.673	1941	425.463	-1.30937	3.57209e-120	up
Contig27987	938	hypothetical protein	1127	205.824	1083	237.391	-0.205853	0.0322079	up
1-G0EDD0L01BBR86	342	hypothetical protein	31	5.66154	61	13.3711	-1.23985	0.00378973	up
1-G0CLBUI04J1OB9	499	hypothetical protein	20	3.65261	57	12.4943	-1.77427	4.3403e-05	up
Contig12811	1015	hypothetical protein	43	7.8531	72	15.7822	-1.00697	0.011742	up
Contig15841	586	hypothetical protein	130	23.7419	233	51.0731	-1.10513	1.78438e-10	up
1-G0CLBUI04H8ES2	367	hypothetical protein	1779	324.899	1926	422.175	-0.377848	3.89695e-13	up
3-G0EDD0L02GJXWD	480	hypothetical protein	3217	587.522	4208	922.384	-0.650726	1.29161e-80	up
1-G0EDD0L01A2FI8	453	hypothetical protein	2209	403.43	2432	533.089	-0.402057	7.27927e-19	up
1-G0EDD0L01AVPY2	504	hypothetical protein	15	2.73945	66	14.4671	-2.40081	7.19454e-09	up
1-G0CLBUI04IFNBR	477	hypothetical protein	12	2.19156	39	8.54872	-1.96375	0.00057819	up
Contig25410	645	hypothetical protein	289	52.7802	335	73.4313	-0.476399	0.00251849	up
2-G0EDD0L01BCABW	421	hypothetical protein	24	4.38313	58	12.7135	-1.53633	0.000342712	up
2-G0EDD0L01DJ85N	469	hypothetical protein	0	0	12	2.63037	-4.84827	0.010358	up
1-G0EDD0L01BTPMS	167	hypothetical protein	21	3.83524	59	12.9327	-1.75363	3.48536e-05	up
Contig1537	473	hypothetical protein	446	81.4531	957	209.772	-1.36478	9.68615e-63	up
1-G0CLBUI04IA15S	190	hypothetical protein	1	0.18263	12	2.63037	-3.84827	0.0201337	up
Contig1312	758	hypothetical protein	126	23.0114	170	37.2636	-0.695418	0.00248159	up
Contig1124	422	hypothetical protein	3	0.547891	18	3.94556	-2.84827	0.00836683	up
1-G0EDD0L01ALANW	278	hypothetical protein	319	58.2591	840	184.126	-1.66014	1.04827e-73	up
Contig3698	609	hypothetical protein	140	25.5682	178	39.0172	-0.609758	0.00919218	up
3-G0EDD0L02GWYDY	502	hypothetical protein	128	23.3767	165	36.1676	-0.629629	0.0103521	up
1-G0EDD0L01EHB9I	444	hypothetical protein	68	12.4189	96	21.043	-0.760807	0.0324173	up
3-G0EDD0L02IW4YX	513	hypothetical protein	2232	407.631	2069	453.52	-0.153904	0.021001	up
1-G0EDD0L01D9T3N	426	hypothetical protein	10	1.8263	38	8.32952	-2.18931	0.00018763	up
1-G0CLBUI04I4QON	441	hypothetical protein	15	2.73945	34	7.45273	-1.44388	0.031524	up
Contig22054	677	hypothetical protein	281	51.3191	336	73.6505	-0.521198	0.000575763	up
2-G0EDD0L01CIUS6	259	hypothetical protein	3	0.547891	18	3.94556	-2.84827	0.00836683	up
Contig16752	418	hypothetical protein	36	6.57469	67	14.6863	-1.15947	0.00415092	up
Contig20012	796	hypothetical protein	24	4.38313	63	13.8095	-1.65562	4.20281e-05	up
3-G0EDD0L02JEYS9	297	hypothetical protein	564	103.004	660	144.671	-0.490078	4.19171e-07	up
Contig7277	670	hypothetical protein	3	0.547891	27	5.91834	-3.43323	4.44157e-05	up
1-G0EDD0L01BLL0N	519	hypothetical protein	1	0.18263	11	2.41118	-3.72274	0.0350929	up
1-G0EDD0L01D620M	401	hypothetical protein	4	0.730521	41	8.98711	-3.62086	3.47834e-08	up
3-G0EDD0L02GV4Y6	343	hypothetical protein	950	173.499	956	209.553	-0.27239	0.00249552	up
1-G0EDD0L01AVTAW	394	hypothetical protein	52	9.49678	101	22.139	-1.22108	3.56371e-05	up
2-G0EDD0L01EG7YZ	335	hypothetical protein	32	5.84417	84	18.4126	-1.65562	6.86697e-07	up
Contig9435	504	hypothetical protein	5859	1070.03	5392	1181.91	-0.143473	1.44505e-05	up
Contig19999	497	hypothetical protein	1937	353.755	2070	453.74	-0.359114	7.95401e-13	up
2-G0EDD0L01A6YML	484	hypothetical protein	11	2.00893	29	6.35674	-1.66186	0.0248757	up
1-G0CLBUI04JYFF5	272	hypothetical protein	81	14.7931	160	35.0717	-1.24539	1.26308e-08	up
Contig28551	480	hypothetical protein	33	6.0268	79	17.3166	-1.52269	1.08009e-05	up
2-G0EDD0L01EFB3O	438	hypothetical protein	1	0.18263	16	3.50717	-4.26331	0.002002	up
Contig8518	4274	hypothetical protein	2899	529.445	2681	587.669	-0.150523	0.00563626	up
1-G0CLBUI04H9N3N	383	hypothetical protein	540	98.6204	777	170.317	-0.788262	2.67791e-20	up
1-G0EDD0L01CR111	227	hypothetical protein	45	8.21836	90	19.7278	-1.26331	7.36978e-05	up
1-G0EDD0L01A6Y7F	532	hypothetical protein	614	112.135	796	174.481	-0.637837	3.51321e-14	up
1-G0EDD0L01EXB2W	434	hypothetical protein	534	97.5246	806	176.673	-0.857247	2.04101e-24	up
1-G0EDD0L01BAXLF	499	hypothetical protein	15	2.73945	39	8.54872	-1.64182	0.00456428	up
3-G0EDD0L02HUMJB	462	hypothetical protein	8	1.46104	29	6.35674	-2.12129	0.00317055	up
Contig7540	1294	hypothetical protein	248	45.2923	331	72.5545	-0.679798	2.11761e-06	up
1-G0EDD0L01A0QE6	445	hypothetical protein	1256	229.384	1378	302.055	-0.397047	3.27783e-10	up
1-G0CLBUI04IUU16	461	hypothetical protein	19	3.46998	52	11.3983	-1.71582	0.000207006	up
1-G0EDD0L01DP93S	286	hypothetical protein	164	29.9514	196	42.9628	-0.520465	0.0268405	up
3-G0EDD0L02H2S9T	406	hypothetical protein	254	46.3881	318	69.7049	-0.587505	0.000110312	up
Contig22455	2095	hypothetical protein	684	124.919	803	176.016	-0.494711	7.16943e-09	up
2-G0EDD0L01EFPMA	509	hypothetical protein	30	5.47891	79	17.3166	-1.6602	1.7265e-06	up
Contig12666	440	hypothetical protein	283	51.6844	367	80.4456	-0.638285	2.40413e-06	up
2-G0EDD0L01BEPBW	500	hypothetical protein	5	0.913152	19	4.16476	-2.18931	0.0326047	up
1-G0EDD0L01B45I8	391	hypothetical protein	510	93.1415	680	149.055	-0.678345	1.78638e-13	up
2-G0EDD0L01D0REA	189	hypothetical protein	7	1.27841	22	4.82235	-1.91538	0.0363028	up
2-G0EDD0L01BA1V9	358	hypothetical protein	19	3.46998	52	11.3983	-1.71582	0.000207006	up
2-G0EDD0L01D39M9	241	hypothetical protein	16	2.92209	38	8.32952	-1.51123	0.011875	up
Contig5304	946	hypothetical protein	72	13.1494	106	23.235	-0.821303	0.00892642	up
1-G0EDD0L01BQDL5	357	hypothetical protein	64	11.6883	103	22.5774	-0.949808	0.00189688	up
Contig9395	5885	hypothetical protein	3240	591.722	3450	756.233	-0.35391	3.74566e-21	up
Contig11310	852	hypothetical protein	106	19.3588	136	29.8109	-0.62285	0.0330746	up
2-G0EDD0L01DZHKM	561	hypothetical protein	3	0.547891	16	3.50717	-2.67834	0.0238902	up
1-G0EDD0L01DN6RO	403	hypothetical protein	531	96.9767	693	151.904	-0.647451	1.28758e-12	up
Contig19148	441	hypothetical protein	1	0.18263	11	2.41118	-3.72274	0.0350929	up
1-G0EDD0L01AVEZP	338	hypothetical protein	146	26.664	298	65.321	-1.29265	1.70644e-17	up
Contig3226	1778	hypothetical protein	524	95.6983	536	117.49	-0.295973	0.0334907	up
Contig13631	1170	hypothetical protein	319	58.2591	348	76.2808	-0.388838	0.0222231	up
1-G0EDD0L01CJ2Y5	345	hypothetical protein	1597	291.661	3735	818.704	-1.48905	1.49003e-282	up
Contig12723	426	hypothetical protein	31	5.66154	56	12.2751	-1.11647	0.0190899	up
1-G0EDD0L01AQMNL	390	hypothetical protein	478	87.2973	536	117.49	-0.42853	0.000198055	up
1-G0EDD0L01DUIFZ	387	hypothetical protein	59	10.7752	95	20.8238	-0.95052	0.00347897	up
1-G0CLBUI04JX6A9	382	hypothetical protein	238	43.466	267	58.5258	-0.429185	0.0334823	up
1-G0CLBUI04I55RA	438	hypothetical protein	7	1.27841	22	4.82235	-1.91538	0.0363028	up
2-G0EDD0L01CCE61	475	hypothetical protein	3	0.547891	20	4.38396	-3.00027	0.00279441	up
Contig9134	941	hypothetical protein	173	31.595	487	106.749	-1.75646	6.43154e-46	up
Contig12705	448	hypothetical protein	17	3.10472	38	8.32952	-1.42377	0.0198827	up
1-G0EDD0L01D8E74	426	hypothetical protein	792	144.643	952	208.676	-0.528768	5.05623e-12	up
1-G0EDD0L01BOFXY	500	hypothetical protein	76	13.8799	125	27.3997	-0.981164	0.000179443	up
1-G0EDD0L01EAYT0	304	hypothetical protein	7	1.27841	26	5.69914	-2.15639	0.00593265	up
2-G0EDD0L01ALU0R	414	hypothetical protein	46	8.40099	101	22.139	-1.39796	1.93139e-06	up
3-G0EDD0L02H1E1J	439	hypothetical protein	51	9.31415	113	24.7694	-1.41106	2.48499e-07	up
1-G0EDD0L01DOMBK	427	hypothetical protein	19	3.46998	43	9.42551	-1.44164	0.00853831	up
Contig27357	762	hypothetical protein	21740	3970.38	20404	4472.51	-0.171807	8.98535e-32	up
2-G0EDD0L01DTWHS	284	hypothetical protein	0	0	12	2.63037	-4.84827	0.010358	up
3-G0EDD0L02IX74R	556	hypothetical protein	952	173.864	994	217.883	-0.325591	6.16971e-05	up
2-G0EDD0L01CVF35	326	hypothetical protein	0	0	15	3.28797	-5.1702	0.00190133	up
Contig17829	542	hypothetical protein	10	1.8263	31	6.79513	-1.89558	0.00559871	up
3-G0EDD0L02GARSK	331	hypothetical protein	29670	5418.64	29657	6500.75	-0.262675	1.03995e-106	up
1-G0EDD0L01BZO6D	453	hypothetical protein	82	14.9757	157	34.4141	-1.20038	5.84366e-08	up
Contig6575	870	hypothetical protein	173	31.595	214	46.9083	-0.570146	0.00602227	up
1-G0EDD0L01EN593	447	hypothetical protein	55	10.0447	91	19.947	-0.989742	0.00291528	up
3-G0EDD0L02F7U5C	426	hypothetical protein	2055	375.305	2224	487.496	-0.377326	3.21523e-15	up
1-G0EDD0L01BX75H	442	hypothetical protein	4	0.730521	40	8.76791	-3.58524	6.51844e-08	up
2-G0EDD0L01EFH1Q	460	hypothetical protein	5	0.913152	30	6.57593	-2.84827	9.50696e-05	up
3-G0EDD0L02F6DWM	447	hypothetical protein	28	5.11365	95	20.8238	-2.02581	1.98769e-10	up
2-G0EDD0L01BDGT0	511	hypothetical protein	19	3.46998	40	8.76791	-1.33731	0.0249173	up
2-G0EDD0L01BQ30L	423	hypothetical protein	0	0	12	2.63037	-4.84827	0.010358	up
1-G0CLBUI04IJOAM	465	hypothetical protein	268	48.9449	335	73.4313	-0.585235	6.54416e-05	up
1-G0CLBUI04II6A7	310	hypothetical protein	371	67.7558	558	122.312	-0.852153	1.46853e-16	up
Contig13661	355	hypothetical protein	43	7.8531	72	15.7822	-1.00697	0.011742	up
1-G0EDD0L01CYYES	529	hypothetical protein	8775	1602.58	8572	1878.96	-0.22954	3.7136e-23	up
1-G0EDD0L01DDWJ4	390	hypothetical protein	191	34.8824	230	50.4155	-0.531368	0.00874224	up
Contig2418	501	hypothetical protein	46	8.40099	107	23.4542	-1.48121	1.81291e-07	up
Contig23178	1592	hypothetical protein	384	70.13	441	96.6662	-0.46298	0.000336915	up
Contig5501	809	hypothetical protein	214	39.0829	429	94.0359	-1.26667	1.27211e-24	up
1-G0EDD0L01EC6VA	295	hypothetical protein	1708	311.933	1708	374.39	-0.263307	1.07387e-05	up
1-G0EDD0L01EKLQ1	453	hypothetical protein	342	62.4596	591	129.546	-1.05247	3.10821e-25	up
1-G0EDD0L01D8ND8	340	hypothetical protein	18	3.28735	53	11.6175	-1.8213	6.66607e-05	up
1-G0EDD0L01A9OPJ	339	hypothetical protein	1	0.18263	13	2.84957	-3.96375	0.0114703	up
Contig20740	372	hypothetical protein	82	14.9757	112	24.5502	-0.71311	0.0263112	up
1-G0EDD0L01A23F5	358	hypothetical protein	13	2.37419	31	6.79513	-1.51706	0.0343419	up
Contig2411	594	hypothetical protein	13	2.37419	31	6.79513	-1.51706	0.0343419	up
Contig8255	650	hypothetical protein	518	94.6025	530	116.175	-0.296347	0.0349488	up
1-G0CLBUI04JS438	189	hypothetical protein	1	0.18263	11	2.41118	-3.72274	0.0350929	up
1-G0EDD0L01AFOZL	264	hypothetical protein	164	29.9514	309	67.7321	-1.17722	1.3265e-15	up
Contig28095	710	hypothetical protein	39	7.12258	87	19.0702	-1.42085	1.18263e-05	up
Contig18235	595	hypothetical protein	13372	2442.13	11868	2601.44	-0.0911688	5.01417e-05	up
3-G0EDD0L02IQHPR	603	hypothetical protein	1925	351.563	1881	412.311	-0.229949	8.20741e-05	up
3-G0EDD0L02G49ZN	454	hypothetical protein	4108	750.245	3794	831.637	-0.148591	0.000377399	up
Contig10641	10250	hypothetical protein	5672	1035.88	5353	1173.37	-0.179797	1.02751e-08	up
2-G0EDD0L01AFPAJ	306	hypothetical protein	727	132.772	1002	219.636	-0.726162	9.22e-23	up
2-G0EDD0L01AFJ4R	358	hypothetical protein	1009	184.274	1427	312.795	-0.763366	1.10189e-35	up
1-G0EDD0L01BD15O	443	hypothetical protein	2997	547.343	4135	906.383	-0.727675	1.29867e-96	up
3-G0EDD0L02G769O	416	hypothetical protein	2400	438.313	2412	528.705	-0.270503	1.32632e-08	up
1-G0EDD0L01BGE1V	490	hypothetical protein	38	6.93995	70	15.3438	-1.14466	0.00350184	up
Contig918	1021	hypothetical protein	19351	3534.08	18707	4100.53	-0.214477	4.79273e-45	up
1-G0CLBUI04IJKRZ	388	hypothetical protein	20	3.65261	41	8.98711	-1.29893	0.0275169	up
Contig6652	1429	hypothetical protein	153	27.9424	194	42.5244	-0.605832	0.005615	up
Contig13800	2376	hypothetical protein	444	81.0879	540	118.367	-0.545707	4.56572e-07	up
1-G0CLBUI04JTZ86	404	hypothetical protein	18	3.28735	53	11.6175	-1.8213	6.66607e-05	up
Contig26468	3145	hypothetical protein	323	58.9896	347	76.0616	-0.366709	0.0383306	up
2-G0EDD0L01D9HFD	571	hypothetical protein	1	0.18263	16	3.50717	-4.26331	0.002002	up
3-G0EDD0L02GXG7Y	381	hypothetical protein	2222	405.805	2596	569.038	-0.487739	4.75033e-29	up
1-G0EDD0L01BM4V7	474	hypothetical protein	5	0.913152	20	4.38396	-2.26331	0.0202864	up
1-G0CLBUI04IGFXX	401	hypothetical protein	784	143.182	982	215.252	-0.588177	3.57468e-15	up
3-G0EDD0L02J157Z	438	hypothetical protein	0	0	15	3.28797	-5.1702	0.00190133	up
Contig3038	1457	hypothetical protein	326	59.5375	397	87.0215	-0.547574	3.63571e-05	up
3-G0EDD0L02JLHNN	346	hypothetical protein	3184	581.495	9618	2108.24	-1.8582	0	up
Contig7818	756	hypothetical protein	134	24.4725	165	36.1676	-0.56354	0.0310244	up
1-G0EDD0L01DQKI4	296	hypothetical protein	113	20.6372	167	36.606	-0.826833	0.000178189	up
2-G0EDD0L01CN5N8	462	hypothetical protein	2	0.365261	14	3.06877	-3.07066	0.0234285	up
1-G0CLBUI04IOXQ5	308	hypothetical protein	90	16.4367	246	53.9227	-1.71397	4.36003e-22	up
1-G0CLBUI04IPXQL	436	hypothetical protein	36	6.57469	130	28.4957	-2.11575	2.62268e-15	up
3-G0EDD0L02F5J3B	382	hypothetical protein	3	0.547891	38	8.32952	-3.92627	5.14751e-08	up
1-G0CLBUI04JCTQ2	375	hypothetical protein	32	5.84417	71	15.563	-1.41305	0.000154754	up
2-G0EDD0L01DEPRN	485	hypothetical protein	4	0.730521	20	4.38396	-2.58524	0.00823309	up
Contig27772	690	hypothetical protein	22	4.01787	48	10.5215	-1.38884	0.00595542	up
Contig10576	613	hypothetical protein	1219	222.626	1174	257.338	-0.209041	0.0183442	up
1-G0CLBUI04JUCTZ	412	hypothetical protein	22	4.01787	44	9.6447	-1.26331	0.0239956	up
Contig21215	175	hypothetical protein	1	0.18263	16	3.50717	-4.26331	0.002002	up
1-G0EDD0L01DDFNA	439	hypothetical protein	3	0.547891	16	3.50717	-2.67834	0.0238902	up
2-G0EDD0L01CPMMJ	172	hypothetical protein	247	45.1097	350	76.7192	-0.766151	2.00773e-08	up
1-G0CLBUI04JDK7I	405	hypothetical protein	3	0.547891	20	4.38396	-3.00027	0.00279441	up
Contig8997	593	hypothetical protein	4206	768.143	3832	839.966	-0.128956	0.00380043	up
1-G0EDD0L01C0N8Z	300	hypothetical protein	758	138.434	772	169.221	-0.28971	0.00509468	up
Contig5697	1265	hypothetical protein	547	99.8988	562	123.189	-0.302336	0.021498	up
Contig9135	2713	hypothetical protein	46	8.40099	89	19.5086	-1.21548	0.000166372	up
3-G0EDD0L02FUAH6	324	hypothetical protein	7841	1432	9041	1981.77	-0.468752	5.42449e-96	up
3-G0EDD0L02FZOX4	449	hypothetical protein	6475	1182.53	11490	2518.58	-1.09073	0	up
Contig5005	748	hypothetical protein	106	19.3588	162	35.51	-0.875237	8.43466e-05	up
1-G0EDD0L01DXBVV	224	hypothetical protein	0	0	32	7.01433	-6.26331	1.27431e-07	up
1-G0EDD0L01AH3YR	509	hypothetical protein	153	27.9424	256	56.1146	-1.00592	7.68955e-10	up
Contig700	798	hypothetical protein	266	48.5797	297	65.1018	-0.422344	0.0228163	up
3-G0EDD0L02FZTBN	346	hypothetical protein	24	4.38313	63	13.8095	-1.65562	4.20281e-05	up
1-G0CLBUI04H861Y	422	hypothetical protein	0	0	12	2.63037	-4.84827	0.010358	up
Contig11158	646	hypothetical protein	173	31.595	209	45.8123	-0.536038	0.0142075	up
Contig7724	656	hypothetical protein	129	23.5593	190	41.6476	-0.821936	4.60062e-05	up
3-G0EDD0L02G3A9G	470	hypothetical protein	1445	263.901	1628	356.854	-0.435338	1.65578e-14	up
2-G0EDD0L01DCGYF	370	hypothetical protein	71	12.9668	101	22.139	-0.771772	0.0220689	up
1-G0EDD0L01DQQYE	398	hypothetical protein	366	66.8427	493	108.065	-0.693051	4.89769e-10	up
Contig20451	2213	hypothetical protein	4286	782.754	4035	884.463	-0.176244	3.05451e-06	up
1-G0CLBUI04JMRW9	432	hypothetical protein	93	16.9846	145	31.7837	-0.904057	0.000159153	up
1-G0CLBUI04I800D	466	hypothetical protein	216	39.4481	370	81.1032	-1.0398	2.79929e-15	up
Contig6157	870	hypothetical protein	243	44.3792	285	62.4714	-0.493313	0.00517249	up
1-G0EDD0L01CFRRT	293	hypothetical protein	71	12.9668	111	24.331	-0.907976	0.00189907	up
Contig19184	642	hypothetical protein	187	34.1519	254	55.6762	-0.705097	3.44779e-05	up
Contig4414	964	hypothetical protein	314	57.3459	386	84.6104	-0.561143	2.9781e-05	up
Contig3041	436	hypothetical protein	295	53.8759	343	75.1849	-0.480801	0.00183828	up
3-G0EDD0L02GVIHB	533	hypothetical protein	2910	531.454	3237	709.543	-0.416945	4.34372e-27	up
1-G0EDD0L01EWIJ7	440	hypothetical protein	6	1.09578	33	7.23353	-2.72274	5.36429e-05	up
Contig4800	489	hypothetical protein	2530	462.055	5303	1162.41	-1.33098	0	up
1-G0EDD0L01B6603	470	hypothetical protein	54	9.86204	101	22.139	-1.16663	8.32066e-05	up
2-G0EDD0L01A1PLU	508	hypothetical protein	105	19.1762	138	30.2493	-0.657586	0.0188497	up
1-G0EDD0L01C3H2G	293	hypothetical protein	78	14.2452	125	27.3997	-0.943689	0.000347409	up
Contig3169	1120	hypothetical protein	1390	253.856	1327	290.876	-0.196391	0.018158	up
Contig28019	598	hypothetical protein	147	26.8467	227	49.7579	-0.890183	5.13252e-07	up
1-G0EDD0L01AUVXD	486	hypothetical protein	5	0.913152	34	7.45273	-3.02884	9.43843e-06	up
1-G0CLBUI04JJHRR	297	hypothetical protein	36	6.57469	61	13.3711	-1.02412	0.0252629	up
1-G0EDD0L01DCQEW	307	hypothetical protein	640	116.883	734	160.891	-0.461015	4.63724e-07	up
3-G0EDD0L02FMD2D	390	hypothetical protein	3713	678.106	3889	852.46	-0.330121	6.49109e-21	up
3-G0EDD0L02GM49I	546	hypothetical protein	20	3.65261	86	18.851	-2.36764	1.69828e-11	up
Contig10119	1492	hypothetical protein	11398	2081.62	10324	2263	-0.120529	1.12679e-07	up
2-G0EDD0L01ALVKA	505	hypothetical protein	4	0.730521	17	3.72636	-2.35077	0.0362349	up
1-G0EDD0L01B96BT	317	hypothetical protein	703	128.389	727	159.357	-0.311738	0.00285643	up
1-G0CLBUI04IZF38	374	hypothetical protein	23	4.2005	48	10.5215	-1.32471	0.00956438	up
1-G0EDD0L01CWVSC	498	hypothetical protein	14	2.55682	34	7.45273	-1.54342	0.0190249	up
Contig143	332	hypothetical protein	598	109.213	1121	245.721	-1.16988	1.03876e-57	up
Contig2190	653	hypothetical protein	206	37.6218	245	53.7035	-0.513445	0.00870413	up
2-G0EDD0L01E17K7	503	hypothetical protein	16	2.92209	40	8.76791	-1.58524	0.00545252	up
Contig12086	466	hypothetical protein	16	2.92209	35	7.67192	-1.39259	0.0352825	up
Contig3702	996	hypothetical protein	128	23.3767	159	34.8525	-0.57619	0.0305474	up
1-G0EDD0L01BLY9J	345	hypothetical protein	7	1.27841	83	18.1934	-3.83099	9.11956e-18	up
1-G0EDD0L01C0YZ3	192	hypothetical protein	33	6.0268	61	13.3711	-1.14965	0.00862948	up
3-G0EDD0L02JI5IP	243	hypothetical protein	277	50.5886	463	101.489	-1.00443	3.69347e-18	up
Contig8305	717	hypothetical protein	97	17.7151	185	40.5516	-1.19478	2.22173e-09	up
3-G0EDD0L02GSF21	291	hypothetical protein	636	116.153	1219	267.202	-1.20191	1.28564e-65	up
Contig23446	622	hypothetical protein	0	0	17	3.72636	-5.35077	0.000575346	up
Contig5100	1265	hypothetical protein	189	34.5171	228	49.9771	-0.533955	0.00874323	up
Contig16274	1260	hypothetical protein	374	68.3037	430	94.2551	-0.464606	0.000406273	up
2-G0EDD0L01BBVK9	439	hypothetical protein	1461	266.823	1935	424.148	-0.668685	1.95383e-38	up
1-G0EDD0L01E66Z7	487	hypothetical protein	0	0	10	2.19198	-4.58524	0.0316705	up
1-G0EDD0L01EOZK9	242	hypothetical protein	8851	1616.46	13238	2901.74	-0.84408	0	up
1-G0EDD0L01BHNLO	501	hypothetical protein	1471	268.649	1656	362.992	-0.434213	1.08023e-14	up
Contig3391	1241	hypothetical protein	37	6.75732	61	13.3711	-0.984591	0.0348543	up
2-G0EDD0L01DKKG1	355	hypothetical protein	22	4.01787	50	10.9599	-1.44773	0.00285047	up
Contig8484	1024	hypothetical protein	45	8.21836	105	23.0158	-1.4857	2.33896e-07	up
Contig15482	1203	hypothetical protein	92	16.802	134	29.3725	-0.805834	0.00213882	up
1-G0CLBUI04IXI0A	225	hypothetical protein	0	0	22	4.82235	-5.72274	3.34143e-05	up
2-G0EDD0L01CEN7E	523	hypothetical protein	110	20.0893	146	32.0029	-0.671772	0.0107789	up
Contig4136	2704	hypothetical protein	93	16.9846	132	28.9341	-0.768542	0.00442989	up
1-G0EDD0L01ETALG	478	hypothetical protein	1	0.18263	15	3.28797	-4.1702	0.00359243	up
1-G0EDD0L01CH4WF	240	hypothetical protein	16	2.92209	51	11.1791	-1.93573	3.98608e-05	up
Contig2461	417	hypothetical protein	1343	245.273	1600	350.717	-0.51592	1.15973e-19	up
1-G0EDD0L01CP44E	500	hypothetical protein	1601	292.391	2363	517.964	-0.824954	2.45172e-68	up
1-G0EDD0L01E03F5	437	hypothetical protein	1	0.18263	12	2.63037	-3.84827	0.0201337	up
Contig10286	5201	hypothetical protein	2148	392.29	2039	446.944	-0.188175	0.00171717	up
2-G0EDD0L01ALWA5	551	hypothetical protein	1297	236.872	1262	276.628	-0.223841	0.00513675	up
1-G0CLBUI04JMKP9	299	hypothetical protein	7	1.27841	32	7.01433	-2.45595	0.000268068	up
Contig25229	804	hypothetical protein	20	3.65261	44	9.6447	-1.40081	0.00966045	up
Contig22416	323	hypothetical protein	1726	315.22	1698	372.198	-0.239711	0.00010648	up
1-G0EDD0L01C2FJR	380	hypothetical protein	7	1.27841	33	7.23353	-2.50035	0.000157454	up
Contig11858	452	hypothetical protein	27	4.93102	52	11.3983	-1.20886	0.0140031	up
1-G0EDD0L01BPB4R	214	hypothetical protein	193	35.2477	260	56.9914	-0.693218	3.72773e-05	up
1-G0EDD0L01A064D	502	hypothetical protein	29	5.29628	55	12.0559	-1.18669	0.0119623	up
1-G0EDD0L01CYGL2	418	hypothetical protein	52	9.49678	95	20.8238	-1.13272	0.000270296	up
Contig21079	1757	hypothetical protein	71	12.9668	139	30.4685	-1.2325	2.55062e-07	up
1-G0EDD0L01AP4PZ	237	hypothetical protein	2	0.365261	22	4.82235	-3.72274	0.0002218	up
Contig9155	1122	hypothetical protein	385	70.3127	407	89.2135	-0.343478	0.0326316	up
Contig11525	486	hypothetical protein	2	0.365261	17	3.72636	-3.35077	0.0044203	up
3-G0EDD0L02J3KSU	301	hypothetical protein	1419	259.152	1961	429.847	-0.730022	1.35412e-45	up
1-G0EDD0L01BAXFT	224	hypothetical protein	48	8.76626	96	21.043	-1.26331	3.45094e-05	up
Contig903	532	hypothetical protein	158	28.8556	201	44.0588	-0.610578	0.00397059	up
1-G0EDD0L01EFNRD	429	hypothetical protein	6	1.09578	23	5.04155	-2.20191	0.0110786	up
Contig5235	667	hypothetical protein	3	0.547891	22	4.82235	-3.13778	0.000868886	up
1-G0EDD0L01COQGU	320	hypothetical protein	13	2.37419	39	8.54872	-1.84827	0.00124026	up
1-G0EDD0L01BARSK	389	hypothetical protein	13	2.37419	33	7.23353	-1.60726	0.0161118	up
2-G0EDD0L01AYDL0	445	hypothetical protein	17	3.10472	41	8.98711	-1.5334	0.00634823	up
1-G0EDD0L01EH115	457	hypothetical protein	20	3.65261	44	9.6447	-1.40081	0.00966045	up
Contig23337	751	hypothetical protein	14360	2622.57	15583	3415.76	-0.381224	4.55905e-113	up
1-G0CLBUI04I8FUK	350	hypothetical protein	273	49.8581	321	70.3625	-0.49698	0.00190953	up
1-G0EDD0L01BY8J9	314	hypothetical protein	7	1.27841	32	7.01433	-2.45595	0.000268068	up
1-G0CLBUI04JXSGV	240	hypothetical protein	0	0	16	3.50717	-5.26331	0.00105144	up
Contig27928	1314	hypothetical protein	9	1.64367	27	5.91834	-1.84827	0.016521	up
Contig15876	839	hypothetical protein	131	23.9246	185	40.5516	-0.761266	0.000269262	up
Contig560	567	hypothetical protein	71	12.9668	111	24.331	-0.907976	0.00189907	up
2-G0EDD0L01A7UOH	302	hypothetical protein	1	0.18263	15	3.28797	-4.1702	0.00359243	up
2-G0EDD0L01CR0QO	322	hypothetical protein	31	5.66154	54	11.8367	-1.064	0.0339033	up
Contig970	3199	hypothetical protein	1153	210.573	1170	256.461	-0.284423	0.000176984	up
1-G0EDD0L01CY00A	130	hypothetical protein	84	15.3409	141	30.9069	-1.01054	2.50321e-05	up
Contig9518	1129	hypothetical protein	74	13.5146	119	26.0845	-0.948672	0.000515776	up
Contig18606	721	hypothetical protein	51	9.31415	79	17.3166	-0.894663	0.0212926	up
1-G0EDD0L01A7L7T	457	hypothetical protein	77	14.0625	155	33.9757	-1.27265	1.2123e-08	up
3-G0EDD0L02IW0LR	262	hypothetical protein	1	0.18263	15	3.28797	-4.1702	0.00359243	up
3-G0EDD0L02F5CJ8	540	hypothetical protein	1514	276.502	1628	356.854	-0.368043	1.75387e-10	up
1-G0CLBUI04ILRA1	461	hypothetical protein	8	1.46104	41	8.98711	-2.62086	5.41009e-06	up
1-G0EDD0L01D7QZT	364	hypothetical protein	244	44.5618	276	60.4986	-0.441094	0.0219755	up
Contig24926	648	hypothetical protein	15	2.73945	36	7.89112	-1.52634	0.0149677	up
1-G0CLBUI04JYP2N	447	hypothetical protein	187	34.1519	311	68.1705	-0.997183	7.19101e-12	up
Contig13881	377	hypothetical protein	46	8.40099	74	16.2206	-0.949199	0.0178413	up
Contig18595	981	hypothetical protein	366	66.8427	410	89.8711	-0.427087	0.00250724	up
Contig1043	625	hypothetical protein	653	119.258	859	188.291	-0.658882	2.76076e-16	up
3-G0EDD0L02IGRXI	456	hypothetical protein	79	14.4278	109	23.8926	-0.727711	0.0252739	up
Contig8946	2840	hypothetical protein	1155	210.938	1151	252.297	-0.258302	0.00123736	up
1-G0CLBUI04IU461	502	hypothetical protein	647	118.162	727	159.357	-0.431497	3.66858e-06	up
1-G0CLBUI04J0J6I	205	hypothetical protein	21	3.83524	55	12.0559	-1.65235	0.000201425	up
Contig7478	609	hypothetical protein	42	7.67047	83	18.1934	-1.24603	0.00022888	up
1-G0EDD0L01DSG64	459	hypothetical protein	38	6.93995	66	14.4671	-1.05977	0.0119667	up
2-G0EDD0L01DM3SQ	459	hypothetical protein	0	0	10	2.19198	-4.58524	0.0316705	up
2-G0EDD0L01CSEHX	499	hypothetical protein	12	2.19156	31	6.79513	-1.63254	0.0200164	up
Contig3082	6387	hypothetical protein	1683	307.367	1595	349.621	-0.185828	0.0115226	up
2-G0EDD0L01C9V1S	462	hypothetical protein	5	0.913152	22	4.82235	-2.40081	0.0076426	up
Contig1409	652	hypothetical protein	69	12.6015	126	27.6189	-1.13206	9.55266e-06	up
1-G0CLBUI04I8ZOT	460	hypothetical protein	85	15.5236	115	25.2078	-0.699406	0.0274026	up
Contig25757	627	hypothetical protein	5918	1080.81	7559	1656.92	-0.616393	4.50497e-132	up
Contig2157	617	hypothetical protein	40	7.30521	94	20.6046	-1.49597	1.21101e-06	up
1-G0EDD0L01ESZ7W	386	hypothetical protein	26	4.74839	58	12.7135	-1.42085	0.00104734	up
Contig599	541	hypothetical protein	5	0.913152	22	4.82235	-2.40081	0.0076426	up
Contig13156	1017	hypothetical protein	98	17.8978	129	28.2765	-0.659825	0.0256954	up
1-G0CLBUI04I4QIX	459	hypothetical protein	700	127.841	996	218.321	-0.772098	3.16024e-25	up
1-G0EDD0L01AOSIC	543	hypothetical protein	107	19.5414	137	30.0301	-0.619872	0.0332848	up
1-G0EDD0L01AEY4Z	327	hypothetical protein	19	3.46998	62	13.5903	-1.96958	1.94363e-06	up
Contig14442	528	hypothetical protein	84	15.3409	117	25.6461	-0.741354	0.014394	up
Contig2459	1182	hypothetical protein	108	19.7241	154	33.7565	-0.775206	0.00116113	up
1-G0CLBUI04J4ZB8	386	hypothetical protein	371	67.7558	577	126.477	-0.900459	7.02349e-19	up
Contig6065	948	hypothetical protein	44	8.03573	74	16.2206	-1.01333	0.00926659	up
2-G0EDD0L01DA1UM	521	hypothetical protein	1	0.18263	11	2.41118	-3.72274	0.0350929	up
Contig1362	1183	hypothetical protein	214	39.0829	266	58.3066	-0.577123	0.000920914	up
1-G0EDD0L01EGMF0	345	hypothetical protein	934	170.577	1311	287.368	-0.75248	6.7875e-32	up
1-G0EDD0L01DWY3Z	501	hypothetical protein	2773	506.434	2640	578.682	-0.192397	8.61161e-05	up
1-G0EDD0L01DW7SG	503	hypothetical protein	559	102.09	813	178.208	-0.803714	5.23755e-22	up
Contig26493	461	hypothetical protein	8	1.46104	24	5.26075	-1.84827	0.0306369	up
Contig23314	732	hypothetical protein	68	12.4189	109	23.8926	-0.944029	0.00126595	up
3-G0EDD0L02HT0PE	405	hypothetical protein	126	23.0114	185	40.5516	-0.817409	7.00405e-05	up
Contig24911	867	hypothetical protein	6	1.09578	22	4.82235	-2.13778	0.0179532	up
2-G0EDD0L01DAWMA	323	hypothetical protein	31	5.66154	61	13.3711	-1.23985	0.00378973	up
Contig28215	656	hypothetical protein	2842	519.035	2787	610.904	-0.235114	1.47215e-07	up
1-G0CLBUI04IQXL2	475	hypothetical protein	40	7.30521	66	14.4671	-0.985773	0.0233732	up
Contig27300	471	hypothetical protein	361	65.9295	460	100.831	-0.612942	1.99231e-07	up
1-G0CLBUI04IE1OX	378	hypothetical protein	5	0.913152	34	7.45273	-3.02884	9.43843e-06	up
Contig24609	1783	hypothetical protein	1342	245.09	1454	318.714	-0.37895	7.35423e-10	up
1-G0EDD0L01EXC4F	378	hypothetical protein	6	1.09578	29	6.35674	-2.53633	0.000493758	up
1-G0CLBUI04IVY5Y	320	hypothetical protein	19	3.46998	39	8.54872	-1.30078	0.0348634	up
2-G0EDD0L01ESBT1	307	hypothetical protein	13	2.37419	31	6.79513	-1.51706	0.0343419	up
1-G0EDD0L01CFQ7I	429	hypothetical protein	8	1.46104	24	5.26075	-1.84827	0.0306369	up
1-G0EDD0L01DH9UL	489	hypothetical protein	703	128.389	980	214.814	-0.742564	3.69306e-23	up
Contig16923	1294	hypothetical protein	165	30.134	250	54.7995	-0.862769	2.47984e-07	up
Contig2848	2134	hypothetical protein	544	99.3509	564	123.628	-0.315396	0.0135571	up
1-G0EDD0L01CUR4N	420	hypothetical protein	98	17.8978	153	33.5373	-0.905985	8.31471e-05	up
2-G0EDD0L01BQWXL	488	hypothetical protein	78	14.2452	122	26.7421	-0.908642	0.000813319	up
1-G0EDD0L01CQDHZ	563	hypothetical protein	70	12.7841	111	24.331	-0.92844	0.00137713	up
Contig66	827	hypothetical protein	2080	379.871	2161	473.687	-0.318423	1.32907e-10	up
Contig8348	506	hypothetical protein	4	0.730521	20	4.38396	-2.58524	0.00823309	up
1-G0EDD0L01D6ZLA	336	hypothetical protein	125	22.8288	168	36.8252	-0.68984	0.00302529	up
3-G0EDD0L02IQBHQ	385	hypothetical protein	1329	242.716	2311	506.566	-1.06148	2.41382e-102	up
3-G0EDD0L02I1UVU	500	hypothetical protein	3977	726.321	4382	960.525	-0.403216	1.24002e-34	up
Contig7659	2726	hypothetical protein	882	161.08	886	194.209	-0.269835	0.00501115	up
1-G0EDD0L01DONBC	494	hypothetical protein	265	48.397	462	101.269	-1.06521	5.14455e-20	up
3-G0EDD0L02JOX55	313	hypothetical protein	130	23.7419	266	58.3066	-1.29622	1.25788e-15	up
Contig14495	943	hypothetical protein	367	67.0253	401	87.8983	-0.391129	0.00918923	up
Contig1484	440	hypothetical protein	18	3.28735	43	9.42551	-1.51965	0.00508573	up
1-G0CLBUI04J4PMJ	290	hypothetical protein	58	10.5926	155	33.9757	-1.68145	2.49399e-13	up
Contig16048	438	hypothetical protein	353	64.4685	402	88.1175	-0.450835	0.00128851	up
2-G0EDD0L01CVNTO	478	hypothetical protein	11	2.00893	37	8.11032	-2.01333	0.000705255	up
1-G0EDD0L01B264G	462	hypothetical protein	2	0.365261	15	3.28797	-3.1702	0.0136376	up
1-G0EDD0L01D8SBD	240	hypothetical protein	26	4.74839	61	13.3711	-1.4936	0.000313567	up
Contig15442	191	hypothetical protein	109	19.9067	482	105.653	-2.40801	1.37081e-68	up
2-G0EDD0L01C4A63	515	hypothetical protein	116	21.1851	160	35.0717	-0.727254	0.00214529	up
1-G0EDD0L01BOOYM	320	hypothetical protein	158	28.8556	277	60.7178	-1.07327	6.26403e-12	up
2-G0EDD0L01DR9G7	488	hypothetical protein	33	6.0268	71	15.563	-1.36866	0.000256707	up
1-G0EDD0L01CD99Q	179	hypothetical protein	69	12.6015	108	23.6734	-0.90967	0.00230027	up
Contig4518	1103	hypothetical protein	42	7.67047	68	14.9055	-0.958453	0.0253889	up
1-G0CLBUI04J38YP	483	hypothetical protein	40	7.30521	133	29.1533	-1.99666	1.65922e-14	up
1-G0CLBUI04J0PCB	449	hypothetical protein	11	2.00893	28	6.13754	-1.61123	0.0362479	up
Contig8665	422	hypothetical protein	16	2.92209	35	7.67192	-1.39259	0.0352825	up
Contig26570	599	hypothetical protein	184	33.604	729	159.795	-2.24952	5.3453e-96	up
Contig6504	2407	hypothetical protein	2448	447.079	2951	646.853	-0.532908	4.86428e-39	up
Contig8322	947	hypothetical protein	24	4.38313	48	10.5215	-1.26331	0.0149187	up
1-G0EDD0L01BH9B8	426	hypothetical protein	736	134.416	851	186.537	-0.472761	1.21421e-08	up
1-G0CLBUI04IKYLT	487	hypothetical protein	104	18.9936	134	29.3725	-0.628957	0.0326137	up
1-G0EDD0L01D3J3Z	266	hypothetical protein	145	26.4814	223	48.8811	-0.884298	8.15791e-07	up
1-G0EDD0L01CJ6PI	507	hypothetical protein	1	0.18263	15	3.28797	-4.1702	0.00359243	up
1-G0EDD0L01AYGWC	450	hypothetical protein	11	2.00893	47	10.3023	-2.35846	4.24295e-06	up
Contig1970	488	hypothetical protein	25	4.56576	54	11.8367	-1.37434	0.00288474	up
1-G0CLBUI04I72SE	388	hypothetical protein	0	0	19	4.16476	-5.51123	0.000183789	up
2-G0EDD0L01DXXA5	440	hypothetical protein	7	1.27841	22	4.82235	-1.91538	0.0363028	up
1-G0EDD0L01B2ULL	292	hypothetical protein	22	4.01787	67	14.6863	-1.86996	1.71495e-06	up
Contig122	1382	hypothetical protein	478	87.2973	698	153	-0.809524	4.73961e-19	up
1-G0EDD0L01D5NXO	421	hypothetical protein	3	0.547891	24	5.26075	-3.26331	0.000265764	up
3-G0EDD0L02IFXL0	250	hypothetical protein	354	64.6511	396	86.8023	-0.425058	0.00347764	up
1-G0EDD0L01ASM0M	201	hypothetical protein	67	12.2362	96	21.043	-0.78218	0.0254604	up
1-G0EDD0L01DX3BM	474	hypothetical protein	153	27.9424	235	51.5115	-0.882436	3.75192e-07	up
Contig7480	502	hypothetical protein	4	0.730521	23	5.04155	-2.78687	0.00164556	up
Contig1044	1624	hypothetical protein	10633	1941.91	10161	2227.27	-0.197801	1.4816e-20	up
Contig21506	706	hypothetical protein	9	1.64367	28	6.13754	-1.90074	0.0106102	up
Contig10418	845	hypothetical protein	34	6.20943	61	13.3711	-1.10658	0.012595	up
2-G0EDD0L01D2ZI6	364	hypothetical protein	0	0	19	4.16476	-5.51123	0.000183789	up
1-G0CLBUI04IC2IP	374	hypothetical protein	48	8.76626	95	20.8238	-1.2482	4.89385e-05	up
1-G0CLBUI04I0U0N	395	hypothetical protein	308	56.2501	399	87.4599	-0.636766	6.84969e-07	up
1-G0EDD0L01C0R8S	434	hypothetical protein	52	9.49678	78	17.0974	-0.84827	0.0354262	up
Contig9791	720	hypothetical protein	915	167.107	1099	240.898	-0.527655	6.59269e-14	up
Contig26232	498	hypothetical protein	20	3.65261	41	8.98711	-1.29893	0.0275169	up
1-G0CLBUI04IL19W	179	hypothetical protein	1	0.18263	19	4.16476	-4.51123	0.000318033	up
2-G0EDD0L01BC06L	449	hypothetical protein	0	0	12	2.63037	-4.84827	0.010358	up
1-G0EDD0L01C1FPS	509	hypothetical protein	2	0.365261	19	4.16476	-3.51123	0.0013765	up
2-G0EDD0L01B7T7I	446	hypothetical protein	9	1.64367	30	6.57593	-2.00027	0.00428805	up
Contig27169	4102	hypothetical protein	19	3.46998	55	12.0559	-1.79674	5.3416e-05	up
3-G0EDD0L02JUQCD	425	hypothetical protein	9	1.64367	38	8.32952	-2.34131	7.53861e-05	up
Contig3737	1210	hypothetical protein	82	14.9757	120	26.3037	-0.812646	0.00440381	up
Contig3682	2378	hypothetical protein	174	31.7777	210	46.0315	-0.534609	0.0142051	up
Contig12609	700	hypothetical protein	61	11.1404	94	20.6046	-0.887159	0.00837249	up
1-G0EDD0L01BH8OV	459	hypothetical protein	0	0	12	2.63037	-4.84827	0.010358	up
2-G0EDD0L01D8ACN	541	hypothetical protein	29	5.29628	108	23.6734	-2.16021	5.70997e-13	up
Contig3241	1494	hypothetical protein	321	58.6243	355	77.8152	-0.408553	0.0118288	up
1-G0EDD0L01BN5YK	503	hypothetical protein	25	4.56576	53	11.6175	-1.34737	0.00412443	up
Contig25021	1484	hypothetical protein	33	6.0268	57	12.4943	-1.0518	0.0286394	up
2-G0EDD0L01DJY1B	423	hypothetical protein	18	3.28735	50	10.9599	-1.73724	0.000260744	up
Contig6529	801	hypothetical protein	23	4.2005	51	11.1791	-1.41217	0.003246	up
Contig6011	709	hypothetical protein	67	12.2362	98	21.4814	-0.811928	0.016232	up
2-G0EDD0L01A6PXW	463	hypothetical protein	699	127.659	737	161.549	-0.339679	0.000621527	up
2-G0EDD0L01CV7R2	525	hypothetical protein	0	0	14	3.06877	-5.07066	0.00335408	up
1-G0CLBUI04JQXDN	518	hypothetical protein	575	105.012	923	202.32	-0.946076	3.17846e-33	up
Contig265	636	hypothetical protein	39	7.12258	68	14.9055	-1.06537	0.0094174	up
1-G0EDD0L01C5PL2	483	hypothetical protein	7	1.27841	22	4.82235	-1.91538	0.0363028	up
1-G0EDD0L01BEYRC	486	hypothetical protein	8	1.46104	45	9.8639	-2.75516	5.55425e-07	up
2-G0EDD0L01A54CZ	230	hypothetical protein	637	116.336	730	160.014	-0.45991	5.41978e-07	up
Contig1115	2167	hypothetical protein	544	99.3509	562	123.189	-0.310271	0.0165465	up
1-G0EDD0L01DSR8C	288	hypothetical protein	128	23.3767	212	46.4699	-0.991228	7.10436e-08	up
2-G0EDD0L01B9WMY	406	hypothetical protein	11	2.00893	31	6.79513	-1.75807	0.0109206	up
Contig9450	2486	hypothetical protein	1043	190.483	1090	238.926	-0.326896	1.78036e-05	up
Contig6952	492	hypothetical protein	331	60.4506	388	85.0488	-0.492533	0.000389849	up
Contig15272	362	hypothetical protein	42	7.67047	69	15.1247	-0.979514	0.019666	up
1-G0CLBUI04JLP0V	304	hypothetical protein	66	12.0536	96	21.043	-0.803876	0.0200314	up
3-G0EDD0L02GVLKI	378	hypothetical protein	17	3.10472	38	8.32952	-1.42377	0.0198827	up
1-G0EDD0L01BN6UJ	403	hypothetical protein	1849	337.683	2379	521.472	-0.626917	3.11156e-42	up
2-G0EDD0L01BML7R	520	hypothetical protein	10	1.8263	33	7.23353	-1.98577	0.00224912	up
Contig2717	1262	hypothetical protein	56	10.2273	83	18.1934	-0.830992	0.0315055	up
1-G0EDD0L01AESEA	420	hypothetical protein	20	3.65261	40	8.76791	-1.26331	0.0378277	up
1-G0CLBUI04ICQ74	341	hypothetical protein	65	11.871	112	24.5502	-1.04829	0.00018076	up
Contig10364	808	hypothetical protein	73	13.332	106	23.235	-0.801403	0.0116471	up
1-G0EDD0L01DYHWW	471	hypothetical protein	113	20.6372	161	35.2909	-0.774045	0.000788065	up
1-G0EDD0L01EAYUD	483	hypothetical protein	192	35.065	274	60.0602	-0.776377	1.07159e-06	up
3-G0EDD0L02HR23J	419	hypothetical protein	847	154.688	864	189.387	-0.291977	0.00194988	up
1-G0CLBUI04JCWTU	399	hypothetical protein	154	28.1251	184	40.3324	-0.520083	0.0363316	up
3-G0EDD0L02I97QM	431	hypothetical protein	766	139.895	839	183.907	-0.394634	5.13857e-06	up
1-G0EDD0L01C262J	464	hypothetical protein	3	0.547891	44	9.6447	-4.13778	1.1563e-09	up
Contig2485	564	hypothetical protein	102	18.6283	139	30.4685	-0.709823	0.00803427	up
3-G0EDD0L02HQ77J	406	hypothetical protein	11	2.00893	33	7.23353	-1.84827	0.00462223	up
1-G0CLBUI04H8CV3	461	hypothetical protein	8	1.46104	27	5.91834	-2.01819	0.00816022	up
Contig4405	721	hypothetical protein	56	10.2273	117	25.6461	-1.32632	6.66026e-07	up
1-G0CLBUI04JNG6E	397	hypothetical protein	33	6.0268	56	12.2751	-1.02627	0.0372567	up
2-G0EDD0L01DXFGY	532	hypothetical protein	56	10.2273	92	20.1662	-0.979514	0.00305971	up
1-G0CLBUI04IZAN0	462	hypothetical protein	80	14.6104	115	25.2078	-0.786869	0.00854423	up
Contig23359	735	hypothetical protein	5239	956.8	5436	1191.56	-0.316561	3.65726e-27	up
Contig21934	617	hypothetical protein	25882	4726.84	22750	4986.75	-0.0772246	4.76819e-07	up
Contig1011	2765	hypothetical protein	20144	3678.91	21830	4785.09	-0.379269	2.08365e-157	up
1-G0EDD0L01B2IKD	362	hypothetical protein	100	18.263	132	28.9341	-0.663845	0.0216349	up
3-G0EDD0L02GG0SQ	229	hypothetical protein	429	78.3484	678	148.616	-0.923615	2.85542e-23	up
1-G0CLBUI04I9QJU	467	hypothetical protein	138	25.203	206	45.1548	-0.841283	9.73115e-06	up
1-G0EDD0L01BCZHN	426	hypothetical protein	4	0.730521	18	3.94556	-2.43323	0.0225987	up
2-G0EDD0L01AXLCV	480	hypothetical protein	0	0	11	2.41118	-4.72274	0.0183203	up
1-G0EDD0L01EJB6D	306	hypothetical protein	1266	231.21	1293	283.423	-0.293752	2.711e-05	up
Contig22168	498	hypothetical protein	373	68.1211	686	150.37	-1.14234	1.23777e-33	up
1-G0CLBUI04JOLQH	250	hypothetical protein	106	19.3588	186	40.7708	-1.07455	6.88246e-08	up
1-G0CLBUI04IXD0X	282	hypothetical protein	2	0.365261	80	17.5358	-5.58524	6.90635e-20	up
Contig9388	547	hypothetical protein	20	3.65261	47	10.3023	-1.49597	0.00315054	up
Contig20400	1597	hypothetical protein	446	81.4531	507	111.133	-0.448249	0.000147748	up
1-G0CLBUI04JHQR7	315	hypothetical protein	120	21.9156	262	57.4298	-1.38984	3.46418e-17	up
2-G0EDD0L01ATEHZ	500	hypothetical protein	77	14.0625	194	42.5244	-1.59643	1.40165e-15	up
Contig11603	1269	hypothetical protein	7	1.27841	22	4.82235	-1.91538	0.0363028	up
Contig142	349	hypothetical protein	22	4.01787	113	24.7694	-2.62405	3.17048e-17	up
1-G0EDD0L01D03CR	335	hypothetical protein	17	3.10472	39	8.54872	-1.46125	0.013719	up
3-G0EDD0L02GF9K9	348	hypothetical protein	31	5.66154	79	17.3166	-1.61289	3.25678e-06	up
Contig1929	2590	hypothetical protein	1379	251.847	1485	325.509	-0.370148	1.23989e-09	up
1-G0EDD0L01E4XPN	272	hypothetical protein	83	15.1583	152	33.3181	-1.1362	4.99947e-07	up
2-G0EDD0L01A3XQF	477	hypothetical protein	1	0.18263	11	2.41118	-3.72274	0.0350929	up
2-G0EDD0L01DL3L3	300	hypothetical protein	4	0.730521	19	4.16476	-2.51123	0.0137017	up
Contig1016	1113	hypothetical protein	145	26.4814	179	39.2364	-0.567214	0.0192821	up
3-G0EDD0L02GOCH1	482	hypothetical protein	4216	769.969	5650	1238.47	-0.685683	3.66894e-119	up
Contig1872	694	hypothetical protein	3	0.547891	16	3.50717	-2.67834	0.0238902	up
2-G0EDD0L01CRNF9	458	hypothetical protein	0	0	10	2.19198	-4.58524	0.0316705	up
1-G0CLBUI04JX76Y	336	hypothetical protein	357	65.199	816	178.865	-1.45595	6.12048e-59	up
1-G0CLBUI04JYVDG	404	hypothetical protein	700	127.841	752	164.837	-0.366685	0.000117071	up
1-G0EDD0L01COUNP	517	hypothetical protein	61	11.1404	97	21.2622	-0.932483	0.00378208	up
1-G0CLBUI04JV5FS	206	hypothetical protein	12	2.19156	33	7.23353	-1.72274	0.00881075	up
Contig20044	316	hypothetical protein	2328	425.163	2306	505.47	-0.249609	5.32886e-07	up
Contig11041	1252	hypothetical protein	62	11.3231	125	27.3997	-1.2749	6.17961e-07	up
1-G0EDD0L01DNI0H	523	hypothetical protein	351	64.1032	374	81.98	-0.354874	0.0359788	up
1-G0EDD0L01D1JQY	342	hypothetical protein	54	9.86204	100	21.9198	-1.15228	0.000117187	up
Contig8624	811	hypothetical protein	4	0.730521	38	8.32952	-3.51123	2.26673e-07	up
Contig1974	1746	hypothetical protein	26097	4766.1	22472	4925.81	-0.0475517	0.013654	up
3-G0EDD0L02F1WE5	418	hypothetical protein	0	0	10	2.19198	-4.58524	0.0316705	up
3-G0EDD0L02I29AX	299	hypothetical protein	180	32.8735	246	53.9227	-0.713969	3.89362e-05	up
1-G0EDD0L01CYWVQ	279	hypothetical protein	276	50.406	456	99.9542	-0.987673	2.29205e-17	up
2-G0EDD0L01CDK3T	415	hypothetical protein	26	4.74839	61	13.3711	-1.4936	0.000313567	up
Contig5163	648	hypothetical protein	242	44.1965	345	75.6233	-0.774897	1.81537e-08	up
2-G0EDD0L01E70CC	493	hypothetical protein	10	1.8263	36	7.89112	-2.1113	0.000509543	up
3-G0EDD0L02GS64Q	346	hypothetical protein	1	0.18263	11	2.41118	-3.72274	0.0350929	up
2-G0EDD0L01CI7XW	506	hypothetical protein	132	24.1072	172	37.702	-0.645178	0.00593333	up
1-G0EDD0L01EQ5ZF	225	hypothetical protein	34	6.20943	267	58.5258	-3.23654	2.6968e-51	up
2-G0EDD0L01B2S0Z	489	hypothetical protein	13	2.37419	31	6.79513	-1.51706	0.0343419	up
Contig1784	550	hypothetical protein	4	0.730521	22	4.82235	-2.72274	0.00284389	up
1-G0CLBUI04IGA1V	538	hypothetical protein	127	23.1941	179	39.2364	-0.758438	0.000399409	up
1-G0EDD0L01DR74Q	358	hypothetical protein	132	24.1072	180	39.4556	-0.710766	0.00111124	up
1-G0EDD0L01DLGXQ	432	hypothetical protein	27	4.93102	66	14.4671	-1.55281	7.1777e-05	up
Contig12596	406	hypothetical protein	43	7.8531	73	16.0014	-1.02687	0.00879548	up
3-G0EDD0L02JL1F9	436	hypothetical protein	1537	280.703	1638	359.046	-0.355125	7.76201e-10	up
2-G0EDD0L01A40FA	425	hypothetical protein	0	0	18	3.94556	-5.43323	0.00032369	up
1-G0CLBUI04JGB01	410	hypothetical protein	2	0.365261	14	3.06877	-3.07066	0.0234285	up
3-G0EDD0L02GC06O	311	hypothetical protein	725	132.407	1531	335.592	-1.34173	2.88645e-98	up
2-G0EDD0L01EE7ZK	434	hypothetical protein	46	8.40099	95	20.8238	-1.3096	1.91001e-05	up
1-G0CLBUI04J1N5F	374	hypothetical protein	35	6.39206	103	22.5774	-1.82052	8.84102e-10	up
1-G0EDD0L01EUG86	504	hypothetical protein	5	0.913152	20	4.38396	-2.26331	0.0202864	up
Contig18667	913	hypothetical protein	12	2.19156	134	29.3725	-3.74443	1.47345e-28	up
1-G0CLBUI04JQSYY	402	hypothetical protein	10	1.8263	27	5.91834	-1.69627	0.0308167	up
1-G0EDD0L01BLWKH	402	hypothetical protein	33	6.0268	58	12.7135	-1.07689	0.0214101	up
1-G0EDD0L01E4PGY	431	hypothetical protein	24	4.38313	57	12.4943	-1.51123	0.0005153	up
Contig10205	698	hypothetical protein	20	3.65261	42	9.20631	-1.3337	0.019884	up
Contig24540	532	hypothetical protein	169	30.8645	235	51.5115	-0.738945	3.26673e-05	up
1-G0EDD0L01DZDPC	235	hypothetical protein	379	69.2169	409	89.6519	-0.37321	0.0138666	up
Contig17526	521	hypothetical protein	75	13.6973	121	26.5229	-0.953352	0.00040606	up
3-G0EDD0L02GZUML	404	hypothetical protein	0	0	13	2.84957	-4.96375	0.00590099	up
Contig17719	492	hypothetical protein	234	42.7355	312	68.3897	-0.678345	5.43407e-06	up
1-G0CLBUI04H5NL9	315	hypothetical protein	18	3.28735	38	8.32952	-1.34131	0.0315619	up
Contig1916	1184	hypothetical protein	208	37.9871	284	62.2522	-0.712615	6.04543e-06	up
1-G0EDD0L01CEPZD	539	hypothetical protein	3	0.547891	20	4.38396	-3.00027	0.00279441	up
1-G0EDD0L01AH97Z	415	hypothetical protein	1	0.18263	24	5.26075	-4.84827	1.55777e-05	up
1-G0EDD0L01CX8EM	492	hypothetical protein	101	18.4457	160	35.0717	-0.927024	3.10648e-05	up
1-G0EDD0L01C2KHO	373	hypothetical protein	567	103.551	647	141.821	-0.453724	5.23623e-06	up
2-G0EDD0L01DIYJW	408	hypothetical protein	14	2.55682	47	10.3023	-2.01054	5.79192e-05	up
Contig21021	820	hypothetical protein	1879	343.162	1984	434.888	-0.341754	3.79943e-11	up
1-G0EDD0L01EBYKS	410	hypothetical protein	31	5.66154	56	12.2751	-1.11647	0.0190899	up
1-G0EDD0L01CGA17	360	hypothetical protein	878	160.349	957	209.772	-0.387605	1.1385e-06	up
Contig6562	2115	hypothetical protein	674	123.093	697	152.781	-0.311717	0.00388927	up
3-G0EDD0L02HND75	589	hypothetical protein	21	3.83524	42	9.20631	-1.26331	0.0305326	up
3-G0EDD0L02IZ86N	272	hypothetical protein	8	1.46104	26	5.69914	-1.96375	0.012789	up
2-G0EDD0L01DYCW2	170	hypothetical protein	84	15.3409	143	31.3453	-1.03086	1.33999e-05	up
1-G0EDD0L01BOU0W	530	hypothetical protein	143	26.1161	204	44.7164	-0.775861	6.40992e-05	up
1-G0EDD0L01BYXXF	414	hypothetical protein	20	3.65261	41	8.98711	-1.29893	0.0275169	up
1-G0CLBUI04JDWH8	412	hypothetical protein	17	3.10472	40	8.76791	-1.49777	0.00937268	up
Contig819	1139	hypothetical protein	452	82.5489	805	176.454	-1.09597	5.3254e-37	up
Contig3836	567	hypothetical protein	6629	1210.66	10997	2410.52	-0.993554	0	up
1-G0EDD0L01BAEHU	480	hypothetical protein	6	1.09578	29	6.35674	-2.53633	0.000493758	up
Contig12517	437	hypothetical protein	39	7.12258	69	15.1247	-1.08643	0.00699943	up
2-G0EDD0L01CTJ3T	415	hypothetical protein	2	0.365261	16	3.50717	-3.26331	0.00780291	up
Contig3646	1798	hypothetical protein	144	26.2988	202	44.278	-0.751594	0.000135092	up
1-G0EDD0L01AEDTR	308	hypothetical protein	83	15.1583	170	37.2636	-1.29766	7.87362e-10	up
1-G0EDD0L01A67U7	479	hypothetical protein	19	3.46998	53	11.6175	-1.7433	0.000133672	up
Contig1874	1422	hypothetical protein	35	6.39206	75	16.4398	-1.36284	0.000154843	up
1-G0CLBUI04IKX2M	351	hypothetical protein	6	1.09578	26	5.69914	-2.37878	0.00250567	up
Contig23781	1533	hypothetical protein	9903	1808.59	9672	2120.08	-0.229256	3.85143e-26	up
3-G0EDD0L02FW030	426	hypothetical protein	1322	241.437	1274	279.258	-0.20995	0.010754	up
1-G0EDD0L01DZ2QQ	514	hypothetical protein	42	7.67047	69	15.1247	-0.979514	0.019666	up
3-G0EDD0L02HCKS7	468	hypothetical protein	1155	210.938	1124	246.378	-0.224056	0.0107572	up
Contig12123	637	hypothetical protein	99	18.0804	175	38.3596	-1.08516	1.59381e-07	up
1-G0EDD0L01AIVNO	407	hypothetical protein	17	3.10472	49	10.7407	-1.79055	0.000206777	up
2-G0EDD0L01CY6XE	107	hypothetical protein	363	66.2948	456	99.9542	-0.592371	6.3988e-07	up
3-G0EDD0L02ID753	278	hypothetical protein	15	2.73945	38	8.32952	-1.60434	0.00682164	up
Contig26319	448	hypothetical protein	2487	454.202	3251	712.612	-0.649784	6.45634e-62	up
Contig27325	630	hypothetical protein	41	7.48784	67	14.6863	-0.971844	0.0243729	up
2-G0EDD0L01CAI3J	501	hypothetical protein	1500	273.945	3403	745.93	-1.44515	4.79178e-246	up
1-G0EDD0L01A8GWG	434	hypothetical protein	835	152.496	1708	374.39	-1.29577	6.38746e-104	up
1-G0EDD0L01C2P9T	492	hypothetical protein	38	6.93995	72	15.7822	-1.1853	0.00184465	up
1-G0EDD0L01AKL7A	400	hypothetical protein	139	25.3856	178	39.0172	-0.6201	0.00763546	up
Contig28531	1065	hypothetical protein	21	3.83524	43	9.42551	-1.29725	0.0217706	up
Contig14508	565	hypothetical protein	774	141.356	784	171.851	-0.281827	0.00649352	up
1-G0EDD0L01CIBD0	445	hypothetical protein	147	26.8467	200	43.8396	-0.707491	0.000442278	up
1-G0EDD0L01DAJA4	381	hypothetical protein	86	15.7062	128	28.0573	-0.837042	0.0018419	up
3-G0EDD0L02HCQUX	439	hypothetical protein	187	34.1519	233	51.0731	-0.580599	0.0025944	up
1-G0EDD0L01BLJFL	485	hypothetical protein	187	34.1519	218	47.7851	-0.484597	0.0305422	up
2-G0EDD0L01DDDIZ	198	hypothetical protein	8	1.46104	28	6.13754	-2.07066	0.00511886	up
1-G0EDD0L01CJP8U	454	hypothetical protein	114	20.8199	144	31.5645	-0.600342	0.0343821	up
2-G0EDD0L01CXI3C	552	hypothetical protein	13	2.37419	34	7.45273	-1.65033	0.0107091	up
1-G0EDD0L01COPSW	404	hypothetical protein	724	132.224	756	165.714	-0.325704	0.00103657	up
Contig1097	3067	hypothetical protein	229	41.8223	268	58.745	-0.490193	0.00843988	up
Contig24951	663	hypothetical protein	11	2.00893	31	6.79513	-1.75807	0.0109206	up
Contig6697	1202	hypothetical protein	79	14.4278	127	27.8381	-0.948211	0.000273814	up
1-G0CLBUI04IK3JS	319	hypothetical protein	557	101.725	738	161.768	-0.669251	2.53121e-14	up
3-G0EDD0L02GIIF8	413	hypothetical protein	2485	453.836	2780	609.37	-0.425146	4.60665e-24	up
Contig9320	1813	hypothetical protein	265	48.397	375	82.1992	-0.764205	5.18805e-09	up
1-G0CLBUI04I8ADW	450	hypothetical protein	714	130.398	1037	227.308	-0.801727	4.35817e-28	up
1-G0EDD0L01BCHM8	394	hypothetical protein	98	17.8978	169	37.0444	-1.04948	7.13476e-07	up
Contig4197	553	hypothetical protein	851	155.418	1176	257.777	-0.729964	4.70444e-27	up
Contig26324	1057	hypothetical protein	16	2.92209	35	7.67192	-1.39259	0.0352825	up
Contig8412	935	hypothetical protein	39	7.12258	63	13.8095	-0.955185	0.0374595	up
1-G0EDD0L01AUQXN	515	hypothetical protein	88	16.0715	148	32.4413	-1.01333	1.2348e-05	up
1-G0EDD0L01B2J8K	186	hypothetical protein	811	148.113	826	181.057	-0.289747	0.00311336	up
1-G0EDD0L01EP7RU	466	hypothetical protein	25	4.56576	52	11.3983	-1.31989	0.00589459	up
1-G0EDD0L01BPTWZ	434	hypothetical protein	1	0.18263	11	2.41118	-3.72274	0.0350929	up
1-G0EDD0L01EIRFA	434	hypothetical protein	157	28.673	341	74.7465	-1.38231	2.39616e-22	up
Contig23325	1341	hypothetical protein	70	12.7841	255	55.8954	-2.12838	8.55757e-31	up
Contig28042	424	hypothetical protein	18934	3457.92	25760	5646.54	-0.707461	0	up
1-G0CLBUI04IIRPB	129	hypothetical protein	23	4.2005	46	10.0831	-1.26331	0.0191208	up
1-G0EDD0L01B1U22	336	hypothetical protein	0	0	11	2.41118	-4.72274	0.0183203	up
Contig4387	1241	hypothetical protein	16	2.92209	36	7.89112	-1.43323	0.0248907	up
Contig11924	788	hypothetical protein	0	0	12	2.63037	-4.84827	0.010358	up
Contig16373	811	hypothetical protein	154	28.1251	199	43.6204	-0.633145	0.00264756	up
Contig2949	1732	hypothetical protein	71	12.9668	100	21.9198	-0.757416	0.0274744	up
Contig20662	777	hypothetical protein	267	48.7623	302	66.1977	-0.441016	0.0133654	up
Contig12949	569	hypothetical protein	44	8.03573	71	15.563	-0.953623	0.021244	up
Contig17755	1415	hypothetical protein	2	0.365261	14	3.06877	-3.07066	0.0234285	up
Contig8988	1136	hypothetical protein	237	43.2834	281	61.5946	-0.50899	0.00378838	up
Contig11721	488	hypothetical protein	60	10.9578	104	22.7966	-1.05686	0.000336541	up
3-G0EDD0L02GM4G1	530	hypothetical protein	10	1.8263	38	8.32952	-2.18931	0.00018763	up
Contig16193	554	hypothetical protein	27	4.93102	49	10.7407	-1.12313	0.0352847	up
1-G0CLBUI04JT1BE	405	hypothetical protein	290	52.9628	341	74.7465	-0.497026	0.00113631	up
3-G0EDD0L02JISJO	304	hypothetical protein	143	26.1161	285	62.4714	-1.25825	5.32712e-16	up
1-G0EDD0L01DTJ4C	305	hypothetical protein	832	151.948	1585	347.429	-1.19313	1.36707e-84	up
1-G0EDD0L01B43L7	255	hypothetical protein	7	1.27841	35	7.67192	-2.58524	5.18877e-05	up
Contig21488	583	hypothetical protein	5508	1005.93	6661	1460.08	-0.537517	1.03998e-90	up
3-G0EDD0L02F5NKP	498	hypothetical protein	48	8.76626	88	19.2894	-1.13778	0.000535299	up
1-G0CLBUI04JC93M	393	hypothetical protein	1	0.18263	16	3.50717	-4.26331	0.002002	up
2-G0EDD0L01DMJHX	462	hypothetical protein	132	24.1072	172	37.702	-0.645178	0.00593333	up
Contig2291	592	hypothetical protein	30	5.47891	63	13.8095	-1.3337	0.00118328	up
Contig2492	1145	hypothetical protein	56	10.2273	101	22.139	-1.11416	0.000189061	up
2-G0EDD0L01CQ049	534	hypothetical protein	0	0	13	2.84957	-4.96375	0.00590099	up
1-G0EDD0L01C4IMS	515	hypothetical protein	219	39.996	251	55.0187	-0.460064	0.024054	up
Contig5766	424	hypothetical protein	3454	630.805	3447	755.575	-0.26038	1.40279e-11	up
1-G0EDD0L01AGMLL	321	hypothetical protein	3	0.547891	16	3.50717	-2.67834	0.0238902	up
1-G0EDD0L01C1QH5	431	hypothetical protein	182	33.2387	309	67.7321	-1.02698	2.12309e-12	up
Contig9082	780	hypothetical protein	14	2.55682	35	7.67192	-1.58524	0.0127885	up
Contig9489	517	hypothetical protein	10	1.8263	30	6.57593	-1.84827	0.00874763	up
1-G0EDD0L01AZQJR	487	hypothetical protein	250	45.6576	396	86.8023	-0.92688	1.93546e-13	up
Contig2942	3376	hypothetical protein	401	73.2348	421	92.2823	-0.333525	0.0356737	up
2-G0EDD0L01B3OI4	480	hypothetical protein	7	1.27841	23	5.04155	-1.97951	0.0238763	up
1-G0EDD0L01BMXP0	158	hypothetical protein	14	2.55682	44	9.6447	-1.91538	0.000245683	up
3-G0EDD0L02FWT2D	432	hypothetical protein	6132	1119.89	5647	1237.81	-0.144434	6.42422e-06	up
1-G0EDD0L01AWQ7W	548	hypothetical protein	0	0	15	3.28797	-5.1702	0.00190133	up
Contig8233	608	hypothetical protein	2444	446.349	2628	576.052	-0.368028	3.14088e-17	up
1-G0EDD0L01AVYZE	516	hypothetical protein	35	6.39206	62	13.5903	-1.08822	0.0134626	up
Contig21277	432	hypothetical protein	37	6.75732	61	13.3711	-0.984591	0.0348543	up
3-G0EDD0L02IZVDB	373	hypothetical protein	1	0.18263	16	3.50717	-4.26331	0.002002	up
1-G0CLBUI04I2XC2	305	hypothetical protein	1057	193.04	1043	228.623	-0.244071	0.00602217	up
1-G0EDD0L01B88PI	435	hypothetical protein	8	1.46104	35	7.67192	-2.39259	0.000143813	up
1-G0EDD0L01DUK6F	478	hypothetical protein	13	2.37419	32	7.01433	-1.56287	0.0236008	up
1-G0EDD0L01DXH68	392	hypothetical protein	2	0.365261	31	6.79513	-4.2175	8.69911e-07	up
Contig14634	2944	hypothetical protein	781	142.634	891	195.305	-0.45341	2.28212e-08	up
3-G0EDD0L02J2LYF	524	hypothetical protein	283	51.6844	382	83.7336	-0.696078	9.61447e-08	up
Contig6288	1992	hypothetical protein	314	57.3459	438	96.0086	-0.743473	4.36582e-10	up
1-G0EDD0L01A22ID	512	hypothetical protein	779	142.269	789	172.947	-0.281709	0.00623223	up
Contig5769	2233	hypothetical protein	33504	6118.85	56840	12459.2	-1.02588	0	up
Contig15870	2280	hypothetical protein	73	13.332	111	24.331	-0.867898	0.0034216	up
Contig4552	1718	hypothetical protein	946	172.768	942	206.484	-0.257194	0.00608466	up
2-G0EDD0L01BFOKG	512	hypothetical protein	24	4.38313	53	11.6175	-1.40627	0.00254541	up
1-G0EDD0L01ARWML	293	hypothetical protein	102	18.6283	183	40.1132	-1.10658	3.72625e-08	up
Contig1226	1994	hypothetical protein	483	88.2104	516	113.106	-0.358655	0.00509316	up
Contig13266	854	hypothetical protein	44	8.03573	70	15.3438	-0.933159	0.0275044	up
3-G0EDD0L02J4NAO	490	hypothetical protein	4	0.730521	37	8.11032	-3.47276	4.11549e-07	up
1-G0CLBUI04INJB3	332	hypothetical protein	10	1.8263	48	10.5215	-2.52634	8.90499e-07	up
Contig22800	594	hypothetical protein	1651	301.523	1675	367.156	-0.284128	1.70911e-06	up
2-G0EDD0L01EL21J	384	hypothetical protein	64	11.6883	94	20.6046	-0.817896	0.0191641	up
Contig4205	389	hypothetical protein	92	16.802	124	27.1805	-0.693942	0.0200168	up
2-G0EDD0L01CUU4I	463	hypothetical protein	77	14.0625	153	33.5373	-1.25391	2.52613e-08	up
Contig4183	553	hypothetical protein	181	33.0561	217	47.5659	-0.525013	0.0141512	up
1-G0CLBUI04JYQN1	391	hypothetical protein	1	0.18263	11	2.41118	-3.72274	0.0350929	up
2-G0EDD0L01CC5WP	428	hypothetical protein	27	4.93102	67	14.6863	-1.57451	4.76042e-05	up
Contig22948	1980	hypothetical protein	39	7.12258	65	14.2479	-1.00027	0.022217	up
1-G0EDD0L01APYJM	370	hypothetical protein	2	0.365261	14	3.06877	-3.07066	0.0234285	up
1-G0EDD0L01BDFM1	488	hypothetical protein	141	25.7509	230	50.4155	-0.969246	3.00292e-08	up
1-G0EDD0L01EBJK9	364	hypothetical protein	22	4.01787	103	22.5774	-2.49038	9.74673e-15	up
1-G0EDD0L01D5J28	417	hypothetical protein	34	6.20943	69	15.1247	-1.28437	0.000876636	up
2-G0EDD0L01D8LEW	542	hypothetical protein	15	2.73945	42	9.20631	-1.74873	0.00126411	up
Contig19034	613	hypothetical protein	135	24.6551	190	41.6476	-0.756347	0.000229983	up
1-G0CLBUI04IPX5Y	472	hypothetical protein	0	0	10	2.19198	-4.58524	0.0316705	up
1-G0EDD0L01EMIL3	503	hypothetical protein	2093	382.245	2008	440.149	-0.203494	0.000490149	up
1-G0EDD0L01DZDAP	468	hypothetical protein	18	3.28735	43	9.42551	-1.51965	0.00508573	up
1-G0EDD0L01A48MI	412	hypothetical protein	2	0.365261	19	4.16476	-3.51123	0.0013765	up
Contig18431	615	hypothetical protein	80	14.6104	132	28.9341	-0.985773	8.97371e-05	up
Contig8433	732	hypothetical protein	8	1.46104	30	6.57593	-2.1702	0.00194602	up
1-G0EDD0L01C92AB	429	hypothetical protein	0	0	14	3.06877	-5.07066	0.00335408	up
Contig26463	525	hypothetical protein	16	2.92209	35	7.67192	-1.39259	0.0352825	up
3-G0EDD0L02GXN8O	526	hypothetical protein	1120	204.546	2008	440.149	-1.10557	5.68016e-95	up
3-G0EDD0L02GIXRP	375	hypothetical protein	449	82.001	471	103.242	-0.332319	0.0212864	up
1-G0EDD0L01BW0Y2	480	hypothetical protein	96	17.5325	138	30.2493	-0.786869	0.00234131	up
Contig11427	543	hypothetical protein	307	56.0675	355	77.8152	-0.472888	0.00178197	up
3-G0EDD0L02GSU0C	530	hypothetical protein	107	19.5414	327	71.6777	-1.87499	1.66788e-33	up
Contig21044	977	hypothetical protein	138	25.203	208	45.5931	-0.855222	5.70604e-06	up
1-G0EDD0L01D3WL7	411	hypothetical protein	499	91.1325	570	124.943	-0.455229	2.68408e-05	up
Contig23599	695	hypothetical protein	3653	667.149	3673	805.114	-0.271184	2.09046e-13	up
Contig783	967	hypothetical protein	128	23.3767	234	51.2923	-1.13367	5.5158e-11	up
1-G0EDD0L01DE490	532	hypothetical protein	79	14.4278	117	25.6461	-0.829891	0.00405861	up
1-G0EDD0L01BC4MU	336	hypothetical protein	0	0	15	3.28797	-5.1702	0.00190133	up
1-G0EDD0L01ES3P2	432	hypothetical protein	7	1.27841	32	7.01433	-2.45595	0.000268068	up
Contig21862	1463	hypothetical protein	377	68.8516	399	87.4599	-0.345131	0.0342972	up
1-G0CLBUI04I0ZKV	479	hypothetical protein	5	0.913152	19	4.16476	-2.18931	0.0326047	up
1-G0CLBUI04H5V3L	432	hypothetical protein	191	34.8824	226	49.5387	-0.506057	0.0165906	up
3-G0EDD0L02IE053	431	hypothetical protein	2750	502.233	2799	613.535	-0.288787	1.89729e-11	up
Contig428	286	hypothetical protein	16	2.92209	42	9.20631	-1.65562	0.00240014	up
Contig13693	498	hypothetical protein	8	1.46104	25	5.47995	-1.90716	0.0200192	up
Contig14408	634	hypothetical protein	188	34.3345	219	48.0043	-0.483505	0.0304756	up
3-G0EDD0L02GYR72	251	hypothetical protein	4	0.730521	22	4.82235	-2.72274	0.00284389	up
2-G0EDD0L01E4047	495	hypothetical protein	5	0.913152	23	5.04155	-2.46494	0.00458397	up
2-G0EDD0L01A381N	367	hypothetical protein	0	0	16	3.50717	-5.26331	0.00105144	up
Contig8218	3467	hypothetical protein	158	28.8556	195	42.7436	-0.566857	0.0117551	up
Contig4399	634	hypothetical protein	2	0.365261	14	3.06877	-3.07066	0.0234285	up
1-G0CLBUI04J0DNB	503	hypothetical protein	2496	455.845	2304	505.032	-0.14783	0.0180864	up
3-G0EDD0L02F5GE5	449	hypothetical protein	1849	337.683	1866	409.023	-0.276511	6.89099e-07	up
Contig11877	2087	hypothetical protein	2632	480.683	2701	592.053	-0.300641	6.18704e-12	up
2-G0EDD0L01C9OI9	387	hypothetical protein	37	6.75732	62	13.5903	-1.00805	0.026501	up
3-G0EDD0L02HZ7Z8	457	hypothetical protein	14	2.55682	33	7.23353	-1.50035	0.0273546	up
Contig26898	800	hypothetical protein	63	11.5057	124	27.1805	-1.24022	1.40339e-06	up
2-G0EDD0L01EJSDT	219	hypothetical protein	134	24.4725	207	45.374	-0.890705	2.18755e-06	up
Contig27727	453	hypothetical protein	91	16.6194	120	26.3037	-0.662403	0.0353453	up
3-G0EDD0L02GA7RX	390	hypothetical protein	1654	302.071	1693	371.102	-0.29693	3.75503e-07	up
1-G0EDD0L01DXBHW	498	hypothetical protein	593	108.3	643	140.944	-0.380094	0.000300534	up
3-G0EDD0L02G68I5	441	hypothetical protein	2294	418.954	2861	627.125	-0.581961	1.68407e-44	up
Contig26255	497	hypothetical protein	91	16.6194	164	35.9484	-1.11306	2.43468e-07	up
1-G0EDD0L01DYKFU	431	hypothetical protein	314	57.3459	540	118.367	-1.0455	9.27065e-23	up
Contig27740	637	hypothetical protein	212	38.7176	253	55.4571	-0.51838	0.00622922	up
1-G0EDD0L01ECV2E	380	hypothetical protein	45	8.21836	80	17.5358	-1.09338	0.00222386	up
2-G0EDD0L01DBGFG	509	hypothetical protein	10	1.8263	48	10.5215	-2.52634	8.90499e-07	up
Contig490	666	hypothetical protein	364	66.4774	393	86.1447	-0.373898	0.0172349	up
Contig5232	966	hypothetical protein	15	2.73945	34	7.45273	-1.44388	0.031524	up
1-G0CLBUI04JYS2K	401	hypothetical protein	6	1.09578	22	4.82235	-2.13778	0.0179532	up
1-G0EDD0L01D4TMO	484	hypothetical protein	35	6.39206	60	13.1519	-1.04091	0.0239867	up
Contig7350	502	hypothetical protein	1	0.18263	11	2.41118	-3.72274	0.0350929	up
3-G0EDD0L02JK0B8	426	hypothetical protein	22	4.01787	48	10.5215	-1.38884	0.00595542	up
1-G0EDD0L01BEB08	449	hypothetical protein	7	1.27841	23	5.04155	-1.97951	0.0238763	up
Contig15520	709	hypothetical protein	115	21.0025	147	32.2221	-0.617489	0.0241959	up
Contig1757	1460	hypothetical protein	395	72.139	464	101.708	-0.495579	4.92222e-05	up
Contig19812	473	hypothetical protein	157	28.673	189	41.4284	-0.530929	0.0268566	up
1-G0EDD0L01C598O	289	hypothetical protein	101	18.4457	282	61.8138	-1.74465	4.69134e-26	up
1-G0EDD0L01BMJ27	473	hypothetical protein	1	0.18263	12	2.63037	-3.84827	0.0201337	up
Contig4207	603	hypothetical protein	20	3.65261	47	10.3023	-1.49597	0.00315054	up
Contig5580	1780	hypothetical protein	162	29.5861	232	50.8539	-0.781438	1.0815e-05	up
1-G0EDD0L01CFYL6	390	hypothetical protein	327	59.7201	653	143.136	-1.2611	1.53665e-37	up
2-G0EDD0L01E046O	411	hypothetical protein	732	133.685	747	163.741	-0.292572	0.00557828	up
Contig22212	419	hypothetical protein	32	5.84417	74	16.2206	-1.47276	4.70274e-05	up
1-G0EDD0L01DGIP1	421	hypothetical protein	52	9.49678	79	17.3166	-0.866648	0.0280694	up
2-G0EDD0L01EEO43	500	hypothetical protein	1059	193.406	1042	228.404	-0.23996	0.00762804	up
Contig9205	550	hypothetical protein	13	2.37419	42	9.20631	-1.95518	0.000297297	up
Contig18224	413	hypothetical protein	16	2.92209	36	7.89112	-1.43323	0.0248907	up
Contig8134	4028	hypothetical protein	136	24.8377	206	45.1548	-0.862345	5.37022e-06	up
3-G0EDD0L02FQVZ4	280	hypothetical protein	184	33.604	218	47.7851	-0.50793	0.0196402	up
1-G0EDD0L01CMI8I	538	hypothetical protein	93	16.9846	215	47.1275	-1.47234	2.53716e-15	up
Contig8084	1237	hypothetical protein	23	4.2005	45	9.8639	-1.2316	0.0261221	up
1-G0CLBUI04IF4US	302	hypothetical protein	85	15.5236	197	43.182	-1.47597	4.78183e-14	up
Contig23763	608	hypothetical protein	29	5.29628	57	12.4943	-1.23822	0.0061653	up
3-G0EDD0L02F4E21	416	hypothetical protein	13342	2436.65	29997	6575.28	-1.43215	0	up
2-G0EDD0L01ES5SD	393	hypothetical protein	138	25.203	188	41.2092	-0.709372	0.00076854	up
1-G0EDD0L01D0NIB	489	hypothetical protein	7	1.27841	23	5.04155	-1.97951	0.0238763	up
Contig5081	1003	hypothetical protein	326	59.5375	353	77.3768	-0.378103	0.0270297	up
Contig24013	1155	hypothetical protein	1881	343.528	1772	388.419	-0.177186	0.0106212	up
Contig25572	556	hypothetical protein	1	0.18263	11	2.41118	-3.72274	0.0350929	up
1-G0CLBUI04JOFKD	342	hypothetical protein	153	27.9424	265	58.0874	-1.05577	4.35855e-11	up
Contig9240	581	hypothetical protein	0	0	15	3.28797	-5.1702	0.00190133	up
1-G0EDD0L01AG8SR	361	hypothetical protein	215	39.2655	526	115.298	-1.55403	1.39145e-41	up
Contig1806	919	hypothetical protein	86	15.7062	128	28.0573	-0.837042	0.0018419	up
Contig26828	1106	hypothetical protein	40	7.30521	70	15.3438	-1.07066	0.00750265	up
2-G0EDD0L01BBOEC	440	hypothetical protein	13	2.37419	34	7.45273	-1.65033	0.0107091	up
Contig12470	709	hypothetical protein	162	29.5861	254	55.6762	-0.912142	3.14206e-08	up
2-G0EDD0L01EN107	509	hypothetical protein	159	29.0382	198	43.4012	-0.579781	0.00834754	up
3-G0EDD0L02GW6J7	455	hypothetical protein	68	12.4189	124	27.1805	-1.13004	1.23082e-05	up
1-G0EDD0L01DZDXQ	347	hypothetical protein	136	24.8377	227	49.7579	-1.00239	1.26292e-08	up
Contig1478	1326	hypothetical protein	1756	320.699	1640	359.484	-0.16471	0.034831	up
1-G0EDD0L01E10DC	453	hypothetical protein	217	39.6308	269	58.9642	-0.573218	0.000928405	up
3-G0EDD0L02I1P6L	316	hypothetical protein	23	4.2005	46	10.0831	-1.26331	0.0191208	up
1-G0CLBUI04JPN72	461	hypothetical protein	24	4.38313	45	9.8639	-1.1702	0.0384168	up
3-G0EDD0L02J0DP5	407	hypothetical protein	38	6.93995	66	14.4671	-1.05977	0.0119667	up
2-G0EDD0L01CUHST	536	hypothetical protein	40	7.30521	91	19.947	-1.44917	4.13687e-06	up
3-G0EDD0L02H0JLV	527	hypothetical protein	4732	864.207	5696	1248.55	-0.530806	1.14605e-75	up
Contig3835	672	hypothetical protein	7722	1410.27	8705	1908.12	-0.436177	8.87452e-81	up
Contig4812	2059	hypothetical protein	508	92.7762	607	133.053	-0.520175	2.74382e-07	up
1-G0EDD0L01AXTGE	447	hypothetical protein	374	68.3037	458	100.393	-0.555617	3.64525e-06	up
Contig26648	350	hypothetical protein	19	3.46998	41	8.98711	-1.37293	0.0177539	up
1-G0CLBUI04IEZ1I	376	hypothetical protein	235	42.9181	326	71.4585	-0.735518	2.922e-07	up
3-G0EDD0L02GHMWK	352	hypothetical protein	773	141.173	922	202.1	-0.517606	3.53074e-11	up
Contig2042	888	hypothetical protein	82	14.9757	119	26.0845	-0.800573	0.00557789	up
1-G0EDD0L01CBR17	436	hypothetical protein	10	1.8263	30	6.57593	-1.84827	0.00874763	up
1-G0EDD0L01BV9E6	387	hypothetical protein	440	80.3573	593	129.984	-0.693836	3.47757e-12	up
1-G0EDD0L01BSB4A	469	hypothetical protein	77	14.0625	121	26.5229	-0.915384	0.000783087	up
2-G0EDD0L01CDCN2	333	hypothetical protein	1030	188.109	1847	404.858	-1.10585	2.5809e-87	up
Contig7739	465	hypothetical protein	12	2.19156	31	6.79513	-1.63254	0.0200164	up
Contig24763	507	hypothetical protein	4193	765.769	4540	995.158	-0.378017	9.24058e-32	up
1-G0CLBUI04JN8G3	486	hypothetical protein	17	3.10472	39	8.54872	-1.46125	0.013719	up
Contig7296	1061	hypothetical protein	21	3.83524	47	10.3023	-1.42558	0.00528428	up
Contig3942	411	hypothetical protein	21	3.83524	48	10.5215	-1.45595	0.00360842	up
Contig11880	559	hypothetical protein	55	10.0447	85	18.6318	-0.891338	0.0146348	up
1-G0EDD0L01EH779	451	hypothetical protein	0	0	11	2.41118	-4.72274	0.0183203	up
3-G0EDD0L02FUD7Q	482	hypothetical protein	4	0.730521	18	3.94556	-2.43323	0.0225987	up
Contig4573	2810	hypothetical protein	678	123.823	795	174.262	-0.492977	1.0169e-08	up
Contig28265	735	hypothetical protein	190	34.6998	230	50.4155	-0.538942	0.00744759	up
1-G0EDD0L01AP01P	272	hypothetical protein	1	0.18263	11	2.41118	-3.72274	0.0350929	up
1-G0EDD0L01AQW94	232	hypothetical protein	45	8.21836	73	16.0014	-0.961279	0.0170612	up
2-G0EDD0L01BGR2E	501	hypothetical protein	207	37.8045	274	60.0602	-0.667852	4.3679e-05	up
Contig4744	1025	hypothetical protein	15	2.73945	38	8.32952	-1.60434	0.00682164	up
2-G0EDD0L01DMU9H	353	hypothetical protein	0	0	10	2.19198	-4.58524	0.0316705	up
1-G0EDD0L01EMGXV	373	hypothetical protein	403	73.6	442	96.8854	-0.396574	0.00398986	up
2-G0EDD0L01D0YRH	296	hypothetical protein	8	1.46104	65	14.2479	-3.28567	3.38409e-12	up
Contig4057	504	hypothetical protein	993	181.352	2035	446.068	-1.29847	2.14243e-124	up
Contig20719	417	hypothetical protein	14	2.55682	44	9.6447	-1.91538	0.000245683	up
Contig7407	565	hypothetical protein	387	70.6779	415	90.9671	-0.364085	0.0167452	up
3-G0EDD0L02HZ6BD	374	hypothetical protein	14	2.55682	49	10.7407	-2.07066	2.17805e-05	up
Contig20639	492	hypothetical protein	3515	641.946	3630	795.688	-0.309752	3.29455e-17	up
3-G0EDD0L02G7IQJ	352	hypothetical protein	536	97.8899	1285	281.669	-1.52477	5.63209e-100	up
1-G0EDD0L01EG7D8	228	hypothetical protein	102	18.6283	260	56.9914	-1.61325	2.11117e-21	up
1-G0EDD0L01DA01M	453	hypothetical protein	1606	293.304	2023	443.437	-0.596332	1.18788e-32	up
2-G0EDD0L01E6SPG	312	hypothetical protein	293	53.5107	830	181.934	-1.76552	1.7398e-79	up
1-G0EDD0L01BABPH	432	hypothetical protein	9	1.64367	48	10.5215	-2.67834	3.15223e-07	up
3-G0EDD0L02GM76Q	435	hypothetical protein	7653	1397.67	12147	2662.6	-0.92981	0	up
2-G0EDD0L01CF0JW	428	hypothetical protein	22	4.01787	57	12.4943	-1.63677	0.000159847	up
3-G0EDD0L02IF3AO	460	hypothetical protein	42	7.67047	101	22.139	-1.5292	2.18672e-07	up
3-G0EDD0L02HRW49	383	hypothetical protein	7	1.27841	27	5.91834	-2.21084	0.00365409	up
1-G0CLBUI04IMTZS	403	hypothetical protein	0	0	24	5.26075	-5.84827	1.07248e-05	up
Contig4133	482	hypothetical protein	32	5.84417	56	12.2751	-1.07066	0.0269547	up
Contig706	721	hypothetical protein	193	35.2477	234	51.2923	-0.541215	0.00622265	up
Contig21801	298	hypothetical protein	1916	349.92	5225	1145.31	-1.71064	0	up
2-G0EDD0L01BT8V9	319	hypothetical protein	1	0.18263	12	2.63037	-3.84827	0.0201337	up
1-G0EDD0L01C6RI0	398	hypothetical protein	4	0.730521	42	9.20631	-3.65562	1.87019e-08	up
Contig759	1025	hypothetical protein	31	5.66154	56	12.2751	-1.11647	0.0190899	up
3-G0EDD0L02HVSI5	320	hypothetical protein	1097	200.345	1272	278.82	-0.476842	2.33087e-13	up
Contig23681	725	hypothetical protein	9206	1681.29	11216	2458.52	-0.548219	5.13574e-159	up
3-G0EDD0L02G8R86	527	hypothetical protein	2066	377.314	6233	1366.26	-1.85639	0	up
Contig18374	592	hypothetical protein	11	2.00893	28	6.13754	-1.61123	0.0362479	up
Contig5211	624	hypothetical protein	397	72.5042	432	94.6935	-0.385199	0.00682815	up
1-G0CLBUI04I3250	408	hypothetical protein	49	8.94889	84	18.4126	-1.04091	0.00284806	up
Contig5741	238	hypothetical protein	3832	699.839	3763	824.841	-0.237093	1.57574e-10	up
Contig4019	3360	hypothetical protein	517	94.4199	537	117.709	-0.318065	0.0164183	up
1-G0EDD0L01BLZ69	296	hypothetical protein	19	3.46998	40	8.76791	-1.33731	0.0249173	up
Contig11299	874	hypothetical protein	151	27.5772	197	43.182	-0.646954	0.00211868	up
Contig1382	2217	hypothetical protein	255	46.5707	311	68.1705	-0.549725	0.00048073	up
2-G0EDD0L01ED6ZZ	505	hypothetical protein	3	0.547891	17	3.72636	-2.76581	0.0141595	up
1-G0CLBUI04ICHVS	358	hypothetical protein	2	0.365261	15	3.28797	-3.1702	0.0136376	up
1-G0EDD0L01CG3NR	468	hypothetical protein	55	10.0447	82	17.9742	-0.839499	0.0306322	up
1-G0CLBUI04IMGML	460	hypothetical protein	12	2.19156	46	10.0831	-2.20191	1.78931e-05	up
Contig1162	741	hypothetical protein	138	25.203	47	10.3023	1.29063	1.73006e-06	down
1-G0EDD0L01ERK9K	163	hypothetical protein	360	65.7469	219	48.0043	0.453759	0.0101087	down
2-G0EDD0L01BO6L7	336	hypothetical protein	26	4.74839	4	0.876791	2.43713	0.00757669	down
Contig17017	721	hypothetical protein	77	14.0625	19	4.16476	1.75555	1.14455e-05	down
1-G0CLBUI04IFYVQ	318	hypothetical protein	20	3.65261	2	0.438396	3.05862	0.00872722	down
Contig13267	800	hypothetical protein	992	181.169	647	141.821	0.353267	8.83382e-05	down
1-G0EDD0L01BBH5W	525	hypothetical protein	460	84.0099	270	59.1834	0.505367	0.000274825	down
Contig27641	1315	hypothetical protein	160	29.2209	84	18.4126	0.666303	0.0199881	down
1-G0CLBUI04I1LKL	404	hypothetical protein	45	8.21836	11	2.41118	1.76911	0.00282273	down
1-G0EDD0L01DQNSP	434	hypothetical protein	1618	295.496	1162	254.708	0.214294	0.00578954	down
1-G0EDD0L01EVI1N	495	hypothetical protein	191	34.8824	106	23.235	0.586201	0.0258539	down
Contig14591	2399	hypothetical protein	519	94.7851	220	48.2235	0.974924	4.41929e-16	down
Contig11570	387	hypothetical protein	55	10.0447	5	1.09599	3.19612	2.93022e-08	down
Contig35	708	hypothetical protein	1132	206.738	411	90.0903	1.19836	2.47773e-50	down
Contig186	633	hypothetical protein	89	16.2541	34	7.45273	1.12496	0.00282475	down
1-G0EDD0L01A3PNV	405	hypothetical protein	500	91.3152	255	55.8954	0.708124	9.45231e-09	down
1-G0EDD0L01B4YJI	408	hypothetical protein	65	11.871	16	3.50717	1.75906	9.04363e-05	down
3-G0EDD0L02GBT74	438	hypothetical protein	69	12.6015	20	4.38396	1.52329	0.000424333	down
3-G0EDD0L02GQD4Z	431	hypothetical protein	23	4.2005	4	0.876791	2.26025	0.0256349	down
Contig21461	479	hypothetical protein	114	20.8199	33	7.23353	1.52519	6.45222e-07	down
3-G0EDD0L02GP17Z	383	hypothetical protein	36	6.57469	2	0.438396	3.90662	2.98315e-06	down
1-G0EDD0L01CQON6	405	hypothetical protein	27	4.93102	6	1.31519	1.90662	0.0341101	down
1-G0EDD0L01EUMZ3	545	hypothetical protein	1805	329.648	1160	254.269	0.374567	5.50598e-10	down
1-G0EDD0L01DEAYV	481	hypothetical protein	117	21.3677	52	11.3983	0.906618	0.00513229	down
Contig18576	1483	hypothetical protein	1091	199.25	410	89.8711	1.14865	3.03146e-45	down
Contig7273	388	hypothetical protein	153	27.9424	33	7.23353	1.94969	1.98077e-13	down
1-G0EDD0L01BXGL0	513	hypothetical protein	52	9.49678	12	2.63037	1.85217	0.000448792	down
Contig21927	497	hypothetical protein	312	56.9807	156	34.1949	0.736693	9.31498e-06	down
2-G0EDD0L01EC4AE	468	hypothetical protein	16	2.92209	0	0	4.73669	0.00549593	down
1-G0EDD0L01AI7TX	483	hypothetical protein	98	17.8978	41	8.98711	0.993851	0.00599504	down
Contig501	594	hypothetical protein	1321	241.255	679	148.835	0.69684	2.88837e-23	down
1-G0EDD0L01CJU1F	454	hypothetical protein	678	123.823	283	62.033	0.997176	5.2189e-22	down
1-G0EDD0L01AK6O4	526	hypothetical protein	3838	700.935	2695	590.738	0.246762	1.26093e-09	down
Contig26063	955	hypothetical protein	256	46.7534	132	28.9341	0.692299	0.000341166	down
3-G0EDD0L02JXQ59	411	hypothetical protein	266	48.5797	112	24.5502	0.98462	3.71749e-08	down
Contig5001	406	hypothetical protein	281	51.3191	127	27.8381	0.882434	3.95268e-07	down
1-G0EDD0L01AM8K7	422	hypothetical protein	21	3.83524	3	0.657593	2.54405	0.0200595	down
Contig5529	1845	hypothetical protein	126	23.0114	31	6.79513	1.75978	1.67918e-09	down
Contig23760	645	hypothetical protein	64	11.6883	25	5.47995	1.09284	0.0293515	down
Contig4604	1615	hypothetical protein	497	90.7673	195	42.7436	1.08646	1.74944e-18	down
1-G0EDD0L01EQUI9	521	hypothetical protein	12	2.19156	0	0	4.32166	0.0356414	down
Contig7303	1275	hypothetical protein	828	151.218	569	124.724	0.277895	0.0169809	down
Contig19073	482	hypothetical protein	34	6.20943	7	1.53438	2.0168	0.00592831	down
1-G0CLBUI04JXF4O	503	hypothetical protein	394	71.9563	160	35.0717	1.03682	2.01216e-13	down
Contig13381	1419	hypothetical protein	209	38.1697	117	25.6461	0.573687	0.0199831	down
Contig16279	776	hypothetical protein	247	45.1097	125	27.3997	0.719276	0.000249784	down
Contig2916	1147	hypothetical protein	368	67.208	219	48.0043	0.485468	0.00377396	down
Contig8801	528	hypothetical protein	106	19.3588	30	6.57593	1.55772	1.26691e-06	down
1-G0EDD0L01EDVU0	414	hypothetical protein	465	84.9231	264	57.8682	0.553386	3.88294e-05	down
Contig11959	629	hypothetical protein	67	12.2362	16	3.50717	1.80278	4.28128e-05	down
1-G0EDD0L01BFLVM	388	hypothetical protein	72	13.1494	15	3.28797	1.99973	2.38305e-06	down
Contig6026	1218	hypothetical protein	1060	193.588	720	157.822	0.294688	0.00139435	down
1-G0EDD0L01EB0CR	173	hypothetical protein	246	44.9271	35	7.67192	2.54992	1.05927e-30	down
Contig598	1233	hypothetical protein	168	30.6819	86	18.851	0.702745	0.00856752	down
Contig2792	988	hypothetical protein	96	17.5325	12	2.63037	2.73669	1.30148e-12	down
Contig5189	467	hypothetical protein	24	4.38313	3	0.657593	2.73669	0.00545809	down
Contig2377	1078	hypothetical protein	947	172.951	664	145.547	0.248874	0.0253062	down
Contig10210	770	hypothetical protein	133	24.2898	64	14.0287	0.791975	0.010047	down
2-G0EDD0L01EJ6OX	220	hypothetical protein	89	16.2541	26	5.69914	1.51199	2.8625e-05	down
1-G0EDD0L01C0EWW	392	hypothetical protein	100	18.263	34	7.45273	1.29309	0.000117942	down
2-G0EDD0L01D6OAN	161	hypothetical protein	12	2.19156	0	0	4.32166	0.0356414	down
Contig3114	395	hypothetical protein	162	29.5861	71	15.563	0.926796	0.000216733	down
3-G0EDD0L02FWQJ0	489	hypothetical protein	120	21.9156	49	10.7407	1.02887	0.000757818	down
1-G0CLBUI04JROSG	509	hypothetical protein	30	5.47891	7	1.53438	1.83623	0.0259419	down
Contig20981	1234	hypothetical protein	161	29.4035	82	17.9742	0.710058	0.00998062	down
2-G0EDD0L01EK56L	203	hypothetical protein	409	74.6958	245	53.7035	0.476012	0.00222554	down
3-G0EDD0L02HE7W5	366	hypothetical protein	6679	1219.79	4387	961.621	0.34309	1.76765e-32	down
1-G0EDD0L01DB3RW	523	hypothetical protein	144	26.2988	73	16.0014	0.716793	0.0176296	down
2-G0EDD0L01D87ML	478	hypothetical protein	38	6.93995	10	2.19198	1.66269	0.0153915	down
Contig8075	2097	hypothetical protein	673	122.91	361	79.1304	0.6353	8.86124e-10	down
Contig3092	1139	hypothetical protein	745	136.06	189	41.4284	1.71555	7.25344e-57	down
1-G0EDD0L01DE5WS	405	hypothetical protein	394	71.9563	235	51.5115	0.482228	0.00248458	down
3-G0EDD0L02GHOZX	301	hypothetical protein	110	20.0893	20	4.38396	2.19612	3.54097e-11	down
Contig12526	1090	hypothetical protein	441	80.54	207	45.374	0.827841	3.41438e-10	down
Contig5665	2352	hypothetical protein	1032	188.474	699	153.219	0.298771	0.00140198	down
2-G0EDD0L01ER7FG	347	hypothetical protein	17192	3139.78	2617	573.641	2.45244	0	down
Contig1907	791	hypothetical protein	131	23.9246	67	14.6863	0.704027	0.0334986	down
1-G0EDD0L01E0T6D	514	hypothetical protein	63	11.5057	24	5.26075	1.12901	0.0242117	down
1-G0EDD0L01EMDAD	440	hypothetical protein	73	13.332	9	1.97278	2.75659	1.4554e-09	down
1-G0CLBUI04IVIIG	434	hypothetical protein	382	69.7648	29	6.35674	3.45614	7.70196e-65	down
3-G0EDD0L02JFEPK	393	hypothetical protein	28	5.11365	5	1.09599	2.22212	0.00943835	down
Contig12956	2199	hypothetical protein	3164	577.842	2268	497.141	0.217022	4.36448e-06	down
Contig14816	491	hypothetical protein	37	6.75732	10	2.19198	1.62422	0.0214001	down
Contig762	1799	hypothetical protein	7894	1441.68	2901	635.893	1.1809	0	down
2-G0EDD0L01CYGP5	462	hypothetical protein	17	3.10472	2	0.438396	2.82416	0.0332827	down
Contig13180	575	hypothetical protein	59	10.7752	15	3.28797	1.71245	0.000377648	down
Contig6696	1184	hypothetical protein	728	132.955	487	106.749	0.316709	0.00826156	down
1-G0EDD0L01ETUKL	332	hypothetical protein	12	2.19156	0	0	4.32166	0.0356414	down
1-G0EDD0L01APWSC	174	hypothetical protein	46	8.40099	9	1.97278	2.09033	0.000312336	down
2-G0EDD0L01CELL4	460	hypothetical protein	18	3.28735	1	0.219198	3.90662	0.00480112	down
1-G0EDD0L01C2FOO	393	hypothetical protein	44	8.03573	8	1.75358	2.19612	0.000262196	down
1-G0EDD0L01EB7MG	390	hypothetical protein	54	9.86204	0	0	6.49158	8.36589e-11	down
3-G0EDD0L02JPQEA	322	hypothetical protein	17	3.10472	2	0.438396	2.82416	0.0332827	down
1-G0EDD0L01DDBAK	292	hypothetical protein	1980	361.608	1417	310.603	0.219353	0.000805974	down
2-G0EDD0L01BFVEM	604	hypothetical protein	22	4.01787	4	0.876791	2.19612	0.0373998	down
1-G0EDD0L01DZUIK	549	hypothetical protein	2027	370.192	1293	283.423	0.385317	6.68273e-12	down
1-G0EDD0L01DNB70	378	hypothetical protein	748	136.607	360	78.9112	0.791734	2.72966e-16	down
1-G0EDD0L01EDRJG	443	hypothetical protein	553	100.995	329	72.1161	0.485885	8.17447e-05	down
2-G0EDD0L01ECVK2	399	hypothetical protein	24	4.38313	1	0.219198	4.32166	0.000233358	down
1-G0CLBUI04JW7I9	407	hypothetical protein	19	3.46998	2	0.438396	2.98462	0.0137844	down
Contig2172	767	hypothetical protein	62	11.3231	24	5.26075	1.10593	0.0311828	down
1-G0EDD0L01DG5ZI	267	hypothetical protein	82	14.9757	17	3.72636	2.00678	2.71889e-07	down
3-G0EDD0L02HSLPH	491	hypothetical protein	40	7.30521	0	0	6.05862	5.4198e-08	down
Contig5603	520	hypothetical protein	1365	249.29	55	12.0559	4.37002	7.07227e-273	down
Contig18860	667	hypothetical protein	19	3.46998	2	0.438396	2.98462	0.0137844	down
Contig10544	962	hypothetical protein	145	26.4814	61	13.3711	0.985865	0.000235659	down
Contig1251	1388	hypothetical protein	762	139.164	513	112.448	0.307525	0.00873719	down
Contig2312	409	hypothetical protein	87	15.8888	23	5.04155	1.65607	6.58559e-06	down
2-G0EDD0L01CIYVE	435	hypothetical protein	68	12.4189	3	0.657593	4.23919	9.71748e-13	down
3-G0EDD0L02IQ9XN	496	hypothetical protein	17	3.10472	1	0.219198	3.82416	0.00776427	down
1-G0EDD0L01EW53O	341	hypothetical protein	780	142.452	462	101.269	0.492274	4.73428e-07	down
Contig13478	448	hypothetical protein	487	88.941	317	69.4857	0.356132	0.0235597	down
Contig16602	400	hypothetical protein	104	18.9936	47	10.3023	0.882544	0.0144378	down
Contig10654	719	hypothetical protein	746	136.242	498	109.161	0.319723	0.00617744	down
2-G0EDD0L01DLCVC	379	hypothetical protein	14	2.55682	1	0.219198	3.54405	0.0315971	down
Contig24396	499	hypothetical protein	14	2.55682	1	0.219198	3.54405	0.0315971	down
Contig3631	1323	hypothetical protein	222	40.5439	128	28.0573	0.531109	0.0300617	down
1-G0EDD0L01DN1ZS	374	hypothetical protein	27	4.93102	1	0.219198	4.49158	5.07076e-05	down
Contig22759	552	hypothetical protein	205	37.4392	45	9.8639	1.92432	7.2621e-18	down
2-G0EDD0L01A00OB	478	hypothetical protein	73	13.332	21	4.60315	1.5342	0.000215979	down
1-G0EDD0L01CU5N0	444	hypothetical protein	48	8.76626	9	1.97278	2.15173	0.0001368	down
Contig19366	572	hypothetical protein	298	54.4238	172	37.702	0.529597	0.00547521	down
Contig16055	600	hypothetical protein	142	25.9335	71	15.563	0.736693	0.014389	down
1-G0EDD0L01EA5Z0	487	hypothetical protein	15	2.73945	0	0	4.64358	0.00880906	down
Contig12108	429	hypothetical protein	51	9.31415	18	3.94556	1.23919	0.0332866	down
1-G0EDD0L01CSOQR	497	hypothetical protein	2333	426.077	1692	370.883	0.20015	0.000906028	down
Contig11864	742	hypothetical protein	255	46.5707	135	29.5917	0.654231	0.000926172	down
1-G0EDD0L01D3QOD	506	hypothetical protein	63	11.5057	22	4.82235	1.25454	0.00927543	down
1-G0EDD0L01B8SVY	468	hypothetical protein	162	29.5861	16	3.50717	3.07654	2.09998e-24	down
Contig2110	575	hypothetical protein	135	24.6551	23	5.04155	2.28995	1.40029e-14	down
Contig1198	742	hypothetical protein	226	41.2745	103	22.5774	0.870371	1.48326e-05	down
Contig17905	514	hypothetical protein	107	19.5414	19	4.16476	2.23023	4.44287e-11	down
1-G0CLBUI04JJSTU	386	hypothetical protein	18	3.28735	2	0.438396	2.90662	0.0215054	down
Contig24711	1147	hypothetical protein	180	32.8735	51	11.1791	1.55612	1.78832e-11	down
1-G0CLBUI04JDBSQ	362	hypothetical protein	25	4.56576	5	1.09599	2.05862	0.0305367	down
1-G0CLBUI04JZ5I8	457	hypothetical protein	3248	593.183	2462	539.665	0.136414	0.0176808	down
Contig4042	873	hypothetical protein	317	57.8938	6	1.31519	5.46007	4.41032e-67	down
3-G0EDD0L02FT3SM	424	hypothetical protein	105	19.1762	46	10.0831	0.927376	0.00822583	down
Contig1674	951	hypothetical protein	42	7.67047	10	2.19198	1.80708	0.00377198	down
Contig1835	1533	hypothetical protein	3542	646.877	1445	316.741	1.03019	1.26107e-124	down
1-G0CLBUI04ILQWU	360	hypothetical protein	1317	240.524	890	195.086	0.302071	0.00010159	down
Contig22658	1067	hypothetical protein	145	26.4814	51	11.1791	1.24418	1.94619e-06	down
1-G0CLBUI04J2FDW	474	hypothetical protein	41	7.48784	4	0.876791	3.09424	6.62874e-06	down
1-G0CLBUI04IJ9V2	469	hypothetical protein	43	7.8531	4	0.876791	3.16296	2.42589e-06	down
1-G0EDD0L01DUADW	543	hypothetical protein	55	10.0447	12	2.63037	1.93309	0.000140206	down
1-G0EDD0L01A3P0S	485	hypothetical protein	83	15.1583	35	7.67192	0.982449	0.0189115	down
Contig7752	1317	hypothetical protein	153	27.9424	82	17.9742	0.636529	0.0367994	down
Contig17721	697	hypothetical protein	948	173.134	582	127.573	0.440561	5.45285e-07	down
1-G0CLBUI04I0745	384	hypothetical protein	28	5.11365	0	0	5.54405	1.57983e-05	down
1-G0EDD0L01AGI4S	463	hypothetical protein	38	6.93995	6	1.31519	2.39966	0.000390132	down
Contig7180	552	hypothetical protein	31	5.66154	7	1.53438	1.88353	0.0183801	down
1-G0EDD0L01D67II	432	hypothetical protein	318	58.0764	146	32.0029	0.859751	9.62193e-08	down
Contig17662	559	hypothetical protein	347	63.3727	209	45.8123	0.468126	0.00883189	down
1-G0CLBUI04JB8AX	216	hypothetical protein	14	2.55682	1	0.219198	3.54405	0.0315971	down
Contig12033	1787	hypothetical protein	191	34.8824	105	23.0158	0.599876	0.0209201	down
Contig3453	968	hypothetical protein	115	21.0025	48	10.5215	0.99722	0.001771	down
1-G0EDD0L01EDF47	508	hypothetical protein	28	5.11365	1	0.219198	4.54405	3.10587e-05	down
1-G0CLBUI04JRJXF	371	hypothetical protein	478	87.2973	240	52.6075	0.730669	7.61276e-09	down
Contig3444	1428	hypothetical protein	878	160.349	536	117.49	0.448681	1.08781e-06	down
1-G0EDD0L01D5PTL	461	hypothetical protein	415	75.7916	120	26.3037	1.52677	2.18831e-26	down
1-G0EDD0L01A9BJZ	282	hypothetical protein	352	64.2859	193	42.3052	0.603667	0.000157866	down
3-G0EDD0L02F219P	464	hypothetical protein	77	14.0625	10	2.19198	2.68155	8.32168e-10	down
1-G0EDD0L01A1JYM	286	hypothetical protein	21	3.83524	1	0.219198	4.12901	0.00107831	down
2-G0EDD0L01C760U	420	hypothetical protein	65	11.871	22	4.82235	1.29963	0.00527199	down
1-G0EDD0L01BH6DJ	457	hypothetical protein	1382	252.395	893	195.744	0.366718	3.03165e-07	down
Contig2945	706	hypothetical protein	136	24.8377	66	14.4671	0.779762	0.0103475	down
Contig7539	1203	hypothetical protein	668	121.997	393	86.1447	0.502012	3.10409e-06	down
1-G0EDD0L01C19F2	384	hypothetical protein	212	38.7176	68	14.9055	1.37715	2.95539e-11	down
1-G0EDD0L01EBTAR	499	hypothetical protein	335	61.1812	199	43.6204	0.488085	0.00678172	down
1-G0EDD0L01AO7M4	362	hypothetical protein	125	22.8288	26	5.69914	2.00204	2.70895e-11	down
Contig27833	1867	hypothetical protein	313	57.1633	193	42.3052	0.434255	0.0337816	down
Contig4054	1455	hypothetical protein	207	37.8045	119	26.0845	0.535362	0.0384833	down
Contig11255	519	hypothetical protein	13	2.37419	0	0	4.43713	0.0226914	down
1-G0CLBUI04IWUFD	448	hypothetical protein	17	3.10472	2	0.438396	2.82416	0.0332827	down
1-G0EDD0L01CU81R	431	hypothetical protein	1700	310.472	1199	262.818	0.240396	0.000643931	down
Contig1917	561	hypothetical protein	100	18.263	45	9.8639	0.888696	0.017038	down
1-G0EDD0L01EUUVN	395	hypothetical protein	44	8.03573	5	1.09599	2.8742	6.66898e-06	down
1-G0EDD0L01ARNJQ	366	hypothetical protein	195	35.6129	103	22.5774	0.657523	0.00696624	down
Contig2985	424	hypothetical protein	50	9.13152	17	3.72636	1.29309	0.0262766	down
1-G0EDD0L01AR3K1	424	hypothetical protein	27	4.93102	0	0	5.49158	2.60012e-05	down
Contig8885	990	hypothetical protein	164	29.9514	72	15.7822	0.92432	0.000200581	down
2-G0EDD0L01D96OW	316	hypothetical protein	14	2.55682	1	0.219198	3.54405	0.0315971	down
1-G0EDD0L01E4CR8	169	hypothetical protein	661	120.719	407	89.2135	0.436314	0.000102211	down
2-G0EDD0L01B3BOC	313	hypothetical protein	176	32.1429	83	18.1934	0.821085	0.000729353	down
2-G0EDD0L01BK66G	444	hypothetical protein	129	23.5593	46	10.0831	1.22436	1.5007e-05	down
1-G0EDD0L01DXR49	428	hypothetical protein	264	48.2144	149	32.6605	0.561918	0.00599025	down
Contig3864	685	hypothetical protein	459	83.8273	292	64.0058	0.389219	0.0130237	down
1-G0EDD0L01E3X0G	508	hypothetical protein	6114	1116.6	3226	707.132	0.659063	5.1304e-100	down
Contig3113	1343	hypothetical protein	337	61.5464	207	45.374	0.439811	0.0206208	down
Contig26299	479	hypothetical protein	488	89.1236	271	59.4026	0.585281	5.3075e-06	down
1-G0EDD0L01BBRCU	443	hypothetical protein	378	69.0343	233	51.0731	0.434749	0.0121805	down
Contig21379	289	hypothetical protein	3541	646.694	2523	553.036	0.225709	2.17614e-07	down
Contig6820	670	hypothetical protein	87	15.8888	23	5.04155	1.65607	6.58559e-06	down
Contig19118	1991	hypothetical protein	192	35.065	105	23.0158	0.60741	0.0181697	down
Contig9870	743	hypothetical protein	370	67.5732	139	30.4685	1.14913	5.86852e-15	down
Contig7827	1560	hypothetical protein	210	38.3524	103	22.5774	0.764438	0.000436242	down
2-G0EDD0L01DYW1M	526	hypothetical protein	30	5.47891	5	1.09599	2.32166	0.00415319	down
2-G0EDD0L01B5G3J	475	hypothetical protein	96	17.5325	19	4.16476	2.07373	5.45709e-09	down
Contig18384	1004	hypothetical protein	180	32.8735	100	21.9198	0.58469	0.0353082	down
2-G0EDD0L01EMFJB	495	hypothetical protein	26	4.74839	0	0	5.43713	4.21043e-05	down
Contig25687	892	hypothetical protein	981	179.16	596	130.642	0.455634	1.02057e-07	down
Contig23015	695	hypothetical protein	71	12.9668	26	5.69914	1.186	0.00765095	down
1-G0EDD0L01BMXJT	450	hypothetical protein	22	4.01787	0	0	5.19612	0.000290227	down
2-G0EDD0L01DO07V	474	hypothetical protein	20	3.65261	1	0.219198	4.05862	0.00181208	down
Contig2	374	hypothetical protein	29	5.29628	7	1.53438	1.78732	0.0362593	down
1-G0EDD0L01E512X	391	hypothetical protein	1153	210.573	764	167.467	0.330441	6.64202e-05	down
1-G0EDD0L01E196Q	380	hypothetical protein	40	7.30521	10	2.19198	1.73669	0.00775071	down
1-G0EDD0L01A81P1	509	hypothetical protein	31	5.66154	8	1.75358	1.69089	0.0383496	down
Contig9091	1369	hypothetical protein	569	103.917	375	82.1992	0.338231	0.0172911	down
Contig6086	826	hypothetical protein	340	62.0943	213	46.6891	0.411374	0.0363018	down
Contig10419	588	hypothetical protein	4361	796.451	3196	700.556	0.185084	3.56431e-06	down
1-G0CLBUI04J4PQH	343	hypothetical protein	1643	300.062	536	117.49	1.35272	6.73455e-89	down
Contig22136	785	hypothetical protein	96	17.5325	39	8.54872	1.03625	0.00430581	down
Contig3315	1987	hypothetical protein	1205	220.07	837	183.469	0.262426	0.00294702	down
Contig10029	375	hypothetical protein	154	28.1251	79	17.3166	0.699699	0.0152234	down
Contig262	733	hypothetical protein	224	40.9092	124	27.1805	0.589851	0.00991651	down
1-G0EDD0L01DJHSP	419	hypothetical protein	75	13.6973	31	6.79513	1.01132	0.0248961	down
Contig1325	883	hypothetical protein	45	8.21836	8	1.75358	2.22855	0.000172119	down
Contig1303	822	hypothetical protein	163	29.7687	73	16.0014	0.895596	0.000366796	down
Contig13616	513	hypothetical protein	176	32.1429	45	9.8639	1.70427	7.83308e-13	down
1-G0EDD0L01BL0EJ	343	hypothetical protein	808	147.565	525	115.079	0.358731	0.000554288	down
1-G0CLBUI04ILYT6	402	hypothetical protein	137	25.0204	40	8.76791	1.5128	2.93107e-08	down
1-G0EDD0L01B36I1	504	hypothetical protein	422	77.07	231	50.6347	0.606043	1.63991e-05	down
1-G0EDD0L01CUB64	386	hypothetical protein	231	42.1876	73	16.0014	1.39862	1.32558e-12	down
Contig25011	1450	hypothetical protein	452	82.5489	280	61.3754	0.427589	0.00464094	down
Contig25533	873	hypothetical protein	578	105.56	363	79.5688	0.407793	0.00134755	down
2-G0EDD0L01CAAYG	498	hypothetical protein	178	32.5082	53	11.6175	1.48451	1.49905e-10	down
Contig27115	561	hypothetical protein	124	22.6462	9	1.97278	3.52096	6.68472e-21	down
1-G0EDD0L01BLWET	382	hypothetical protein	4764	870.051	2828	619.891	0.489084	4.80507e-45	down
Contig20134	1225	hypothetical protein	2911	531.637	2127	466.234	0.189388	0.000298115	down
Contig28470	573	hypothetical protein	242	44.1965	134	29.3725	0.589467	0.00601667	down
1-G0EDD0L01BA880	357	hypothetical protein	357	65.199	222	48.6619	0.422057	0.0227951	down
3-G0EDD0L02JL844	463	hypothetical protein	140	25.5682	50	10.9599	1.22212	5.09502e-06	down
1-G0CLBUI04JCUWM	463	hypothetical protein	932	170.211	505	110.695	0.620739	3.90547e-13	down
2-G0EDD0L01AY34Z	416	hypothetical protein	20	3.65261	3	0.657593	2.47366	0.0305745	down
1-G0EDD0L01D4U08	204	hypothetical protein	128	23.3767	54	11.8367	0.981805	0.000852854	down
Contig18602	1376	hypothetical protein	568	103.734	329	72.1161	0.524496	1.01711e-05	down
2-G0EDD0L01BG08C	521	hypothetical protein	351	64.1032	209	45.8123	0.484661	0.00542374	down
Contig26496	2402	hypothetical protein	1474	269.197	991	217.225	0.309472	1.45166e-05	down
Contig11703	588	hypothetical protein	42	7.67047	12	2.63037	1.54405	0.0160876	down
Contig6600	530	hypothetical protein	38	6.93995	11	2.41118	1.52519	0.030055	down
Contig25607	2234	hypothetical protein	3296	601.95	2499	547.775	0.136058	0.0166885	down
Contig13029	2169	hypothetical protein	462	84.3752	299	65.5402	0.36444	0.0247739	down
Contig7574	573	hypothetical protein	73	13.332	22	4.82235	1.46709	0.000421832	down
2-G0EDD0L01A8CYG	466	hypothetical protein	178	32.5082	84	18.4126	0.820109	0.000666236	down
Contig18727	657	hypothetical protein	52	9.49678	18	3.94556	1.26721	0.0253025	down
Contig2114	511	hypothetical protein	67	12.2362	18	3.94556	1.63286	0.000205995	down
Contig20287	1597	hypothetical protein	128697	23504	101126	22166.6	0.0845173	1.03238e-42	down
Contig7065	1282	hypothetical protein	384	70.13	121	26.5229	1.40279	2.03425e-21	down
Contig27695	1781	hypothetical protein	28064	5125.34	20866	4573.78	0.164259	1.99045e-33	down
Contig18482	651	hypothetical protein	183	33.4213	69	15.1247	1.14387	3.97409e-07	down
Contig10664	1720	hypothetical protein	1711	312.48	1242	272.244	0.198867	0.0102944	down
Contig2480	3295	hypothetical protein	1908	348.459	1413	309.727	0.169993	0.0303883	down
1-G0CLBUI04J5FSU	303	hypothetical protein	51	9.31415	17	3.72636	1.32166	0.020008	down
2-G0EDD0L01B3BJN	483	hypothetical protein	34	6.20943	6	1.31519	2.23919	0.0022506	down
Contig9770	540	hypothetical protein	54	9.86204	20	4.38396	1.16965	0.038588	down
Contig11919	842	hypothetical protein	235	42.9181	138	30.2493	0.504685	0.0353206	down
Contig15710	693	hypothetical protein	1341	244.907	856	187.633	0.384319	1.08116e-07	down
Contig5305	617	hypothetical protein	103	18.8109	41	8.98711	1.06564	0.00178755	down
1-G0EDD0L01C39DD	390	hypothetical protein	28	5.11365	0	0	5.54405	1.57983e-05	down
1-G0CLBUI04IL1YL	552	hypothetical protein	86	15.7062	26	5.69914	1.46252	7.74964e-05	down
1-G0EDD0L01DJBH6	404	hypothetical protein	6164	1125.73	4108	900.465	0.322123	1.64669e-26	down
Contig21084	1612	hypothetical protein	473	86.3841	292	64.0058	0.432565	0.00284753	down
1-G0EDD0L01CNX22	405	hypothetical protein	14	2.55682	0	0	4.54405	0.0141861	down
Contig11238	506	hypothetical protein	114	20.8199	52	11.3983	0.869143	0.00971003	down
Contig1894	976	hypothetical protein	354	64.6511	221	48.4427	0.416396	0.0270191	down
1-G0EDD0L01AOR1H	410	hypothetical protein	3034	554.1	1923	421.517	0.394555	6.2959e-19	down
1-G0EDD0L01BAVDA	368	hypothetical protein	50	9.13152	15	3.28797	1.47366	0.00848586	down
1-G0EDD0L01ETTJY	326	hypothetical protein	16	2.92209	0	0	4.73669	0.00549593	down
1-G0EDD0L01C09JQ	388	hypothetical protein	1149	209.842	740	162.206	0.371474	3.87135e-06	down
1-G0CLBUI04JMTKB	462	hypothetical protein	640	116.883	366	80.2264	0.542921	6.44417e-07	down
Contig14355	2833	hypothetical protein	508	92.7762	328	71.8969	0.367825	0.0133575	down
Contig8685	498	hypothetical protein	53	9.67941	11	2.41118	2.00518	0.000123943	down
Contig9650	2993	hypothetical protein	296	54.0586	178	39.0172	0.470413	0.0213084	down
Contig3754	1939	hypothetical protein	1371	250.386	960	210.43	0.250815	0.00211773	down
2-G0EDD0L01BEAG3	307	hypothetical protein	77	14.0625	22	4.82235	1.54405	0.00011013	down
1-G0EDD0L01AJO6J	415	hypothetical protein	4673	853.431	3213	704.283	0.277121	7.147e-15	down
1-G0CLBUI04JBD89	203	hypothetical protein	813	148.478	505	110.695	0.423665	1.58073e-05	down
1-G0CLBUI04I7SXL	540	hypothetical protein	608	111.039	350	76.7192	0.533409	2.41235e-06	down
1-G0EDD0L01EKPB0	415	hypothetical protein	106	19.3588	46	10.0831	0.941051	0.00651892	down
1-G0CLBUI04ITISU	370	hypothetical protein	535	97.7072	313	68.6089	0.510069	4.25372e-05	down
Contig17265	372	hypothetical protein	22	4.01787	3	0.657593	2.61116	0.0131168	down
Contig4122	391	hypothetical protein	33	6.0268	1	0.219198	4.78109	2.40792e-06	down
Contig16115	421	hypothetical protein	202	36.8913	107	23.4542	0.653437	0.00591865	down
1-G0CLBUI04IHB41	284	hypothetical protein	108	19.7241	49	10.7407	0.87687	0.0124166	down
Contig2861	1039	hypothetical protein	241	44.0139	85	18.6318	1.24019	7.28521e-11	down
1-G0EDD0L01EFTRX	331	hypothetical protein	88	16.0715	20	4.38396	1.8742	3.8528e-07	down
1-G0CLBUI04ID5CW	507	hypothetical protein	255	46.5707	111	24.331	0.93663	3.75743e-07	down
1-G0EDD0L01EY03W	347	hypothetical protein	47	8.58363	13	2.84957	1.59084	0.00602046	down
2-G0EDD0L01C90DG	527	hypothetical protein	60	10.9578	19	4.16476	1.39566	0.00427915	down
1-G0EDD0L01A755L	492	hypothetical protein	137	25.0204	51	11.1791	1.1623	2.01789e-05	down
Contig3305	489	hypothetical protein	369	67.3906	200	43.8396	0.620314	5.23046e-05	down
2-G0EDD0L01AHNI0	202	hypothetical protein	25	4.56576	3	0.657593	2.79559	0.00346692	down
1-G0CLBUI04JIO5J	348	hypothetical protein	2850	520.496	2042	447.602	0.217672	1.6976e-05	down
1-G0CLBUI04JHAL8	516	hypothetical protein	60	10.9578	14	3.06877	1.83623	0.000115108	down
1-G0EDD0L01D95Z7	282	hypothetical protein	211	38.535	108	23.6734	0.702905	0.00162823	down
1-G0EDD0L01BKC9N	516	hypothetical protein	1187	216.782	754	165.275	0.391376	5.02992e-07	down
1-G0EDD0L01DOPZ4	538	hypothetical protein	900	164.367	531	116.394	0.497906	2.30977e-08	down
1-G0EDD0L01B0NBH	413	hypothetical protein	40	7.30521	2	0.438396	4.05862	3.85138e-07	down
1-G0EDD0L01BQMF2	407	hypothetical protein	16	2.92209	1	0.219198	3.73669	0.0125005	down
Contig6969	1449	hypothetical protein	936	170.942	558	122.312	0.482936	3.2138e-08	down
Contig1585	1352	hypothetical protein	691	126.198	428	93.8167	0.427768	9.3257e-05	down
Contig539	1060	hypothetical protein	534	97.5246	353	77.3768	0.333864	0.0273264	down
Contig28384	450	hypothetical protein	144	26.2988	30	6.57593	1.99973	4.66668e-13	down
Contig584	710	hypothetical protein	188	34.3345	45	9.8639	1.79943	7.15537e-15	down
Contig24077	409	hypothetical protein	31	5.66154	7	1.53438	1.88353	0.0183801	down
Contig10176	640	hypothetical protein	38	6.93995	10	2.19198	1.66269	0.0153915	down
2-G0EDD0L01EXVGE	411	hypothetical protein	105	19.1762	29	6.35674	1.59296	8.71809e-07	down
Contig1046	1327	hypothetical protein	82	14.9757	32	7.01433	1.09424	0.0069156	down
1-G0EDD0L01A7BGW	523	hypothetical protein	937	171.125	560	122.751	0.479315	4.13368e-08	down
1-G0EDD0L01A7BIO	357	hypothetical protein	19	3.46998	1	0.219198	3.98462	0.00294199	down
1-G0EDD0L01EYG8Z	292	hypothetical protein	29	5.29628	3	0.657593	3.00971	0.000514583	down
Contig796	590	hypothetical protein	386	70.4953	151	33.0989	1.09075	2.52865e-14	down
1-G0EDD0L01A9PWO	530	hypothetical protein	1037	189.388	515	112.887	0.746464	1.52191e-20	down
2-G0EDD0L01C48ZN	370	hypothetical protein	79	14.4278	34	7.45273	0.953011	0.0315061	down
1-G0CLBUI04JGL74	412	hypothetical protein	173	31.595	90	19.7278	0.679468	0.0103512	down
Contig9522	516	hypothetical protein	466	85.1057	280	61.3754	0.471596	0.000833246	down
1-G0EDD0L01AP6N1	494	hypothetical protein	436	79.6268	116	25.4269	1.6469	4.8478e-31	down
1-G0EDD0L01A2NFF	377	hypothetical protein	52	9.49678	6	1.31519	2.85217	5.75766e-07	down
Contig27750	332	hypothetical protein	90	16.4367	15	3.28797	2.32166	9.88749e-10	down
Contig3994	1554	hypothetical protein	371	67.7558	185	40.5516	0.740587	5.76453e-07	down
Contig17091	1562	hypothetical protein	26	4.74839	5	1.09599	2.1152	0.0208026	down
Contig21970	933	hypothetical protein	11771	2149.74	9292	2036.79	0.0778686	0.00545181	down
1-G0EDD0L01AHK2Q	375	hypothetical protein	4848	885.392	3214	704.502	0.329713	1.08404e-21	down
1-G0EDD0L01CZN4O	392	hypothetical protein	63	11.5057	3	0.657593	4.12901	1.3636e-11	down
1-G0EDD0L01BLAYO	389	hypothetical protein	42	7.67047	9	1.97278	1.95909	0.00162365	down
1-G0EDD0L01AWO30	412	hypothetical protein	69	12.6015	27	5.91834	1.09033	0.0201445	down
1-G0EDD0L01B2FCT	365	hypothetical protein	188	34.3345	99	21.7006	0.661925	0.0082269	down
1-G0EDD0L01C4XR4	478	hypothetical protein	579	105.743	304	66.6361	0.666185	4.05916e-09	down
Contig9556	502	hypothetical protein	195	35.6129	107	23.4542	0.602556	0.018064	down
2-G0EDD0L01DZPOI	477	hypothetical protein	114	20.8199	1	0.219198	6.56958	2.64003e-23	down
2-G0EDD0L01BCXOQ	378	hypothetical protein	168	30.6819	83	18.1934	0.753971	0.00368233	down
1-G0EDD0L01BFMS6	328	hypothetical protein	32	5.84417	6	1.31519	2.15173	0.00512392	down
3-G0EDD0L02FI9E6	358	hypothetical protein	5101	931.597	3859	845.884	0.139246	0.000428189	down
Contig5800	588	hypothetical protein	101	18.4457	46	10.0831	0.871342	0.0194534	down
1-G0CLBUI04I7MHQ	374	hypothetical protein	47	8.58363	1	0.219198	5.29128	2.0405e-09	down
2-G0EDD0L01B70PQ	450	hypothetical protein	56	10.2273	16	3.50717	1.54405	0.00231698	down
3-G0EDD0L02HV8PJ	362	hypothetical protein	57	10.4099	19	4.16476	1.32166	0.0104375	down
1-G0EDD0L01EXHOO	464	hypothetical protein	44	8.03573	9	1.97278	2.0262	0.000710771	down
Contig5806	629	hypothetical protein	38	6.93995	5	1.09599	2.66269	0.000115173	down
Contig9730	1364	hypothetical protein	1039	189.753	710	155.63	0.285998	0.00262137	down
Contig5957	509	hypothetical protein	109	19.9067	52	11.3983	0.804437	0.0263466	down
Contig28132	828	hypothetical protein	199	36.3434	88	19.2894	0.913886	2.68285e-05	down
Contig618	746	hypothetical protein	138	25.203	45	9.8639	1.35336	5.37573e-07	down
Contig25045	1222	hypothetical protein	481	87.8452	304	66.6361	0.398658	0.00739974	down
Contig1697	881	hypothetical protein	5602	1023.1	3483	763.466	0.422304	2.44391e-40	down
Contig698	773	hypothetical protein	283	51.6844	163	35.7292	0.532623	0.00726601	down
Contig738	1047	hypothetical protein	150	27.3945	57	12.4943	1.13262	1.05551e-05	down
Contig10052	732	hypothetical protein	121	22.0983	16	3.50717	2.65556	1.61831e-15	down
1-G0EDD0L01D4K1Q	475	hypothetical protein	4580	836.447	3057	670.088	0.319924	2.6892e-19	down
1-G0EDD0L01ECLP1	343	hypothetical protein	92	16.802	1	0.219198	6.26025	6.49594e-19	down
Contig15092	1701	hypothetical protein	551	100.629	262	57.4298	0.809178	2.47187e-12	down
1-G0CLBUI04J2SU0	297	hypothetical protein	27	4.93102	1	0.219198	4.49158	5.07076e-05	down
1-G0EDD0L01DS7Z0	476	hypothetical protein	578	105.56	255	55.8954	0.917265	3.54177e-16	down
1-G0EDD0L01D9SA0	366	hypothetical protein	76	13.8799	30	6.57593	1.07773	0.0130204	down
1-G0CLBUI04J0UXC	311	hypothetical protein	17	3.10472	0	0	4.82416	0.00341254	down
1-G0EDD0L01AQGRI	470	hypothetical protein	1709	312.115	1261	276.408	0.175277	0.0379415	down
1-G0CLBUI04IZ8YL	455	hypothetical protein	166	30.3166	85	18.6318	0.702341	0.00928285	down
1-G0CLBUI04H9P51	297	hypothetical protein	44	8.03573	13	2.84957	1.49568	0.0160971	down
2-G0EDD0L01CIWS5	361	hypothetical protein	23	4.2005	0	0	5.26025	0.00017972	down
1-G0EDD0L01BYMD0	400	hypothetical protein	31	5.66154	6	1.31519	2.10593	0.00762539	down
Contig1119	3163	hypothetical protein	1152	210.39	803	176.016	0.257362	0.00536451	down
1-G0EDD0L01D8T1H	527	hypothetical protein	1135	207.285	787	172.509	0.26495	0.00399855	down
3-G0EDD0L02FLIZX	442	hypothetical protein	140	25.5682	34	7.45273	1.77851	9.10143e-11	down
2-G0EDD0L01C9BUN	439	hypothetical protein	21	3.83524	2	0.438396	3.12901	0.00549308	down
Contig548	529	hypothetical protein	24	4.38313	4	0.876791	2.32166	0.0173469	down
Contig1896	1601	hypothetical protein	1184	216.234	774	169.659	0.349956	1.22909e-05	down
1-G0EDD0L01CB4NH	447	hypothetical protein	23	4.2005	0	0	5.26025	0.00017972	down
1-G0EDD0L01CJ1VA	479	hypothetical protein	59	10.7752	6	1.31519	3.03437	1.86895e-08	down
1-G0EDD0L01DJB21	404	hypothetical protein	1250	228.288	824	180.619	0.337905	1.43391e-05	down
Contig7198	1276	hypothetical protein	216	39.4481	119	26.0845	0.596763	0.0109014	down
2-G0EDD0L01EQ5DI	452	hypothetical protein	198	36.1608	66	14.4671	1.32166	8.18979e-10	down
1-G0EDD0L01EKLXL	353	hypothetical protein	99	18.0804	30	6.57593	1.45916	1.41271e-05	down
Contig6904	686	hypothetical protein	1105	201.807	783	171.632	0.233655	0.0212961	down
1-G0CLBUI04I5SSQ	411	hypothetical protein	12	2.19156	0	0	4.32166	0.0356414	down
3-G0EDD0L02GEE0W	514	hypothetical protein	113	20.6372	34	7.45273	1.46941	1.79324e-06	down
1-G0EDD0L01CSTFT	470	hypothetical protein	489	89.3062	313	68.6089	0.380365	0.0115167	down
Contig3912	1479	hypothetical protein	3352	612.177	2029	444.752	0.460946	3.78942e-28	down
1-G0EDD0L01DC7ME	509	hypothetical protein	17	3.10472	1	0.219198	3.82416	0.00776427	down
1-G0EDD0L01EWILF	332	hypothetical protein	1949	355.946	1290	282.765	0.332056	1.53934e-08	down
1-G0EDD0L01BKX3R	402	hypothetical protein	201	36.7087	68	14.9055	1.30028	1.03016e-09	down
3-G0EDD0L02J4E2F	400	hypothetical protein	397	72.5042	251	55.0187	0.398144	0.0230616	down
2-G0EDD0L01ALSL4	446	hypothetical protein	476	86.932	222	48.6619	0.837095	2.93385e-11	down
3-G0EDD0L02IQ31U	401	hypothetical protein	51	9.31415	11	2.41118	1.94969	0.000274368	down
1-G0EDD0L01B74A0	514	hypothetical protein	32	5.84417	6	1.31519	2.15173	0.00512392	down
1-G0EDD0L01ECQNN	476	hypothetical protein	901	164.55	613	134.368	0.292333	0.00546624	down
1-G0EDD0L01D9P3O	470	hypothetical protein	223	40.7266	121	26.5229	0.618729	0.00585744	down
1-G0CLBUI04IOBAS	456	hypothetical protein	92	16.802	41	8.98711	0.902703	0.0230614	down
Contig9850	896	hypothetical protein	94	17.1673	33	7.23353	1.24689	0.000406071	down
1-G0EDD0L01C8EZ2	476	hypothetical protein	590	107.752	371	81.3224	0.405989	0.00121238	down
Contig681	1967	hypothetical protein	2391	436.669	1578	345.894	0.33621	7.71733e-11	down
2-G0EDD0L01EOZ2E	494	hypothetical protein	1146	209.294	775	169.878	0.301032	0.00046424	down
Contig18419	422	hypothetical protein	187	34.1519	56	12.2751	1.47623	5.16806e-11	down
1-G0EDD0L01EZQ9Y	546	hypothetical protein	51	9.31415	12	2.63037	1.82416	0.000660603	down
1-G0EDD0L01EUE2D	316	hypothetical protein	340	62.0943	122	26.7421	1.21535	4.9895e-15	down
Contig17579	941	hypothetical protein	168	30.6819	92	20.1662	0.605448	0.0362348	down
Contig9386	652	hypothetical protein	73	13.332	8	1.75358	2.92652	3.44761e-10	down
Contig12957	1566	hypothetical protein	1103	201.441	724	158.699	0.344064	4.5856e-05	down
1-G0EDD0L01BK8O8	458	hypothetical protein	23	4.2005	3	0.657593	2.67529	0.00849715	down
1-G0EDD0L01DVLFH	416	hypothetical protein	850	155.236	376	82.4184	0.913423	7.08536e-24	down
1-G0EDD0L01ASJTF	351	hypothetical protein	130	23.7419	39	8.54872	1.47366	1.66451e-07	down
Contig7637	1159	hypothetical protein	130	23.7419	62	13.5903	0.804864	0.00970696	down
2-G0EDD0L01CBTYR	485	hypothetical protein	180	32.8735	88	19.2894	0.769114	0.00165322	down
1-G0EDD0L01DZBYA	219	hypothetical protein	1407	256.961	789	172.947	0.571218	2.99658e-17	down
Contig7777	668	hypothetical protein	1468	268.101	1055	231.254	0.213302	0.0114811	down
1-G0EDD0L01DOVJI	517	hypothetical protein	51	9.31415	15	3.28797	1.50223	0.00611028	down
Contig10589	1665	hypothetical protein	296	54.0586	155	33.9757	0.670022	0.000137564	down
1-G0EDD0L01CH09O	533	hypothetical protein	21	3.83524	0	0	5.12901	0.000473533	down
1-G0EDD0L01CKZTY	424	hypothetical protein	28	5.11365	4	0.876791	2.54405	0.00317903	down
Contig21708	554	hypothetical protein	643	117.431	331	72.5545	0.69468	5.38591e-11	down
3-G0EDD0L02GDH5G	379	hypothetical protein	1661	303.349	888	194.648	0.640113	3.1764e-25	down
Contig1767	758	hypothetical protein	213	38.9003	122	26.7421	0.540665	0.0313765	down
2-G0EDD0L01BLB5F	471	hypothetical protein	17	3.10472	0	0	4.82416	0.00341254	down
1-G0EDD0L01AYKNU	439	hypothetical protein	5522	1008.48	4208	922.384	0.128749	0.000868487	down
Contig5823	2006	hypothetical protein	381	69.5822	230	50.4155	0.46485	0.00521457	down
Contig19368	1403	hypothetical protein	465	84.9231	215	47.1275	0.849587	2.78948e-11	down
Contig8975	2232	hypothetical protein	231	42.1876	89	19.5086	1.11271	1.13028e-08	down
1-G0EDD0L01BC8N9	449	hypothetical protein	1455	265.727	773	169.44	0.649172	1.33805e-22	down
Contig4128	883	hypothetical protein	234	42.7355	100	21.9198	0.963201	6.99295e-07	down
1-G0CLBUI04I4R51	153	hypothetical protein	92	16.802	14	3.06877	2.4529	1.19671e-10	down
Contig8454	685	hypothetical protein	845	154.323	287	62.9098	1.29459	2.86344e-42	down
1-G0EDD0L01B7E9F	353	hypothetical protein	14	2.55682	0	0	4.54405	0.0141861	down
1-G0EDD0L01C1ALH	494	hypothetical protein	403	73.6	229	50.1963	0.552125	0.000205694	down
3-G0EDD0L02FJ8F4	412	hypothetical protein	23	4.2005	1	0.219198	4.26025	0.000386188	down
Contig516	912	hypothetical protein	507	92.5936	276	60.4986	0.61401	7.7591e-07	down
2-G0EDD0L01CGWZH	469	hypothetical protein	1478	269.928	985	215.91	0.322143	4.92828e-06	down
Contig1426	768	hypothetical protein	449	82.001	282	61.8138	0.407713	0.00872265	down
Contig931	736	hypothetical protein	104	18.9936	47	10.3023	0.882544	0.0144378	down
Contig7531	513	hypothetical protein	253	46.2055	30	6.57593	2.8128	3.71863e-35	down
Contig6544	566	hypothetical protein	374	68.3037	198	43.4012	0.654231	1.3404e-05	down
2-G0EDD0L01B2AI3	336	hypothetical protein	111	20.272	41	8.98711	1.17356	0.000199071	down
Contig23537	832	hypothetical protein	219	39.996	125	27.3997	0.545696	0.024955	down
1-G0CLBUI04JZWA3	448	hypothetical protein	18	3.28735	2	0.438396	2.90662	0.0215054	down
Contig7841	1007	hypothetical protein	375	68.4864	210	46.0315	0.573194	0.000214998	down
Contig18459	710	hypothetical protein	82	14.9757	36	7.89112	0.92432	0.0335156	down
Contig26358	1414	hypothetical protein	153	27.9424	78	17.0974	0.708678	0.0138355	down
2-G0EDD0L01B3I36	447	hypothetical protein	17	3.10472	0	0	4.82416	0.00341254	down
1-G0EDD0L01D9MMS	429	hypothetical protein	22	4.01787	2	0.438396	3.19612	0.00343727	down
1-G0EDD0L01ERGQI	420	hypothetical protein	20	3.65261	1	0.219198	4.05862	0.00181208	down
2-G0EDD0L01DJ5RT	448	hypothetical protein	26	4.74839	2	0.438396	3.43713	0.000476161	down
1-G0EDD0L01CAAZX	465	hypothetical protein	206	37.6218	101	22.139	0.764982	0.000517471	down
Contig3094	1521	hypothetical protein	269	49.1276	94	20.6046	1.25357	2.17742e-12	down
Contig1991	2710	hypothetical protein	1362	248.742	917	201.004	0.307426	4.66613e-05	down
1-G0EDD0L01BCDBA	502	hypothetical protein	49	8.94889	17	3.72636	1.26394	0.0346717	down
2-G0EDD0L01DMC3D	494	hypothetical protein	690	126.015	432	94.6935	0.412258	0.000201371	down
Contig5847	964	hypothetical protein	86	15.7062	33	7.23353	1.11856	0.00386941	down
1-G0EDD0L01AHK2H	457	hypothetical protein	43	7.8531	13	2.84957	1.46252	0.0217857	down
2-G0EDD0L01BTTBS	449	hypothetical protein	40	7.30521	12	2.63037	1.47366	0.0300037	down
1-G0EDD0L01CW6EP	489	hypothetical protein	50	9.13152	15	3.28797	1.47366	0.00848586	down
1-G0EDD0L01BAFO9	519	hypothetical protein	623	113.779	381	83.5144	0.446134	0.000125255	down
3-G0EDD0L02HYMG7	527	hypothetical protein	280	51.1365	77	16.8782	1.59919	6.77183e-19	down
3-G0EDD0L02FW7W2	423	hypothetical protein	20	3.65261	3	0.657593	2.47366	0.0305745	down
1-G0EDD0L01B0U7X	362	hypothetical protein	29	5.29628	7	1.53438	1.78732	0.0362593	down
Contig10368	583	hypothetical protein	54	9.86204	19	4.16476	1.24365	0.0242623	down
1-G0CLBUI04I4A6K	394	hypothetical protein	22	4.01787	0	0	5.19612	0.000290227	down
Contig19813	5571	hypothetical protein	5506	1005.56	4212	923.261	0.123192	0.00190279	down
2-G0EDD0L01BXLBK	475	hypothetical protein	14	2.55682	1	0.219198	3.54405	0.0315971	down
1-G0CLBUI04JW964	250	hypothetical protein	111	20.272	27	5.91834	1.77622	1.98262e-08	down
1-G0CLBUI04H69M3	406	hypothetical protein	17	3.10472	0	0	4.82416	0.00341254	down
1-G0EDD0L01BWA7E	502	hypothetical protein	100	18.263	21	4.60315	1.98823	7.35914e-09	down
2-G0EDD0L01A11PH	419	hypothetical protein	16	2.92209	1	0.219198	3.73669	0.0125005	down
1-G0EDD0L01A0EGH	423	hypothetical protein	499	91.1325	145	31.7837	1.51968	1.28126e-31	down
1-G0EDD0L01EHXXS	382	hypothetical protein	97	17.7151	13	2.84957	2.63617	3.15576e-12	down
2-G0EDD0L01DAH11	514	hypothetical protein	35	6.39206	7	1.53438	2.05862	0.00400579	down
2-G0EDD0L01BKZXJ	503	hypothetical protein	25	4.56576	4	0.876791	2.38055	0.0114492	down
1-G0EDD0L01DHJW3	485	hypothetical protein	1209	220.8	809	177.331	0.316295	9.9823e-05	down
2-G0EDD0L01A32KA	344	hypothetical protein	177	32.3256	67	14.6863	1.13821	7.73133e-07	down
3-G0EDD0L02IXRXR	523	hypothetical protein	150	27.3945	74	16.2206	0.756058	0.00781244	down
2-G0EDD0L01CS8PQ	531	hypothetical protein	224	40.9092	114	24.9886	0.711158	0.000788393	down
Contig17612	1408	hypothetical protein	101	18.4457	42	9.20631	1.00259	0.00442342	down
1-G0EDD0L01DU108	487	hypothetical protein	36	6.57469	1	0.219198	4.90662	5.32289e-07	down
Contig88	847	hypothetical protein	196	35.7955	104	22.7966	0.650963	0.00763113	down
Contig20243	820	hypothetical protein	38149	6967.16	22922	5024.45	0.471605	0	down
Contig6102	558	hypothetical protein	47	8.58363	16	3.50717	1.29128	0.0356482	down
1-G0CLBUI04IKKLS	313	hypothetical protein	560	102.273	181	39.6748	1.36613	3.15508e-30	down
Contig247	639	hypothetical protein	5829	1064.55	4007	878.326	0.277419	9.87811e-19	down
1-G0CLBUI04IJ2AG	505	hypothetical protein	428	78.1658	155	33.9757	1.20204	9.98886e-19	down
Contig3559	1345	hypothetical protein	735	134.233	352	77.1576	0.798862	2.92594e-16	down
1-G0EDD0L01EK8F5	423	hypothetical protein	167	30.4993	52	11.3983	1.41996	3.30611e-09	down
1-G0CLBUI04JK1I3	400	hypothetical protein	3353	612.359	2039	446.944	0.454284	2.15667e-27	down
1-G0EDD0L01D34FK	498	hypothetical protein	379	69.2169	193	42.3052	0.71029	1.32319e-06	down
2-G0EDD0L01A5RPJ	456	hypothetical protein	17	3.10472	2	0.438396	2.82416	0.0332827	down
1-G0EDD0L01DW7MR	318	hypothetical protein	18	3.28735	1	0.219198	3.90662	0.00480112	down
Contig3590	505	hypothetical protein	6746	1232.02	4730	1036.81	0.248885	1.38462e-17	down
1-G0CLBUI04IG5Z3	346	hypothetical protein	76	13.8799	24	5.26075	1.39966	0.000563663	down
Contig28609	785	hypothetical protein	184	33.604	100	21.9198	0.616399	0.0198692	down
Contig6008	546	hypothetical protein	57	10.4099	20	4.38396	1.24765	0.0178495	down
2-G0EDD0L01AIBG1	454	hypothetical protein	60	10.9578	16	3.50717	1.64358	0.000562038	down
Contig8507	722	hypothetical protein	36	6.57469	8	1.75358	1.90662	0.00663829	down
Contig14835	1138	hypothetical protein	183	33.4213	82	17.9742	0.894841	0.000110312	down
Contig10796	391	hypothetical protein	10434	1905.56	6825	1496.03	0.349084	5.74657e-53	down
Contig637	344	hypothetical protein	299	54.6065	4	0.876791	5.96069	2.38739e-63	down
1-G0EDD0L01DQKKQ	323	hypothetical protein	165	30.134	58	12.7135	1.24503	2.35857e-07	down
Contig22453	1021	hypothetical protein	159	29.0382	78	17.0974	0.764174	0.00464533	down
2-G0EDD0L01CI6BE	450	hypothetical protein	29	5.29628	7	1.53438	1.78732	0.0362593	down
Contig19886	379	hypothetical protein	220	40.1787	102	22.3582	0.845627	3.96057e-05	down
1-G0CLBUI04IMMJN	295	hypothetical protein	36	6.57469	3	0.657593	3.32166	1.64149e-05	down
Contig1555	440	hypothetical protein	347	63.3727	169	37.0444	0.774605	4.82337e-07	down
3-G0EDD0L02GCTD9	454	hypothetical protein	20	3.65261	2	0.438396	3.05862	0.00872722	down
1-G0CLBUI04I7F4N	340	hypothetical protein	31	5.66154	6	1.31519	2.10593	0.00762539	down
1-G0EDD0L01E28T0	407	hypothetical protein	214	39.0829	100	21.9198	0.834304	7.16025e-05	down
Contig12979	470	hypothetical protein	320	58.4417	186	40.7708	0.519462	0.00424575	down
2-G0EDD0L01DS6LK	497	hypothetical protein	15	2.73945	1	0.219198	3.64358	0.0200218	down
1-G0EDD0L01CS4NT	446	hypothetical protein	21	3.83524	3	0.657593	2.54405	0.0200595	down
1-G0CLBUI04ICQY6	374	hypothetical protein	56	10.2273	8	1.75358	2.54405	1.24498e-06	down
Contig21543	729	hypothetical protein	36	6.57469	10	2.19198	1.58469	0.0297628	down
Contig2975	956	hypothetical protein	2843	519.218	1063	233.007	1.15597	1.5176e-120	down
Contig7691	952	hypothetical protein	409	74.6958	193	42.3052	0.820193	2.90315e-09	down
1-G0CLBUI04JNTEP	528	hypothetical protein	426	77.8005	275	60.2794	0.368115	0.0336564	down
1-G0EDD0L01CX4HK	461	hypothetical protein	217	39.6308	109	23.8926	0.73006	0.000688648	down
1-G0EDD0L01E5NYA	282	hypothetical protein	274	50.0407	153	33.5373	0.577337	0.0032646	down
Contig3293	541	hypothetical protein	169	30.8645	23	5.04155	2.61401	1.63831e-21	down
Contig2578	496	hypothetical protein	36	6.57469	10	2.19198	1.58469	0.0297628	down
1-G0CLBUI04JSHNZ	407	hypothetical protein	5761	1052.13	3960	868.023	0.277512	1.61513e-18	down
1-G0CLBUI04JCECS	238	hypothetical protein	24	4.38313	3	0.657593	2.73669	0.00545809	down
Contig14026	551	hypothetical protein	68	12.4189	22	4.82235	1.36472	0.00214653	down
1-G0CLBUI04IYXCD	354	hypothetical protein	16	2.92209	1	0.219198	3.73669	0.0125005	down
1-G0EDD0L01CTKMZ	389	hypothetical protein	93	16.9846	0	0	7.27585	3.83143e-18	down
Contig24318	692	hypothetical protein	131	23.9246	50	10.9599	1.12626	6.52804e-05	down
2-G0EDD0L01C8F3T	451	hypothetical protein	150	27.3945	45	9.8639	1.47366	1.01759e-08	down
Contig10078	671	hypothetical protein	44	8.03573	13	2.84957	1.49568	0.0160971	down
1-G0CLBUI04JTJID	456	hypothetical protein	174	31.7777	91	19.947	0.671842	0.0112886	down
1-G0EDD0L01ALVMF	470	hypothetical protein	1979	361.425	1437	314.987	0.198404	0.00398466	down
Contig9499	4631	hypothetical protein	1014	185.187	707	154.973	0.256968	0.0124341	down
Contig26185	1656	hypothetical protein	52540	9595.4	42277	9267.03	0.050236	8.96366e-06	down
1-G0EDD0L01DO3A6	425	hypothetical protein	81	14.7931	33	7.23353	1.03215	0.0135946	down
1-G0EDD0L01E54Y0	420	hypothetical protein	22	4.01787	1	0.219198	4.19612	0.000640036	down
Contig7788	721	hypothetical protein	197	35.9782	104	22.7966	0.658305	0.00637955	down
1-G0EDD0L01CMIS3	454	hypothetical protein	472	86.2015	273	59.841	0.526579	9.31455e-05	down
2-G0EDD0L01DZ5RN	361	hypothetical protein	29	5.29628	0	0	5.59467	9.8809e-06	down
2-G0EDD0L01CZWTP	232	hypothetical protein	593	108.3	77	16.8782	2.68179	1.79639e-79	down
Contig28103	401	hypothetical protein	63	11.5057	25	5.47995	1.07012	0.036515	down
2-G0EDD0L01EXEO6	464	hypothetical protein	2974	543.143	1653	362.334	0.584011	1.14536e-38	down
2-G0EDD0L01B4IB1	444	hypothetical protein	89	16.2541	36	7.89112	1.0425	0.00678179	down
2-G0EDD0L01B383Y	405	hypothetical protein	25	4.56576	0	0	5.38055	6.73407e-05	down
3-G0EDD0L02G64YO	496	hypothetical protein	120	21.9156	50	10.9599	0.999727	0.00117242	down
2-G0EDD0L01C7CHJ	436	hypothetical protein	35	6.39206	7	1.53438	2.05862	0.00400579	down
1-G0EDD0L01E0I0E	239	hypothetical protein	39	7.12258	0	0	6.0221	8.70139e-08	down
Contig20755	503	hypothetical protein	6270	1145.09	4825	1057.63	0.114629	0.00208541	down
2-G0EDD0L01DZWOM	503	hypothetical protein	342	62.4596	183	40.1132	0.638845	6.93339e-05	down
1-G0CLBUI04IJB1A	391	hypothetical protein	30	5.47891	7	1.53438	1.83623	0.0259419	down
1-G0EDD0L01CQFX6	398	hypothetical protein	1988	363.069	1468	321.782	0.174159	0.0192727	down
1-G0EDD0L01BLQW5	334	hypothetical protein	334	60.9985	74	16.2206	1.91094	3.53716e-29	down
2-G0EDD0L01C11SA	482	hypothetical protein	131	23.9246	62	13.5903	0.81592	0.00803792	down
1-G0EDD0L01BN09L	503	hypothetical protein	19	3.46998	1	0.219198	3.98462	0.00294199	down
Contig9152	798	hypothetical protein	1189	217.147	777	170.317	0.350455	1.12134e-05	down
1-G0EDD0L01B2NA7	451	hypothetical protein	27	4.93102	1	0.219198	4.49158	5.07076e-05	down
1-G0EDD0L01DPHWS	108	hypothetical protein	53	9.67941	5	1.09599	3.14269	8.10064e-08	down
2-G0EDD0L01AV1HN	435	hypothetical protein	40	7.30521	5	1.09599	2.73669	4.52864e-05	down
1-G0EDD0L01A92RR	399	hypothetical protein	38	6.93995	1	0.219198	4.98462	1.98783e-07	down
1-G0EDD0L01E5JJS	322	hypothetical protein	268	48.9449	129	28.2765	0.791555	1.33856e-05	down
1-G0EDD0L01EINDX	442	hypothetical protein	265	48.397	157	34.4141	0.491921	0.0247817	down
Contig809	493	hypothetical protein	306	55.8849	59	12.9327	2.11144	1.77148e-30	down
Contig5640	874	hypothetical protein	110	20.0893	42	9.20631	1.12574	0.00042715	down
3-G0EDD0L02GNF8R	517	hypothetical protein	28	5.11365	5	1.09599	2.22212	0.00943835	down
1-G0EDD0L01BTNDB	363	hypothetical protein	163	29.7687	68	14.9055	0.997958	5.0757e-05	down
Contig4697	1365	hypothetical protein	2542	464.246	1122	245.94	0.916584	2.5572e-73	down
Contig15920	395	hypothetical protein	56	10.2273	4	0.876791	3.54405	3.27854e-09	down
Contig21495	705	hypothetical protein	1130	206.372	802	175.797	0.231341	0.0209173	down
Contig14777	406	hypothetical protein	38	6.93995	10	2.19198	1.66269	0.0153915	down
1-G0CLBUI04IEO0U	542	hypothetical protein	359	65.5643	217	47.5659	0.462982	0.00818671	down
2-G0EDD0L01DPGW6	325	hypothetical protein	30	5.47891	6	1.31519	2.05862	0.0112113	down
Contig7315	532	hypothetical protein	431	78.7137	231	50.6347	0.636488	3.62512e-06	down
Contig963	939	hypothetical protein	50	9.13152	9	1.97278	2.21062	5.79824e-05	down
Contig23456	981	hypothetical protein	96	17.5325	43	9.42551	0.895391	0.0198945	down
1-G0CLBUI04JUVSL	372	hypothetical protein	1606	293.304	1169	256.242	0.19489	0.0188535	down
Contig16753	445	hypothetical protein	78	14.2452	29	6.35674	1.16411	0.00496644	down
Contig24628	505	hypothetical protein	916	167.289	507	111.133	0.590055	9.72328e-12	down
1-G0CLBUI04IX6GC	316	hypothetical protein	23	4.2005	2	0.438396	3.26025	0.0021388	down
Contig11935	1026	hypothetical protein	298	54.4238	168	36.8252	0.563544	0.00240096	down
1-G0EDD0L01C29I5	329	hypothetical protein	84	15.3409	28	6.13754	1.32166	0.000501328	down
Contig14184	1049	hypothetical protein	619	113.048	363	79.5688	0.506663	7.35755e-06	down
1-G0EDD0L01AVFGV	486	hypothetical protein	239	43.6486	132	28.9341	0.593166	0.00605827	down
1-G0EDD0L01CZFG5	398	hypothetical protein	141	25.7509	29	6.35674	2.01826	6.18682e-13	down
Contig714	554	hypothetical protein	461	84.1926	144	31.5645	1.41539	3.51939e-26	down
Contig10715	729	hypothetical protein	106	19.3588	39	8.54872	1.17921	0.000294567	down
1-G0EDD0L01ERZB3	375	hypothetical protein	679	124.006	431	94.4743	0.392417	0.000585767	down
1-G0EDD0L01AYHG7	518	hypothetical protein	296	54.0586	144	31.5645	0.776221	5.40311e-06	down
Contig3342	484	hypothetical protein	215	39.2655	85	18.6318	1.07549	1.36016e-07	down
3-G0EDD0L02H75Y0	369	hypothetical protein	61	11.1404	19	4.16476	1.4195	0.00315239	down
1-G0EDD0L01EAOEQ	388	hypothetical protein	409	74.6958	258	56.553	0.401423	0.0182483	down
1-G0CLBUI04H6PXH	521	hypothetical protein	307	56.0675	129	28.2765	0.98756	1.5743e-09	down
Contig11594	311	hypothetical protein	28	5.11365	4	0.876791	2.54405	0.00317903	down
1-G0EDD0L01C4HYQ	538	hypothetical protein	1447	264.266	972	213.06	0.31073	1.66304e-05	down
2-G0EDD0L01A8OYI	472	hypothetical protein	16	2.92209	1	0.219198	3.73669	0.0125005	down
Contig3217	2072	hypothetical protein	339	61.9117	145	31.7837	0.961925	4.29736e-10	down
Contig2899	5297	hypothetical protein	3966	724.312	2840	622.522	0.218487	8.53827e-08	down
1-G0EDD0L01EUOPF	463	hypothetical protein	60	10.9578	11	2.41118	2.18415	6.66298e-06	down
2-G0EDD0L01DQ5MB	439	hypothetical protein	65	11.871	24	5.26075	1.1741	0.0144399	down
Contig11871	408	hypothetical protein	85	15.5236	32	7.01433	1.14608	0.00318201	down
1-G0EDD0L01CSRSP	321	hypothetical protein	123	22.4635	44	9.6447	1.21978	3.03495e-05	down
Contig1848	1296	hypothetical protein	221	40.3613	101	22.139	0.866384	2.2168e-05	down
Contig1887	444	hypothetical protein	37	6.75732	3	0.657593	3.36118	1.00652e-05	down
Contig22575	541	hypothetical protein	42	7.67047	2	0.438396	4.12901	1.37696e-07	down
1-G0EDD0L01C2L7Z	359	hypothetical protein	25	4.56576	5	1.09599	2.05862	0.0305367	down
Contig16578	937	hypothetical protein	382	69.7648	236	51.7307	0.431479	0.0124522	down
Contig3301	385	hypothetical protein	23	4.2005	4	0.876791	2.26025	0.0256349	down
1-G0EDD0L01B8J0K	446	hypothetical protein	71	12.9668	10	2.19198	2.56451	1.47702e-08	down
Contig6286	357	hypothetical protein	56	10.2273	14	3.06877	1.73669	0.000515519	down
Contig7671	512	hypothetical protein	67	12.2362	6	1.31519	3.21782	3.22572e-10	down
Contig2207	366	hypothetical protein	25	4.56576	5	1.09599	2.05862	0.0305367	down
Contig28641	896	hypothetical protein	455	83.0968	294	64.4442	0.366743	0.0251534	down
1-G0EDD0L01B43QG	437	hypothetical protein	4976	908.768	3518	771.138	0.236924	1.26785e-11	down
1-G0EDD0L01DP4X0	486	hypothetical protein	17	3.10472	2	0.438396	2.82416	0.0332827	down
Contig11902	525	hypothetical protein	112	20.4546	49	10.7407	0.929338	0.00521058	down
1-G0EDD0L01EWNV0	292	hypothetical protein	1917	350.102	1324	290.218	0.27064	1.30356e-05	down
Contig5162	483	hypothetical protein	32	5.84417	0	0	5.73669	2.32276e-06	down
2-G0EDD0L01CTXYO	377	hypothetical protein	21	3.83524	3	0.657593	2.54405	0.0200595	down
2-G0EDD0L01DCX6K	459	hypothetical protein	595	108.665	366	80.2264	0.437739	0.000294169	down
1-G0EDD0L01AKF0D	382	hypothetical protein	56	10.2273	2	0.438396	4.54405	8.81166e-11	down
Contig9359	1601	hypothetical protein	574	104.83	384	84.172	0.316637	0.0315086	down
1-G0EDD0L01AIK74	420	hypothetical protein	204	37.2566	110	24.1118	0.627758	0.00881921	down
1-G0EDD0L01EPWJG	330	hypothetical protein	176	32.1429	43	9.42551	1.76986	1.49385e-13	down
2-G0EDD0L01DFB08	502	hypothetical protein	30	5.47891	0	0	5.64358	6.09252e-06	down
1-G0CLBUI04JZW4E	453	hypothetical protein	246	44.9271	3	0.657593	6.09424	7.32483e-52	down
Contig5553	538	hypothetical protein	58	10.5926	21	4.60315	1.20236	0.0220624	down
Contig10381	484	hypothetical protein	186	33.9692	91	19.947	0.768057	0.00126352	down
Contig10480	1194	hypothetical protein	154	28.1251	72	15.7822	0.833554	0.00190223	down
Contig4753	553	hypothetical protein	116	21.1851	1	0.219198	6.59467	1.05612e-23	down
1-G0EDD0L01BO4H3	409	hypothetical protein	35	6.39206	1	0.219198	4.86598	8.69996e-07	down
2-G0EDD0L01COETK	484	hypothetical protein	15	2.73945	1	0.219198	3.64358	0.0200218	down
1-G0EDD0L01DATBN	290	hypothetical protein	263	48.0318	144	31.5645	0.605687	0.00230971	down
Contig3267	1237	hypothetical protein	427	77.9831	117	25.6461	1.60442	3.05417e-29	down
2-G0EDD0L01CAPQQ	463	hypothetical protein	43	7.8531	13	2.84957	1.46252	0.0217857	down
1-G0EDD0L01B629Z	437	hypothetical protein	495	90.402	307	67.2937	0.425883	0.00249695	down
2-G0EDD0L01C9NSV	453	hypothetical protein	116	21.1851	46	10.0831	1.07111	0.000554989	down
3-G0EDD0L02FQQVK	443	hypothetical protein	104	18.9936	44	9.6447	0.977701	0.00484626	down
Contig6144	566	hypothetical protein	3860	704.953	2776	608.493	0.212286	3.7651e-07	down
1-G0EDD0L01DM11R	504	hypothetical protein	261	47.6665	115	25.2078	0.919109	4.28543e-07	down
1-G0EDD0L01BJHIG	492	hypothetical protein	20	3.65261	3	0.657593	2.47366	0.0305745	down
1-G0EDD0L01C3VNE	330	hypothetical protein	171	31.2298	78	17.0974	0.869143	0.000377774	down
1-G0CLBUI04IV4VD	412	hypothetical protein	70	12.7841	23	5.04155	1.34241	0.00209508	down
Contig1384	947	hypothetical protein	527	96.2462	279	61.1562	0.654231	5.42279e-08	down
Contig9536	594	hypothetical protein	200	36.5261	104	22.7966	0.680109	0.00384474	down
1-G0EDD0L01CSZVL	280	hypothetical protein	777	141.904	411	90.0903	0.655469	5.04008e-12	down
2-G0EDD0L01B9GV8	493	hypothetical protein	15	2.73945	0	0	4.64358	0.00880906	down
2-G0EDD0L01BOU2D	457	hypothetical protein	917	167.472	559	122.532	0.450766	4.73947e-07	down
Contig7328	507	hypothetical protein	50	9.13152	16	3.50717	1.38055	0.0153884	down
Contig24810	444	hypothetical protein	35	6.39206	8	1.75358	1.86598	0.0096061	down
3-G0EDD0L02F1TDE	489	hypothetical protein	10016	1829.23	6820	1494.93	0.291156	8.33188e-36	down
1-G0EDD0L01CRXTV	391	hypothetical protein	101	18.4457	45	9.8639	0.903051	0.0137073	down
1-G0EDD0L01DPEVQ	371	hypothetical protein	17	3.10472	2	0.438396	2.82416	0.0332827	down
Contig20064	1491	hypothetical protein	103	18.8109	48	10.5215	0.838231	0.0246677	down
Contig6177	444	hypothetical protein	179	32.6908	91	19.947	0.712714	0.00475881	down
3-G0EDD0L02FZBOF	299	hypothetical protein	436	79.6268	145	31.7837	1.32497	2.59803e-22	down
1-G0EDD0L01AI7DC	236	hypothetical protein	31	5.66154	3	0.657593	3.10593	0.00019681	down
1-G0EDD0L01EU60P	434	hypothetical protein	19	3.46998	2	0.438396	2.98462	0.0137844	down
1-G0CLBUI04JTJZ7	289	hypothetical protein	201	36.7087	88	19.2894	0.928313	1.64891e-05	down
1-G0EDD0L01CY0IC	392	hypothetical protein	106	19.3588	32	7.01433	1.46461	5.10569e-06	down
1-G0EDD0L01CVBWH	407	hypothetical protein	21	3.83524	1	0.219198	4.12901	0.00107831	down
3-G0EDD0L02J6QHF	529	hypothetical protein	57	10.4099	17	3.72636	1.48212	0.00321889	down
2-G0EDD0L01ELRP4	570	hypothetical protein	39	7.12258	2	0.438396	4.0221	6.33481e-07	down
Contig16823	785	hypothetical protein	177	32.3256	87	19.0702	0.761355	0.00217307	down
Contig17417	969	hypothetical protein	206	37.6218	87	19.0702	0.98025	3.29109e-06	down
2-G0EDD0L01EU6GT	471	hypothetical protein	182	33.2387	76	16.659	0.99656	1.29327e-05	down
1-G0EDD0L01DUMZV	314	hypothetical protein	60	10.9578	23	5.04155	1.12002	0.033002	down
1-G0EDD0L01B0RUQ	474	hypothetical protein	300	54.7891	149	32.6605	0.746343	1.15848e-05	down
Contig2449	2900	hypothetical protein	1322	241.437	655	143.575	0.749848	1.53382e-26	down
Contig6320	1636	hypothetical protein	363	66.2948	228	49.9771	0.407629	0.0292501	down
Contig23344	712	hypothetical protein	16542	3021.07	6613	1449.56	1.05945	0	down
1-G0EDD0L01AVQMV	451	hypothetical protein	14	2.55682	0	0	4.54405	0.0141861	down
Contig25176	494	hypothetical protein	384	70.13	205	44.9356	0.642175	1.46207e-05	down
Contig4553	578	hypothetical protein	64	11.6883	25	5.47995	1.09284	0.0293515	down
Contig23207	766	hypothetical protein	185	33.7866	103	22.5774	0.581574	0.0326392	down
1-G0CLBUI04IMBAP	310	hypothetical protein	121	22.0983	58	12.7135	0.797575	0.0164476	down
Contig19361	362	hypothetical protein	125	22.8288	5	1.09599	4.38055	2.71236e-24	down
1-G0EDD0L01BQ1C1	344	hypothetical protein	28	5.11365	0	0	5.54405	1.57983e-05	down
1-G0EDD0L01DZUU3	460	hypothetical protein	38	6.93995	6	1.31519	2.39966	0.000390132	down
1-G0EDD0L01ER25H	404	hypothetical protein	245	44.7444	134	29.3725	0.607242	0.00379761	down
3-G0EDD0L02GR7KZ	375	hypothetical protein	27	4.93102	1	0.219198	4.49158	5.07076e-05	down
Contig10180	1051	hypothetical protein	372	67.9385	236	51.7307	0.393209	0.0354676	down
1-G0CLBUI04JGIDL	465	hypothetical protein	222	40.5439	117	25.6461	0.660744	0.00259311	down
3-G0EDD0L02HYNPU	377	hypothetical protein	347	63.3727	213	46.6891	0.440775	0.0173416	down
2-G0EDD0L01AWZZV	491	hypothetical protein	25	4.56576	5	1.09599	2.05862	0.0305367	down
Contig20005	3920	hypothetical protein	1794	327.639	1200	263.037	0.316838	3.85885e-07	down
Contig12835	396	hypothetical protein	62	11.3231	15	3.28797	1.784	0.000124174	down
1-G0CLBUI04IQDRN	406	hypothetical protein	258	47.1186	136	29.8109	0.660457	0.0007103	down
Contig23285	1881	hypothetical protein	372	67.9385	227	49.7579	0.449303	0.00921308	down
Contig12009	1516	hypothetical protein	132	24.1072	39	8.54872	1.49568	8.3532e-08	down
Contig3182	808	hypothetical protein	1412	257.874	1016	222.705	0.211533	0.015924	down
1-G0EDD0L01DVVCE	494	hypothetical protein	20	3.65261	2	0.438396	3.05862	0.00872722	down
1-G0EDD0L01DURGA	366	hypothetical protein	67	12.2362	12	2.63037	2.21782	9.27047e-07	down
Contig12129	2491	hypothetical protein	828	151.218	554	121.436	0.316438	0.00341524	down
Contig16844	490	hypothetical protein	36	6.57469	7	1.53438	2.09926	0.00272075	down
1-G0CLBUI04JHKIB	488	hypothetical protein	66	12.0536	0	0	6.78109	3.98715e-13	down
1-G0EDD0L01EECXB	197	hypothetical protein	29	5.29628	2	0.438396	3.59467	0.000106557	down
2-G0EDD0L01DB08O	521	hypothetical protein	280	51.1365	128	28.0573	0.865976	6.96176e-07	down
1-G0EDD0L01DO02E	439	hypothetical protein	14	2.55682	0	0	4.54405	0.0141861	down
Contig26741	742	hypothetical protein	61	11.1404	22	4.82235	1.208	0.0161654	down
2-G0EDD0L01DVUUT	359	hypothetical protein	16	2.92209	1	0.219198	3.73669	0.0125005	down
1-G0EDD0L01CPZYE	389	hypothetical protein	117	21.3677	46	10.0831	1.0835	0.000427401	down
1-G0EDD0L01BDLUK	406	hypothetical protein	956	174.595	548	120.12	0.539528	2.21816e-10	down
Contig5409	609	hypothetical protein	505	92.2283	333	72.9929	0.337454	0.0326259	down
Contig710	1433	hypothetical protein	1067	194.867	734	160.891	0.276401	0.003485	down
1-G0EDD0L01CURGB	334	hypothetical protein	79	14.4278	32	7.01433	1.04047	0.0144584	down
Contig23389	667	hypothetical protein	1386	253.126	931	204.073	0.310767	2.94608e-05	down
3-G0EDD0L02IA417	499	hypothetical protein	68	12.4189	18	3.94556	1.65423	0.000144559	down
3-G0EDD0L02HXK4R	537	hypothetical protein	102	18.6283	24	5.26075	1.82416	5.13045e-08	down
2-G0EDD0L01E50OW	453	hypothetical protein	13	2.37419	0	0	4.43713	0.0226914	down
1-G0EDD0L01BC76T	351	hypothetical protein	100	18.263	1	0.219198	6.38055	1.54128e-20	down
1-G0EDD0L01AS5ND	457	hypothetical protein	56	10.2273	19	4.16476	1.29612	0.0139384	down
1-G0EDD0L01AJO68	438	hypothetical protein	358	65.3817	216	47.3467	0.465621	0.00775802	down
1-G0EDD0L01B3DXP	431	hypothetical protein	120	21.9156	30	6.57593	1.73669	7.51053e-09	down
2-G0EDD0L01AHSQ8	467	hypothetical protein	43	7.8531	10	2.19198	1.84103	0.00261717	down
Contig18008	488	hypothetical protein	84	15.3409	24	5.26075	1.54405	3.98766e-05	down
1-G0EDD0L01DCU45	463	hypothetical protein	722	131.859	452	99.0774	0.412369	0.000123005	down
1-G0EDD0L01BLR8K	512	hypothetical protein	721	131.676	467	102.365	0.36327	0.00128784	down
1-G0CLBUI04JBO6T	514	hypothetical protein	45	8.21836	15	3.28797	1.32166	0.0367844	down
Contig9290	1876	hypothetical protein	3289	600.671	2308	505.909	0.247699	3.01333e-08	down
1-G0EDD0L01ELK35	156	hypothetical protein	63	11.5057	24	5.26075	1.12901	0.0242117	down
Contig18068	640	hypothetical protein	171	31.2298	79	17.3166	0.850765	0.000535269	down
1-G0CLBUI04JN0DU	551	hypothetical protein	20	3.65261	3	0.657593	2.47366	0.0305745	down
2-G0EDD0L01CSVNH	484	hypothetical protein	49	8.94889	17	3.72636	1.26394	0.0346717	down
1-G0EDD0L01D0AN3	451	hypothetical protein	19	3.46998	1	0.219198	3.98462	0.00294199	down
Contig3726	406	hypothetical protein	787	143.73	5	1.09599	7.03498	2.51968e-161	down
1-G0EDD0L01BRAV3	413	hypothetical protein	469	85.6536	240	52.6075	0.703246	4.38223e-08	down
2-G0EDD0L01EU70C	316	hypothetical protein	18	3.28735	0	0	4.90662	0.00211453	down
1-G0CLBUI04I03EQ	434	hypothetical protein	22	4.01787	2	0.438396	3.19612	0.00343727	down
Contig11821	539	hypothetical protein	193	35.2477	86	18.851	0.902885	4.98632e-05	down
1-G0EDD0L01CC5C6	451	hypothetical protein	152	27.7598	60	13.1519	1.07773	2.56758e-05	down
1-G0EDD0L01DAPL6	420	hypothetical protein	20	3.65261	1	0.219198	4.05862	0.00181208	down
1-G0EDD0L01EPS1P	303	hypothetical protein	2159	394.299	1416	310.384	0.345235	2.90947e-10	down
1-G0EDD0L01C4PAE	364	hypothetical protein	180	32.8735	100	21.9198	0.58469	0.0353082	down
Contig25244	771	hypothetical protein	80	14.6104	34	7.45273	0.971158	0.0251634	down
1-G0EDD0L01AQHRH	486	hypothetical protein	1176	214.773	744	163.083	0.397206	3.76174e-07	down
2-G0EDD0L01BZH3J	462	hypothetical protein	38	6.93995	10	2.19198	1.66269	0.0153915	down
Contig6859	1682	hypothetical protein	1150	210.025	821	179.961	0.222873	0.0276305	down
1-G0EDD0L01A6HVF	456	hypothetical protein	59	10.7752	22	4.82235	1.1599	0.0271017	down
2-G0EDD0L01DL9JM	546	hypothetical protein	237	43.2834	55	12.0559	1.84408	1.47031e-19	down
1-G0EDD0L01BVQI5	348	hypothetical protein	388	70.8606	230	50.4155	0.491116	0.00214333	down
1-G0EDD0L01CX6I2	447	hypothetical protein	656	119.805	437	95.7895	0.322755	0.0125804	down
1-G0EDD0L01BCTB2	351	hypothetical protein	112	20.4546	20	4.38396	2.22212	1.4679e-11	down
1-G0EDD0L01AUZG0	492	hypothetical protein	38	6.93995	11	2.41118	1.52519	0.030055	down
1-G0EDD0L01E1ITS	319	hypothetical protein	211	38.535	59	12.9327	1.57515	8.82848e-14	down
Contig24646	1108	hypothetical protein	209	38.1697	108	23.6734	0.689164	0.00231654	down
1-G0CLBUI04JDX42	492	hypothetical protein	4048	739.288	2545	557.858	0.406236	6.83165e-27	down
Contig18568	2782	hypothetical protein	551	100.629	363	79.5688	0.338776	0.0201117	down
Contig1133	1054	hypothetical protein	80	14.6104	35	7.67192	0.929338	0.035692	down
1-G0CLBUI04IVZOQ	386	hypothetical protein	58	10.5926	18	3.94556	1.42475	0.00436346	down
1-G0EDD0L01DQJ0S	355	hypothetical protein	2675	488.536	2003	439.053	0.154069	0.013703	down
1-G0EDD0L01E0PAF	216	hypothetical protein	49	8.94889	15	3.28797	1.44451	0.0115495	down
2-G0EDD0L01DYV59	385	hypothetical protein	32	5.84417	1	0.219198	4.73669	4.03556e-06	down
2-G0EDD0L01A3LGV	465	hypothetical protein	27	4.93102	1	0.219198	4.49158	5.07076e-05	down
Contig19862	1192	hypothetical protein	4093	747.506	1741	381.623	0.969935	2.05156e-130	down
1-G0EDD0L01EHGRR	315	hypothetical protein	124	22.6462	53	11.6175	0.962969	0.00151679	down
2-G0EDD0L01BI3K4	519	hypothetical protein	18	3.28735	1	0.219198	3.90662	0.00480112	down
2-G0EDD0L01AWTDZ	271	hypothetical protein	15	2.73945	1	0.219198	3.64358	0.0200218	down
Contig6709	412	hypothetical protein	438	79.9921	252	55.2379	0.5342	0.000160754	down
2-G0EDD0L01ENU2C	487	hypothetical protein	8281	1512.36	6309	1382.92	0.129086	8.38809e-06	down
1-G0EDD0L01BZ18H	434	hypothetical protein	16	2.92209	1	0.219198	3.73669	0.0125005	down
1-G0EDD0L01EPZI7	382	hypothetical protein	62	11.3231	6	1.31519	3.10593	4.12345e-09	down
1-G0EDD0L01CMEAV	414	hypothetical protein	29	5.29628	7	1.53438	1.78732	0.0362593	down
Contig11396	540	hypothetical protein	1837	335.492	1265	277.285	0.274907	1.54345e-05	down
Contig8425	712	hypothetical protein	405	73.9653	235	51.5115	0.521954	0.000539793	down
Contig27445	514	hypothetical protein	595	108.665	335	73.4313	0.565421	6.41146e-07	down
1-G0EDD0L01E0W3E	443	hypothetical protein	33	6.0268	0	0	5.78109	1.43542e-06	down
1-G0EDD0L01C6234	328	hypothetical protein	30	5.47891	7	1.53438	1.83623	0.0259419	down
2-G0EDD0L01CTOK4	486	hypothetical protein	483	88.2104	288	63.129	0.482647	0.000392074	down
1-G0EDD0L01A8XWX	343	hypothetical protein	980	178.978	631	138.314	0.371835	3.29521e-05	down
1-G0EDD0L01BD4CU	236	hypothetical protein	93	16.9846	13	2.84957	2.57541	2.10708e-11	down
1-G0EDD0L01BPQX7	505	hypothetical protein	84	15.3409	31	6.79513	1.17481	0.00257574	down
Contig20372	753	hypothetical protein	250	45.6576	107	23.4542	0.96101	2.51101e-07	down
1-G0CLBUI04JJPDB	478	hypothetical protein	22	4.01787	3	0.657593	2.61116	0.0131168	down
1-G0EDD0L01EMA98	551	hypothetical protein	104	18.9936	38	8.32952	1.18921	0.000312019	down
1-G0EDD0L01CERFR	486	hypothetical protein	43	7.8531	9	1.97278	1.99303	0.0010784	down
Contig8652	862	hypothetical protein	42	7.67047	8	1.75358	2.12901	0.000602205	down
1-G0EDD0L01AGK6Z	430	hypothetical protein	766	139.895	505	110.695	0.337754	0.00242783	down
Contig13370	753	hypothetical protein	422	77.07	228	49.9771	0.624902	7.87624e-06	down
1-G0EDD0L01DI6YI	380	hypothetical protein	284	51.867	167	36.606	0.502736	0.0136281	down
Contig8059	583	hypothetical protein	68	12.4189	27	5.91834	1.06927	0.0256124	down
Contig13591	669	hypothetical protein	5399	986.021	3217	705.159	0.483669	3.92488e-50	down
Contig16943	601	hypothetical protein	1024	187.013	632	138.533	0.432912	2.58303e-07	down
1-G0EDD0L01EJXR5	455	hypothetical protein	1143	208.746	663	145.328	0.522437	9.35271e-12	down
1-G0EDD0L01BZUNA	480	hypothetical protein	24	4.38313	3	0.657593	2.73669	0.00545809	down
1-G0EDD0L01BL5PJ	330	hypothetical protein	221	40.3613	93	20.3854	0.985437	9.5435e-07	down
Contig10325	544	hypothetical protein	335	61.1812	97	21.2622	1.5248	3.72676e-21	down
Contig747	1089	hypothetical protein	124	22.6462	27	5.91834	1.936	1.07239e-10	down
1-G0CLBUI04IK11R	476	hypothetical protein	136	24.8377	46	10.0831	1.30059	1.79907e-06	down
Contig5748	803	hypothetical protein	1285	234.68	754	165.275	0.505825	1.71449e-12	down
1-G0CLBUI04IUG3V	527	hypothetical protein	405	73.9653	232	50.8539	0.54049	0.000290587	down
2-G0EDD0L01A4JJS	252	hypothetical protein	12	2.19156	0	0	4.32166	0.0356414	down
Contig25621	2540	hypothetical protein	1515	276.685	1099	240.898	0.199819	0.0198728	down
1-G0EDD0L01B431W	408	hypothetical protein	14	2.55682	1	0.219198	3.54405	0.0315971	down
1-G0CLBUI04IP781	446	hypothetical protein	2474	451.827	1726	378.335	0.256106	1.45957e-06	down
Contig24139	551	hypothetical protein	115	21.0025	41	8.98711	1.22463	6.28819e-05	down
1-G0CLBUI04JEIA8	309	hypothetical protein	130	23.7419	53	11.6175	1.03114	0.000335873	down
2-G0EDD0L01CL34D	445	hypothetical protein	24	4.38313	2	0.438396	3.32166	0.00130731	down
2-G0EDD0L01AZSSH	363	hypothetical protein	23	4.2005	4	0.876791	2.26025	0.0256349	down
Contig6777	944	hypothetical protein	589	107.569	343	75.1849	0.516752	8.99088e-06	down
Contig3233	1258	hypothetical protein	90	16.4367	36	7.89112	1.05862	0.00531838	down
2-G0EDD0L01CXMOO	561	hypothetical protein	312	56.9807	155	33.9757	0.745971	6.78017e-06	down
1-G0EDD0L01CYQ2W	521	hypothetical protein	6777	1237.69	5148	1128.43	0.133328	4.93492e-05	down
Contig8266	868	hypothetical protein	401	73.2348	254	55.6762	0.395467	0.0234027	down
Contig9212	563	hypothetical protein	25	4.56576	2	0.438396	3.38055	0.000787933	down
2-G0EDD0L01A9U6L	401	hypothetical protein	42	7.67047	9	1.97278	1.95909	0.00162365	down
Contig561	757	hypothetical protein	347	63.3727	187	40.99	0.62859	8.2165e-05	down
Contig17267	3734	hypothetical protein	934	170.577	584	128.012	0.414147	4.13651e-06	down
1-G0EDD0L01EQ433	453	hypothetical protein	33	6.0268	1	0.219198	4.78109	2.40792e-06	down
Contig6966	774	hypothetical protein	458	83.6447	258	56.553	0.564669	2.98093e-05	down
2-G0EDD0L01BWMGX	439	hypothetical protein	276	50.406	149	32.6605	0.626049	0.000920204	down
Contig524	329	hypothetical protein	180	32.8735	9	1.97278	4.05862	8.85204e-34	down
Contig23093	1017	hypothetical protein	18169	3318.21	13707	3004.54	0.143259	2.84587e-16	down
Contig3869	421	hypothetical protein	63	11.5057	23	5.04155	1.19041	0.0153295	down
Contig424	8229	hypothetical protein	131253	23970.8	107689	23605.2	0.0221723	0.00815704	down
Contig28457	760	hypothetical protein	67	12.2362	22	4.82235	1.34335	0.00291991	down
1-G0EDD0L01AKIT7	186	hypothetical protein	168	30.6819	17	3.72636	3.04155	4.74463e-25	down
Contig28382	900	hypothetical protein	160	29.2209	28	6.13754	2.25127	5.12704e-17	down
Contig23008	1112	hypothetical protein	34054	6219.29	26352	5776.3	0.106605	3.45915e-17	down
Contig23233	477	hypothetical protein	83	15.1583	29	6.35674	1.25375	0.00121162	down
Contig7438	736	hypothetical protein	92	16.802	40	8.76791	0.938327	0.0162358	down
Contig23129	643	hypothetical protein	176	32.1429	95	20.8238	0.626269	0.0214522	down
Contig1576	641	hypothetical protein	150	27.3945	77	16.8782	0.698725	0.0180202	down
Contig19877	1368	hypothetical protein	91	16.6194	40	8.76791	0.922559	0.0200771	down
1-G0EDD0L01DH5DB	410	hypothetical protein	925	168.933	641	140.506	0.265822	0.0144645	down
Contig22487	906	hypothetical protein	293	53.5107	119	26.0845	1.03663	7.36232e-10	down
1-G0EDD0L01E8FS1	422	hypothetical protein	831	151.766	467	102.365	0.568119	7.00685e-10	down
2-G0EDD0L01B9L84	517	hypothetical protein	1130	206.372	782	171.413	0.267775	0.00357132	down
Contig7722	528	hypothetical protein	431	78.7137	221	48.4427	0.700334	2.43155e-07	down
3-G0EDD0L02J1IEY	321	hypothetical protein	23	4.2005	3	0.657593	2.67529	0.00849715	down
Contig3628	423	hypothetical protein	28	5.11365	2	0.438396	3.54405	0.000176931	down
Contig19315	1373	hypothetical protein	500	91.3152	298	65.321	0.483309	0.00027028	down
1-G0EDD0L01DNTVJ	482	hypothetical protein	169	30.8645	92	20.1662	0.61401	0.0316141	down
3-G0EDD0L02HPM4V	452	hypothetical protein	100	18.263	45	9.8639	0.888696	0.017038	down
Contig12444	870	hypothetical protein	177	32.3256	98	21.4814	0.589589	0.0355904	down
Contig1118	561	hypothetical protein	516	94.2372	50	10.9599	3.10406	5.046e-80	down
2-G0EDD0L01D19LN	351	hypothetical protein	77	14.0625	24	5.26075	1.41852	0.000409411	down
1-G0EDD0L01DMYTV	482	hypothetical protein	20	3.65261	2	0.438396	3.05862	0.00872722	down
1-G0EDD0L01DR0ZB	432	hypothetical protein	156	28.4903	17	3.72636	2.93463	2.04166e-22	down
Contig2538	3190	hypothetical protein	1298	237.054	915	200.566	0.24114	0.00553602	down
1-G0EDD0L01AFN81	456	hypothetical protein	81	14.7931	22	4.82235	1.61711	2.72017e-05	down
Contig28273	2072	hypothetical protein	765	139.712	510	111.791	0.321655	0.00485771	down
Contig1482	1270	hypothetical protein	453	82.7315	182	39.894	1.05227	6.48224e-16	down
3-G0EDD0L02GKT9V	225	hypothetical protein	24	4.38313	2	0.438396	3.32166	0.00130731	down
Contig12607	2117	hypothetical protein	494	90.2194	324	71.0201	0.34521	0.0296623	down
Contig15376	272	hypothetical protein	32	5.84417	7	1.53438	1.92934	0.0126683	down
2-G0EDD0L01D8I1X	476	hypothetical protein	29	5.29628	7	1.53438	1.78732	0.0362593	down
Contig7298	532	hypothetical protein	19	3.46998	1	0.219198	3.98462	0.00294199	down
1-G0EDD0L01CJYUD	288	hypothetical protein	42	7.67047	10	2.19198	1.80708	0.00377198	down
1-G0EDD0L01C2H6V	483	hypothetical protein	1307	238.698	891	195.305	0.289455	0.000263653	down
Contig4847	465	hypothetical protein	39	7.12258	5	1.09599	2.70017	7.16524e-05	down
1-G0EDD0L01EBLM3	473	hypothetical protein	265	48.397	159	34.8525	0.473658	0.0348138	down
Contig106	1945	hypothetical protein	349	63.738	176	38.5788	0.724344	2.79383e-06	down
3-G0EDD0L02GEEO1	352	hypothetical protein	33	6.0268	8	1.75358	1.78109	0.0198846	down
Contig21720	2127	hypothetical protein	859	156.879	552	120.997	0.374683	0.000129826	down
Contig5045	1369	hypothetical protein	38149	6967.16	30851	6762.47	0.0430208	0.00523528	down
Contig13714	2446	hypothetical protein	3625	662.035	2391	524.102	0.33706	8.8716e-17	down
Contig98	1725	hypothetical protein	495	90.402	292	64.0058	0.498153	0.000169734	down
Contig17735	527	hypothetical protein	135	24.6551	65	14.2479	0.791141	0.00924636	down
1-G0EDD0L01D7K0W	445	hypothetical protein	1266	231.21	762	167.029	0.469107	1.16388e-10	down
Contig5862	1463	hypothetical protein	749	136.79	487	106.749	0.357737	0.00118648	down
Contig1205	719	hypothetical protein	304	55.5196	168	36.8252	0.592303	0.000939723	down
Contig11132	453	hypothetical protein	131	23.9246	66	14.4671	0.725722	0.0256494	down
Contig4028	1090	hypothetical protein	61	11.1404	18	3.94556	1.49751	0.00168164	down
2-G0EDD0L01BPVSV	493	hypothetical protein	442	80.7226	246	53.9227	0.582081	2.3317e-05	down
2-G0EDD0L01D9IM7	499	hypothetical protein	137	25.0204	66	14.4671	0.790331	0.0085428	down
1-G0CLBUI04JKJDA	526	hypothetical protein	1991	363.617	1115	244.406	0.573142	8.45842e-25	down
Contig9732	1106	hypothetical protein	231	42.1876	130	28.4957	0.566074	0.012921	down
Contig25817	1802	hypothetical protein	608	111.039	374	81.98	0.437726	0.000236373	down
Contig3042	993	hypothetical protein	145	26.4814	74	16.2206	0.707149	0.0193439	down
3-G0EDD0L02I4P2E	474	hypothetical protein	17	3.10472	2	0.438396	2.82416	0.0332827	down
1-G0EDD0L01EEH34	142	hypothetical protein	41	7.48784	11	2.41118	1.63481	0.0113405	down
Contig26930	1237	hypothetical protein	1478	269.928	952	208.676	0.371306	5.79709e-08	down
2-G0EDD0L01DXYUE	514	hypothetical protein	146	26.664	30	6.57593	2.01963	2.01181e-13	down
2-G0EDD0L01AJ3RN	488	hypothetical protein	54	9.86204	11	2.41118	2.03215	8.20406e-05	down
2-G0EDD0L01C9E8G	413	hypothetical protein	28	5.11365	4	0.876791	2.54405	0.00317903	down
2-G0EDD0L01BCJEF	346	hypothetical protein	167	30.4993	91	19.947	0.612602	0.0341102	down
Contig585	536	hypothetical protein	54	9.86204	3	0.657593	3.90662	1.54821e-09	down
1-G0EDD0L01DXF6L	396	hypothetical protein	58	10.5926	21	4.60315	1.20236	0.0220624	down
1-G0EDD0L01EUDFT	231	hypothetical protein	15	2.73945	1	0.219198	3.64358	0.0200218	down
1-G0CLBUI04IYXJZ	322	hypothetical protein	62	11.3231	23	5.04155	1.16733	0.0199959	down
Contig3512	1242	hypothetical protein	164	29.9514	62	13.5903	1.14005	2.46562e-06	down
1-G0EDD0L01EPCWV	486	hypothetical protein	155	28.3077	75	16.4398	0.783999	0.00403214	down
Contig10532	753	hypothetical protein	597	109.03	356	78.0344	0.482547	3.86254e-05	down
1-G0CLBUI04I77XX	398	hypothetical protein	45	8.21836	9	1.97278	2.05862	0.000471469	down
Contig19087	644	hypothetical protein	22	4.01787	3	0.657593	2.61116	0.0131168	down
1-G0EDD0L01BCIIB	432	hypothetical protein	646	117.979	381	83.5144	0.498436	6.15075e-06	down
Contig23622	758	hypothetical protein	314	57.3459	140	30.6877	0.902031	2.53767e-08	down
1-G0EDD0L01BI43S	349	hypothetical protein	232	42.3702	36	7.89112	2.42475	2.92361e-27	down
1-G0CLBUI04I84RE	399	hypothetical protein	12	2.19156	0	0	4.32166	0.0356414	down
Contig19123	457	hypothetical protein	59	10.7752	14	3.06877	1.81198	0.00016972	down
Contig10791	1493	hypothetical protein	45	8.21836	13	2.84957	1.52811	0.0116658	down
Contig27159	1509	hypothetical protein	19412	3545.22	15231	3338.6	0.0866309	2.98103e-06	down
Contig2016	397	hypothetical protein	119	21.733	55	12.0559	0.850151	0.00939753	down
1-G0EDD0L01C5CDS	501	hypothetical protein	129	23.5593	65	14.2479	0.725552	0.0278476	down
3-G0EDD0L02HAR15	502	hypothetical protein	35	6.39206	6	1.31519	2.28101	0.00147668	down
Contig26371	1075	hypothetical protein	389	71.0432	213	46.6891	0.60561	4.69263e-05	down
1-G0EDD0L01DUWJ3	340	hypothetical protein	809	147.748	362	79.3496	0.896843	5.3393e-22	down
Contig4447	2353	hypothetical protein	582	106.291	371	81.3224	0.386293	0.00290191	down
2-G0EDD0L01BYUWG	487	hypothetical protein	14	2.55682	0	0	4.54405	0.0141861	down
Contig5388	756	hypothetical protein	66	12.0536	20	4.38396	1.45916	0.00118054	down
1-G0EDD0L01ESZ2V	407	hypothetical protein	28	5.11365	4	0.876791	2.54405	0.00317903	down
Contig15896	597	hypothetical protein	25	4.56576	4	0.876791	2.38055	0.0114492	down
Contig9858	1667	hypothetical protein	230	42.005	131	28.7149	0.54876	0.0183685	down
Contig8607	1562	hypothetical protein	224	40.9092	95	20.8238	0.974192	1.04853e-06	down
1-G0EDD0L01BXF5N	483	hypothetical protein	34	6.20943	7	1.53438	2.0168	0.00592831	down
Contig14996	582	hypothetical protein	98	17.8978	41	8.98711	0.993851	0.00599504	down
3-G0EDD0L02HCRFB	315	hypothetical protein	171	31.2298	94	20.6046	0.599956	0.0359767	down
3-G0EDD0L02G5I6R	424	hypothetical protein	152	27.7598	57	12.4943	1.15173	6.02377e-06	down
1-G0EDD0L01BTG63	470	hypothetical protein	245	44.7444	130	28.4957	0.650963	0.00143657	down
1-G0EDD0L01D2ZI3	519	hypothetical protein	710	129.668	444	97.3238	0.413952	0.000136736	down
Contig10826	534	hypothetical protein	120	21.9156	53	11.6175	0.915663	0.00378872	down
1-G0EDD0L01DL75T	462	hypothetical protein	13	2.37419	0	0	4.43713	0.0226914	down
1-G0CLBUI04IXJR2	380	hypothetical protein	3769	688.334	2722	596.656	0.206208	1.34934e-06	down
Contig22521	373	hypothetical protein	74	13.5146	31	6.79513	0.99195	0.0313761	down
Contig2471	806	hypothetical protein	12	2.19156	0	0	4.32166	0.0356414	down
1-G0EDD0L01CWWXF	464	hypothetical protein	12	2.19156	0	0	4.32166	0.0356414	down
1-G0EDD0L01DO9CE	131	hypothetical protein	242	44.1965	32	7.01433	2.65556	1.36332e-31	down
Contig11162	503	hypothetical protein	167	30.4993	90	19.7278	0.628544	0.0272134	down
Contig371	757	hypothetical protein	282	51.5018	167	36.606	0.49254	0.0176777	down
Contig2758	740	hypothetical protein	742	135.512	298	65.321	1.0528	1.94413e-26	down
Contig16982	1163	hypothetical protein	63	11.5057	22	4.82235	1.25454	0.00927543	down
Contig3040	697	hypothetical protein	114	20.8199	34	7.45273	1.48212	1.27628e-06	down
3-G0EDD0L02IC9H6	483	hypothetical protein	32	5.84417	7	1.53438	1.92934	0.0126683	down
2-G0EDD0L01BXMKO	555	hypothetical protein	16	2.92209	0	0	4.73669	0.00549593	down
1-G0CLBUI04ILC8D	433	hypothetical protein	89	16.2541	34	7.45273	1.12496	0.00282475	down
Contig4595	769	hypothetical protein	1069	195.232	746	163.522	0.255707	0.00945737	down
Contig4623	751	hypothetical protein	32	5.84417	7	1.53438	1.92934	0.0126683	down
Contig7987	1331	hypothetical protein	49	8.94889	15	3.28797	1.44451	0.0115495	down
1-G0EDD0L01BGIOK	476	hypothetical protein	481	87.8452	240	52.6075	0.739695	4.18776e-09	down
Contig28365	528	hypothetical protein	132	24.1072	62	13.5903	0.826891	0.00650936	down
Contig20180	1208	hypothetical protein	322	58.807	178	39.0172	0.591876	0.000551617	down
Contig6292	1611	hypothetical protein	62	11.3231	22	4.82235	1.23146	0.0123099	down
Contig16317	764	hypothetical protein	462	84.3752	301	65.9785	0.354822	0.0317	down
Contig1809	1103	hypothetical protein	233	42.5529	83	18.1934	1.22584	2.74115e-10	down
Contig475	1532	hypothetical protein	11833	2161.06	8835	1936.61	0.158207	9.96259e-13	down
1-G0EDD0L01BUX5P	351	hypothetical protein	94	17.1673	40	8.76791	0.969354	0.0103533	down
Contig3932	2429	hypothetical protein	266	48.5797	150	32.8797	0.563157	0.00555413	down
1-G0EDD0L01DYWQM	397	hypothetical protein	205	37.4392	59	12.9327	1.53353	7.7196e-13	down
1-G0EDD0L01DTWHE	429	hypothetical protein	54	9.86204	13	2.84957	1.79114	0.000486076	down
1-G0EDD0L01DIQTV	282	hypothetical protein	279	50.9539	142	31.1261	0.711067	8.19868e-05	down
Contig14757	475	hypothetical protein	89	16.2541	16	3.50717	2.21243	4.8315e-09	down
Contig1771	619	hypothetical protein	212	38.7176	122	26.7421	0.533876	0.0353863	down
1-G0EDD0L01ELOV9	466	hypothetical protein	34	6.20943	7	1.53438	2.0168	0.00592831	down
1-G0EDD0L01DP44Q	489	hypothetical protein	35	6.39206	6	1.31519	2.28101	0.00147668	down
2-G0EDD0L01A9GBJ	467	hypothetical protein	48	8.76626	9	1.97278	2.15173	0.0001368	down
Contig2883	782	hypothetical protein	42	7.67047	13	2.84957	1.42857	0.0296517	down
1-G0EDD0L01EOL9Y	311	hypothetical protein	1645	300.427	748	163.96	0.87367	2.17471e-43	down
Contig26263	713	hypothetical protein	344	62.8248	177	38.798	0.695352	9.741e-06	down
Contig3280	602	hypothetical protein	120	21.9156	26	5.69914	1.94314	2.17437e-10	down
1-G0EDD0L01C8Q33	445	hypothetical protein	33	6.0268	4	0.876791	2.78109	0.000313362	down
Contig304	1930	hypothetical protein	17973	3282.41	11510	2522.97	0.379636	9.57788e-108	down
1-G0CLBUI04IYGBA	455	hypothetical protein	138	25.203	68	14.9055	0.757754	0.0127859	down
Contig8710	1198	hypothetical protein	366	66.8427	224	49.1003	0.445038	0.0113981	down
1-G0EDD0L01DC2IG	460	hypothetical protein	35	6.39206	0	0	5.86598	5.60001e-07	down
Contig26859	1821	hypothetical protein	504	92.0457	328	71.8969	0.356421	0.0196727	down
1-G0EDD0L01CM33D	423	hypothetical protein	190	34.6998	8	1.75358	4.30655	6.36723e-37	down
Contig4765	1375	hypothetical protein	258	47.1186	145	31.7837	0.568011	0.00611464	down
3-G0EDD0L02H0L26	469	hypothetical protein	44	8.03573	13	2.84957	1.49568	0.0160971	down
1-G0CLBUI04JEQGJ	365	hypothetical protein	34	6.20943	9	1.97278	1.65423	0.0290332	down
1-G0EDD0L01E138K	410	hypothetical protein	1755	320.516	1211	265.449	0.271965	3.63714e-05	down
1-G0EDD0L01E67DH	352	hypothetical protein	69	12.6015	27	5.91834	1.09033	0.0201445	down
1-G0EDD0L01B2ST1	463	hypothetical protein	1109	202.537	739	161.987	0.322306	0.000175661	down
Contig6580	865	hypothetical protein	1557	284.355	1141	250.105	0.185163	0.0356898	down
Contig4418	1920	hypothetical protein	171	31.2298	83	18.1934	0.779506	0.00207703	down
Contig871	2583	hypothetical protein	298	54.4238	130	28.4957	0.933494	2.28751e-08	down
Contig5801	374	hypothetical protein	385	70.3127	230	50.4155	0.479917	0.00317276	down
1-G0CLBUI04IIQJA	447	hypothetical protein	34	6.20943	9	1.97278	1.65423	0.0290332	down
Contig384	768	hypothetical protein	476	86.932	163	35.7292	1.28278	3.46307e-23	down
1-G0EDD0L01BNJO2	470	hypothetical protein	24	4.38313	4	0.876791	2.32166	0.0173469	down
1-G0EDD0L01AMJX1	153	hypothetical protein	51	9.31415	0	0	6.40912	3.27806e-10	down
3-G0EDD0L02F21DE	353	hypothetical protein	20	3.65261	0	0	5.05862	0.000779997	down
Contig4731	2657	hypothetical protein	272963	49851.3	194756	42690.1	0.22373	0	down
1-G0CLBUI04I1OW8	163	hypothetical protein	115	21.0025	10	2.19198	3.26025	4.06843e-18	down
Contig17792	495	hypothetical protein	906	165.463	504	110.476	0.58278	2.40178e-11	down
2-G0EDD0L01BU7CQ	520	hypothetical protein	44	8.03573	5	1.09599	2.8742	6.66898e-06	down
1-G0EDD0L01EIPNZ	330	hypothetical protein	210	38.3524	43	9.42551	2.02467	1.2631e-19	down
1-G0EDD0L01CUAIQ	269	hypothetical protein	19	3.46998	2	0.438396	2.98462	0.0137844	down
Contig9619	786	hypothetical protein	65	11.871	15	3.28797	1.85217	3.95695e-05	down
Contig21413	279	hypothetical protein	3152	575.651	1115	244.406	1.23592	8.1547e-149	down
1-G0EDD0L01EZYGF	415	hypothetical protein	87	15.8888	35	7.67192	1.05035	0.00730971	down
1-G0EDD0L01EK10T	398	hypothetical protein	31	5.66154	8	1.75358	1.69089	0.0383496	down
2-G0EDD0L01DUZFF	477	hypothetical protein	37	6.75732	9	1.97278	1.77622	0.0103311	down
1-G0CLBUI04IFKCA	483	hypothetical protein	35	6.39206	9	1.97278	1.69605	0.0207088	down
1-G0EDD0L01BGOVC	486	hypothetical protein	3935	718.65	2550	558.954	0.362559	4.98229e-21	down
3-G0EDD0L02GXPY7	475	hypothetical protein	26	4.74839	3	0.657593	2.85217	0.00219551	down
1-G0EDD0L01DQ0W9	486	hypothetical protein	31	5.66154	6	1.31519	2.10593	0.00762539	down
Contig13537	605	hypothetical protein	21	3.83524	3	0.657593	2.54405	0.0200595	down
Contig11125	1895	hypothetical protein	332	60.6333	147	32.2221	0.91206	5.39339e-09	down
Contig1233	750	hypothetical protein	25	4.56576	5	1.09599	2.05862	0.0305367	down
1-G0CLBUI04JBXZZ	407	hypothetical protein	24	4.38313	2	0.438396	3.32166	0.00130731	down
Contig26177	454	hypothetical protein	837	152.862	472	103.461	0.563134	8.4929e-10	down
2-G0EDD0L01AO2OI	454	hypothetical protein	117	21.3677	57	12.4943	0.774168	0.025706	down
1-G0CLBUI04IQ98I	386	hypothetical protein	6694	1222.53	4849	1062.89	0.201874	1.70123e-11	down
1-G0EDD0L01D1ILC	496	hypothetical protein	138	25.203	59	12.9327	0.962574	0.00056744	down
Contig5120	2711	hypothetical protein	301	54.9717	168	36.8252	0.577995	0.00152448	down
3-G0EDD0L02IE3JH	354	hypothetical protein	71	12.9668	2	0.438396	4.88644	3.49597e-14	down
Contig9572	503	hypothetical protein	705	128.754	34	7.45273	4.11071	8.10595e-136	down
1-G0EDD0L01EUWZA	466	hypothetical protein	2064	376.949	1382	302.931	0.315378	3.42493e-08	down
1-G0EDD0L01CTGIW	465	hypothetical protein	62	11.3231	0	0	6.69089	2.34462e-12	down
2-G0EDD0L01B5FNF	572	hypothetical protein	23	4.2005	4	0.876791	2.26025	0.0256349	down
3-G0EDD0L02I5Y0Z	460	hypothetical protein	402	73.4174	244	53.4843	0.457007	0.00444269	down
Contig18416	1335	hypothetical protein	1098	200.528	773	169.44	0.243031	0.0144635	down
Contig13676	552	hypothetical protein	198	36.1608	84	18.4126	0.973732	6.85131e-06	down
Contig8743	510	hypothetical protein	20	3.65261	2	0.438396	3.05862	0.00872722	down
1-G0EDD0L01A20AB	501	hypothetical protein	33	6.0268	8	1.75358	1.78109	0.0198846	down
Contig1277	476	hypothetical protein	424	77.4353	162	35.51	1.12476	1.28783e-16	down
2-G0EDD0L01DFENH	445	hypothetical protein	598	109.213	385	84.3912	0.37198	0.00398437	down
1-G0EDD0L01DQY8S	447	hypothetical protein	35	6.39206	1	0.219198	4.86598	8.69996e-07	down
Contig17099	555	hypothetical protein	417	76.1568	200	43.8396	0.79674	5.66831e-09	down
Contig4778	837	hypothetical protein	29	5.29628	7	1.53438	1.78732	0.0362593	down
3-G0EDD0L02GWRDX	416	hypothetical protein	51	9.31415	8	1.75358	2.40912	1.23079e-05	down
1-G0EDD0L01BMB3L	513	hypothetical protein	332	60.6333	133	29.1533	1.05645	1.34228e-11	down
Contig27901	966	hypothetical protein	66	12.0536	12	2.63037	2.19612	1.43744e-06	down
Contig27989	690	hypothetical protein	32	5.84417	4	0.876791	2.73669	0.000500644	down
1-G0CLBUI04I3CZ0	279	hypothetical protein	355	64.8338	164	35.9484	0.850816	1.57675e-08	down
Contig6360	3105	hypothetical protein	375	68.4864	228	49.9771	0.45455	0.00766137	down
1-G0EDD0L01EDLRZ	545	hypothetical protein	494	90.2194	318	69.7049	0.372177	0.013775	down
1-G0EDD0L01EA3Q6	348	hypothetical protein	117	21.3677	36	7.89112	1.43713	1.75064e-06	down
1-G0EDD0L01CN6X4	327	hypothetical protein	601	109.761	386	84.6104	0.375457	0.00340258	down
2-G0EDD0L01BBDLU	177	hypothetical protein	100	18.263	42	9.20631	0.988232	0.00558401	down
3-G0EDD0L02GDREL	485	hypothetical protein	33	6.0268	8	1.75358	1.78109	0.0198846	down
1-G0EDD0L01ESGA1	431	hypothetical protein	184	33.604	19	4.16476	3.01233	3.19487e-27	down
1-G0EDD0L01DO7PV	499	hypothetical protein	25	4.56576	0	0	5.38055	6.73407e-05	down
Contig9581	855	hypothetical protein	182	33.2387	99	21.7006	0.615131	0.0213066	down
1-G0EDD0L01E2QL0	242	hypothetical protein	32	5.84417	5	1.09599	2.41476	0.00179462	down
1-G0CLBUI04H9WXB	164	hypothetical protein	272	49.6754	162	35.51	0.484306	0.0250482	down
Contig28254	1557	hypothetical protein	968	176.786	409	89.6519	0.979599	1.00086e-30	down
1-G0EDD0L01BKGDV	442	hypothetical protein	137	25.0204	20	4.38396	2.5128	1.45929e-16	down
Contig18827	1878	hypothetical protein	861	157.245	587	128.669	0.289346	0.00843729	down
1-G0EDD0L01AQHNX	331	hypothetical protein	65	11.871	19	4.16476	1.51113	0.000842206	down
Contig2271	944	hypothetical protein	447	81.6358	269	58.9642	0.469361	0.00131221	down
1-G0EDD0L01BDWD8	459	hypothetical protein	16	2.92209	1	0.219198	3.73669	0.0125005	down
1-G0CLBUI04JCYON	489	hypothetical protein	198	36.1608	102	22.3582	0.693624	0.00321856	down
1-G0CLBUI04IY76Q	368	hypothetical protein	3427	625.874	1811	396.967	0.656852	2.41161e-55	down
1-G0CLBUI04JXPPR	160	hypothetical protein	25	4.56576	5	1.09599	2.05862	0.0305367	down
Contig3529	768	hypothetical protein	873	159.436	584	128.012	0.316706	0.00224845	down
1-G0CLBUI04JSXU2	359	hypothetical protein	14	2.55682	1	0.219198	3.54405	0.0315971	down
3-G0EDD0L02G61NR	482	hypothetical protein	26	4.74839	5	1.09599	2.1152	0.0208026	down
1-G0CLBUI04I5QKS	274	hypothetical protein	79	14.4278	7	1.53438	3.23312	3.51509e-12	down
1-G0EDD0L01C1ZOD	518	hypothetical protein	3806	695.091	2678	587.012	0.243812	2.60971e-09	down
2-G0EDD0L01BTOPC	165	hypothetical protein	58	10.5926	0	0	6.59467	1.38994e-11	down
Contig7148	853	hypothetical protein	242	44.1965	135	29.5917	0.57874	0.00759766	down
Contig17253	336	hypothetical protein	774	141.356	475	104.119	0.441099	1.13133e-05	down
Contig11494	1123	hypothetical protein	70	12.7841	29	6.35674	1.00799	0.0355916	down
1-G0CLBUI04H41G0	395	hypothetical protein	23	4.2005	2	0.438396	3.26025	0.0021388	down
1-G0EDD0L01AQY8Z	447	hypothetical protein	17	3.10472	1	0.219198	3.82416	0.00776427	down
1-G0EDD0L01CLHB3	293	hypothetical protein	14	2.55682	1	0.219198	3.54405	0.0315971	down
Contig6890	791	hypothetical protein	259	47.3013	153	33.5373	0.496113	0.0256041	down
1-G0EDD0L01CJWCJ	478	hypothetical protein	21	3.83524	1	0.219198	4.12901	0.00107831	down
Contig2822	664	hypothetical protein	403	73.6	43	9.42551	2.96506	1.27104e-59	down
Contig5291	839	hypothetical protein	767	140.077	318	69.7049	1.00689	2.25136e-25	down
Contig123	516	hypothetical protein	777	141.904	495	108.503	0.387179	0.000197819	down
Contig26867	738	hypothetical protein	1050	191.762	685	150.151	0.352906	4.66243e-05	down
2-G0EDD0L01D80YZ	338	hypothetical protein	79	14.4278	23	5.04155	1.51691	0.000110276	down
Contig8296	2365	hypothetical protein	232	42.3702	51	11.1791	1.92225	2.86572e-20	down
Contig1799	1405	hypothetical protein	433	79.0789	276	60.4986	0.386392	0.0197359	down
Contig18660	2150	hypothetical protein	636	116.153	398	87.2407	0.412951	0.000443115	down
1-G0EDD0L01CFOT9	453	hypothetical protein	656	119.805	337	73.8697	0.69764	2.60069e-11	down
1-G0EDD0L01EAIKB	439	hypothetical protein	50	9.13152	9	1.97278	2.21062	5.79824e-05	down
1-G0EDD0L01AKFVP	465	hypothetical protein	1602	292.574	954	209.115	0.484506	1.75189e-14	down
Contig20000	627	hypothetical protein	130	23.7419	60	13.1519	0.85217	0.00512936	down
1-G0CLBUI04I09YZ	476	hypothetical protein	145	26.4814	65	14.2479	0.894234	0.00114317	down
3-G0EDD0L02IRG5T	480	hypothetical protein	88	16.0715	40	8.76791	0.874196	0.0369641	down
1-G0CLBUI04JWNZK	398	hypothetical protein	61	11.1404	22	4.82235	1.208	0.0161654	down
1-G0EDD0L01D99BX	456	hypothetical protein	453	82.7315	268	58.745	0.493971	0.000485167	down
Contig2903	2357	hypothetical protein	1073	195.962	340	74.5273	1.39474	1.50522e-60	down
2-G0EDD0L01EXZHB	568	hypothetical protein	18	3.28735	0	0	4.90662	0.00211453	down
2-G0EDD0L01CS9LH	418	hypothetical protein	106	19.3588	29	6.35674	1.60663	6.17069e-07	down
Contig28426	769	hypothetical protein	1526	278.694	1014	222.267	0.32639	2.08517e-06	down
Contig4983	1227	hypothetical protein	310	56.6154	180	39.4556	0.520964	0.00513607	down
Contig19600	702	hypothetical protein	51	9.31415	8	1.75358	2.40912	1.23079e-05	down
1-G0CLBUI04J3UW2	451	hypothetical protein	79	14.4278	16	3.50717	2.04047	3.59293e-07	down
Contig19965	1066	hypothetical protein	477	87.1147	311	68.1705	0.353767	0.0278585	down
Contig412	610	hypothetical protein	199	36.3434	80	17.5358	1.05139	9.27759e-07	down
1-G0CLBUI04IX5U6	473	hypothetical protein	250	45.6576	101	22.139	1.04427	1.86194e-08	down
Contig17	511	hypothetical protein	145	26.4814	47	10.3023	1.36201	1.98825e-07	down
Contig24691	589	hypothetical protein	224	40.9092	128	28.0573	0.544048	0.0228568	down
Contig28370	426	hypothetical protein	645	117.797	421	92.2823	0.352172	0.00485945	down
2-G0EDD0L01AN0GA	503	hypothetical protein	100	18.263	3	0.657593	4.79559	4.42239e-20	down
Contig24224	1179	hypothetical protein	149	27.2119	76	16.659	0.707934	0.0163809	down
Contig11779	743	hypothetical protein	146	26.664	62	13.5903	0.972321	0.000276708	down
Contig4566	555	hypothetical protein	58	10.5926	21	4.60315	1.20236	0.0220624	down
Contig26506	1415	hypothetical protein	621	113.413	386	84.6104	0.422685	0.000367073	down
1-G0EDD0L01BG9ES	488	hypothetical protein	37	6.75732	9	1.97278	1.77622	0.0103311	down
1-G0EDD0L01AVGQ9	461	hypothetical protein	26	4.74839	4	0.876791	2.43713	0.00757669	down
1-G0EDD0L01ATR6F	449	hypothetical protein	38	6.93995	0	0	5.98462	1.39751e-07	down
Contig1098	1033	hypothetical protein	154	28.1251	81	17.755	0.663629	0.0251508	down
1-G0EDD0L01D4QSS	343	hypothetical protein	38	6.93995	8	1.75358	1.98462	0.00313052	down
Contig15605	611	hypothetical protein	80	14.6104	30	6.57593	1.15173	0.00467072	down
1-G0EDD0L01CKAXM	244	hypothetical protein	976	178.247	409	89.6519	0.991473	1.28277e-31	down
2-G0EDD0L01A4R3Q	507	hypothetical protein	33	6.0268	6	1.31519	2.19612	0.00341483	down
Contig3205	825	hypothetical protein	100	18.263	47	10.3023	0.82596	0.0324226	down
Contig3369	382	hypothetical protein	318	58.0764	20	4.38396	3.72765	4.6914e-57	down
1-G0CLBUI04IMEBP	314	hypothetical protein	27	4.93102	0	0	5.49158	2.60012e-05	down
1-G0EDD0L01DCRPF	477	hypothetical protein	601	109.761	299	65.5402	0.743912	1.33402e-11	down
2-G0EDD0L01DTMLZ	407	hypothetical protein	22	4.01787	3	0.657593	2.61116	0.0131168	down
Contig11108	845	hypothetical protein	524	95.6983	304	66.6361	0.522188	3.26393e-05	down
Contig7958	1458	hypothetical protein	135	24.6551	56	12.2751	1.00615	0.000344018	down
Contig27885	558	hypothetical protein	612	111.77	204	44.7164	1.32166	2.02702e-31	down
1-G0EDD0L01AIQTF	504	hypothetical protein	219	39.996	114	24.9886	0.67859	0.00199275	down
Contig1310	2551	hypothetical protein	521	95.1504	317	69.4857	0.453493	0.000568448	down
Contig300	520	hypothetical protein	226	41.2745	116	25.4269	0.698891	0.000962504	down
3-G0EDD0L02FOT8K	482	hypothetical protein	289	52.7802	69	15.1247	1.80309	3.18679e-23	down
1-G0EDD0L01DNNUO	331	hypothetical protein	309	56.4328	70	15.3438	1.87887	2.45697e-26	down
Contig24666	844	hypothetical protein	23	4.2005	4	0.876791	2.26025	0.0256349	down
Contig5678	1077	hypothetical protein	198	36.1608	100	21.9198	0.722193	0.00186384	down
2-G0EDD0L01AYF21	482	hypothetical protein	38	6.93995	10	2.19198	1.66269	0.0153915	down
2-G0EDD0L01BZRAF	367	hypothetical protein	39	7.12258	7	1.53438	2.21474	0.000768689	down
Contig27501	1972	hypothetical protein	254	46.3881	151	33.0989	0.486973	0.0334829	down
1-G0EDD0L01BHL8P	437	hypothetical protein	21	3.83524	3	0.657593	2.54405	0.0200595	down
2-G0EDD0L01ET810	561	hypothetical protein	134	24.4725	62	13.5903	0.848586	0.00434038	down
Contig25360	4107	hypothetical protein	634250	115833	490818	107586	0.106556	0	down
3-G0EDD0L02IQYLV	396	hypothetical protein	68	12.4189	11	2.41118	2.36472	2.03125e-07	down
1-G0CLBUI04IT693	462	hypothetical protein	131	23.9246	66	14.4671	0.725722	0.0256494	down
1-G0CLBUI04JKABA	475	hypothetical protein	30	5.47891	3	0.657593	3.05862	0.000316712	down
Contig9404	857	hypothetical protein	87	15.8888	32	7.01433	1.17964	0.00185827	down
1-G0CLBUI04I5Q4C	413	hypothetical protein	95	17.3499	25	5.47995	1.66269	1.62207e-06	down
Contig6801	283	hypothetical protein	33	6.0268	6	1.31519	2.19612	0.00341483	down
Contig23777	1863	hypothetical protein	163	29.7687	72	15.7822	0.915496	0.00025298	down
1-G0EDD0L01AWOGD	491	hypothetical protein	2160	394.481	1608	352.47	0.162457	0.0251413	down
Contig18437	1673	hypothetical protein	533	97.342	282	61.8138	0.655133	4.14137e-08	down
1-G0EDD0L01EBZ7W	268	hypothetical protein	12	2.19156	0	0	4.32166	0.0356414	down
2-G0EDD0L01DKT6G	427	hypothetical protein	39	7.12258	8	1.75358	2.0221	0.00211179	down
Contig11616	426	hypothetical protein	1295	236.506	682	149.493	0.661801	8.97826e-21	down
Contig6303	524	hypothetical protein	73	13.332	19	4.16476	1.67859	5.02931e-05	down
Contig23547	795	hypothetical protein	205	37.4392	115	25.2078	0.570683	0.0231554	down
Contig17673	1046	hypothetical protein	47	8.58363	16	3.50717	1.29128	0.0356482	down
1-G0EDD0L01EP0QA	431	hypothetical protein	31	5.66154	5	1.09599	2.36896	0.00274923	down
Contig3186	838	hypothetical protein	292	53.3281	166	36.3868	0.551478	0.00375908	down

## Sheet: GO
Gene	Level 1	Level 2	Result	Function
1-G0CLBUI04IFYVQ	cellular_component	extracellular	up	hypothetical protein
1-G0CLBUI04IFYVQ	biological_process	response to stimulus	up	hypothetical protein
Contig26658	cellular_component	intracellular	down	hypothetical protein
Contig26658	cellular_component	cytoplasm	down	hypothetical protein
Contig26658	molecular_function	binding(other binding)	down	hypothetical protein
Contig26658	cellular_component	cell	down	hypothetical protein
Contig26658	biological_process	cellular process	down	hypothetical protein
Contig26658	biological_process	macromolecule metabolism	down	hypothetical protein
Contig11570	biological_process	response to stimulus	up	hypothetical protein
Contig11570	cellular_component	extracellular	up	hypothetical protein
Contig9129	biological_process	response to stimulus	down	hypothetical protein
Contig9129	molecular_function	protein binding	down	hypothetical protein
Contig24211	molecular_function	protein binding	down	hypothetical protein
Contig24211	biological_process	response to stimulus	down	hypothetical protein
1-G0EDD0L01EQ58O	molecular_function	hydrolase activity	down	hypothetical protein
1-G0EDD0L01EQ58O	cellular_component	extracellular	down	hypothetical protein
1-G0EDD0L01EQ58O	molecular_function	catalytic activity	down	hypothetical protein
1-G0EDD0L01EQ58O	biological_process	macromolecule metabolism	down	hypothetical protein
1-G0EDD0L01EQ58O	biological_process	cellular process	down	hypothetical protein
1-G0EDD0L01DC4PB	biological_process	macromolecule metabolism	down	hypothetical protein
1-G0EDD0L01DC4PB	cellular_component	cell	down	hypothetical protein
1-G0EDD0L01DC4PB	biological_process	nucleobase, nucleoside, nucleotide and nucleic acid metabolism	down	hypothetical protein
1-G0EDD0L01DC4PB	biological_process	amino acid and derivative metabolism	down	hypothetical protein
1-G0EDD0L01DC4PB	biological_process	cellular process	down	hypothetical protein
1-G0EDD0L01DC4PB	cellular_component	cytoplasm	down	hypothetical protein
1-G0EDD0L01DC4PB	biological_process	biosynthesis	down	hypothetical protein
1-G0EDD0L01DC4PB	cellular_component	intracellular	down	hypothetical protein
1-G0EDD0L01DC4PB	molecular_function	catalytic activity	down	hypothetical protein
1-G0EDD0L01DC4PB	molecular_function	ligase activity	down	hypothetical protein
1-G0EDD0L01DC4PB	molecular_function	binding(other binding)	down	hypothetical protein
1-G0EDD0L01CJU1F	biological_process	macromolecule metabolism	up	hypothetical protein
1-G0EDD0L01CJU1F	biological_process	cellular process	up	hypothetical protein
1-G0EDD0L01CJU1F	molecular_function	binding(other binding)	up	hypothetical protein
1-G0EDD0L01CJU1F	biological_process	development	up	hypothetical protein
1-G0EDD0L01CJU1F	molecular_function	structural molecule activity	up	hypothetical protein
1-G0EDD0L01CJU1F	molecular_function	motor activity	up	hypothetical protein
1-G0EDD0L01CJU1F	biological_process	cell motility	up	hypothetical protein
1-G0EDD0L01CJU1F	cellular_component	cytoplasm	up	hypothetical protein
1-G0EDD0L01CJU1F	biological_process	cell differentiation	up	hypothetical protein
1-G0EDD0L01CJU1F	molecular_function	protein binding	up	hypothetical protein
1-G0EDD0L01CJU1F	cellular_component	cell	up	hypothetical protein
1-G0EDD0L01CJU1F	cellular_component	intracellular	up	hypothetical protein
Contig5001	cellular_component	intracellular	up	hypothetical protein
Contig5001	cellular_component	cytoplasm	up	hypothetical protein
Contig5001	cellular_component	cell	up	hypothetical protein
Contig5001	cellular_component	nucleus	up	hypothetical protein
Contig5529	molecular_function	catalytic activity	up	hypothetical protein
Contig5529	biological_process	nucleobase, nucleoside, nucleotide and nucleic acid metabolism	up	hypothetical protein
Contig5529	molecular_function	binding(other binding)	up	hypothetical protein
Contig5529	biological_process	catabolism	up	hypothetical protein
Contig5529	biological_process	cell differentiation	up	hypothetical protein
Contig5529	cellular_component	intracellular	up	hypothetical protein
Contig5529	molecular_function	transferase activity	up	hypothetical protein
Contig5529	cellular_component	cytoplasm	up	hypothetical protein
Contig5529	biological_process	response to stimulus	up	hypothetical protein
Contig5529	biological_process	development	up	hypothetical protein
Contig5529	biological_process	regulation of biological process	up	hypothetical protein
Contig5529	cellular_component	cell	up	hypothetical protein
Contig5529	biological_process	cellular process	up	hypothetical protein
Contig7303	molecular_function	translation regulator activity	up	hypothetical protein
Contig7303	biological_process	macromolecule metabolism	up	hypothetical protein
Contig7303	biological_process	biosynthesis	up	hypothetical protein
Contig7303	biological_process	cellular process	up	hypothetical protein
Contig7303	biological_process	regulation of biological process	up	hypothetical protein
Contig7303	molecular_function	nucleic acid binding	up	hypothetical protein
Contig7771	cellular_component	intracellular	down	hypothetical protein
Contig7771	biological_process	cellular process	down	hypothetical protein
Contig7771	biological_process	cell communication	down	hypothetical protein
Contig7771	molecular_function	binding(other binding)	down	hypothetical protein
Contig7771	biological_process	transport	down	hypothetical protein
Contig7771	molecular_function	protein binding	down	hypothetical protein
Contig7771	cellular_component	cytoplasm	down	hypothetical protein
Contig7771	cellular_component	cell	down	hypothetical protein
Contig7771	cellular_component	membrane	down	hypothetical protein
Contig7771	biological_process	regulation of biological process	down	hypothetical protein
Contig13381	biological_process	cell communication	up	hypothetical protein
Contig13381	biological_process	cellular process	up	hypothetical protein
Contig13381	cellular_component	cell	up	hypothetical protein
Contig13381	biological_process	catabolism	up	hypothetical protein
Contig13381	biological_process	macromolecule metabolism	up	hypothetical protein
Contig13381	biological_process	transport	up	hypothetical protein
Contig13381	cellular_component	membrane	up	hypothetical protein
Contig13381	molecular_function	protein binding	up	hypothetical protein
Contig13381	biological_process	regulation of biological process	up	hypothetical protein
Contig13381	cellular_component	intracellular	up	hypothetical protein
Contig13381	cellular_component	cytoplasm	up	hypothetical protein
Contig13381	biological_process	response to stimulus	up	hypothetical protein
2-G0EDD0L01DQHWD	biological_process	transport	down	hypothetical protein
2-G0EDD0L01DQHWD	cellular_component	extracellular space	down	hypothetical protein
2-G0EDD0L01DQHWD	molecular_function	transporter activity	down	hypothetical protein
2-G0EDD0L01DQHWD	cellular_component	extracellular	down	hypothetical protein
Contig8217	cellular_component	cell	down	hypothetical protein
Contig8217	cellular_component	cytoplasm	down	hypothetical protein
Contig8217	molecular_function	catalytic activity	down	hypothetical protein
Contig8217	cellular_component	intracellular	down	hypothetical protein
Contig8217	molecular_function	oxidoreductase activity	down	hypothetical protein
1-G0EDD0L01EB0CR	molecular_function	ion transporter activity	up	hypothetical protein
1-G0EDD0L01EB0CR	biological_process	transport	up	hypothetical protein
1-G0EDD0L01EB0CR	molecular_function	catalytic activity	up	hypothetical protein
1-G0EDD0L01EB0CR	molecular_function	binding(other binding)	up	hypothetical protein
1-G0EDD0L01EB0CR	cellular_component	intracellular	up	hypothetical protein
1-G0EDD0L01EB0CR	molecular_function	transporter activity	up	hypothetical protein
1-G0EDD0L01EB0CR	molecular_function	oxidoreductase activity	up	hypothetical protein
1-G0EDD0L01EB0CR	cellular_component	cytoplasm	up	hypothetical protein
1-G0EDD0L01EB0CR	cellular_component	cell	up	hypothetical protein
1-G0EDD0L01EB0CR	cellular_component	membrane	up	hypothetical protein
Contig2792	biological_process	response to stimulus	up	hypothetical protein
Contig2792	cellular_component	extracellular space	up	hypothetical protein
Contig2792	cellular_component	extracellular	up	hypothetical protein
Contig20981	biological_process	response to stimulus	up	hypothetical protein
Contig20981	biological_process	metabolism	up	hypothetical protein
Contig20981	molecular_function	catalytic activity	up	hypothetical protein
Contig20981	cellular_component	cytoplasm	up	hypothetical protein
Contig20981	biological_process	transport	up	hypothetical protein
Contig20981	biological_process	macromolecule metabolism	up	hypothetical protein
Contig20981	biological_process	secretion	up	hypothetical protein
Contig20981	cellular_component	membrane	up	hypothetical protein
Contig20981	cellular_component	cell	up	hypothetical protein
Contig20981	biological_process	regulation of biological process	up	hypothetical protein
Contig20981	biological_process	cellular process	up	hypothetical protein
Contig20981	molecular_function	transferase activity	up	hypothetical protein
Contig20981	biological_process	behavior	up	hypothetical protein
Contig20981	biological_process	cell communication	up	hypothetical protein
Contig20981	cellular_component	intracellular	up	hypothetical protein
Contig15841	cellular_component	extracellular	down	hypothetical protein
Contig15841	biological_process	transport	down	hypothetical protein
Contig15841	biological_process	cellular process	down	hypothetical protein
Contig15841	molecular_function	binding(other binding)	down	hypothetical protein
3-G0EDD0L02HE7W5	cellular_component	intracellular	up	hypothetical protein
3-G0EDD0L02HE7W5	cellular_component	cell	up	hypothetical protein
3-G0EDD0L02HE7W5	cellular_component	nucleus	up	hypothetical protein
3-G0EDD0L02HE7W5	cellular_component	chromosome	up	hypothetical protein
3-G0EDD0L02HE7W5	biological_process	macromolecule metabolism	up	hypothetical protein
3-G0EDD0L02HE7W5	molecular_function	nucleic acid binding	up	hypothetical protein
3-G0EDD0L02HE7W5	biological_process	cellular process	up	hypothetical protein
2-G0EDD0L01D87ML	molecular_function	catalytic activity	up	hypothetical protein
2-G0EDD0L01D87ML	cellular_component	intracellular	up	hypothetical protein
2-G0EDD0L01D87ML	molecular_function	translation regulator activity	up	hypothetical protein
2-G0EDD0L01D87ML	biological_process	cellular process	up	hypothetical protein
2-G0EDD0L01D87ML	molecular_function	binding(other binding)	up	hypothetical protein
2-G0EDD0L01D87ML	biological_process	biosynthesis	up	hypothetical protein
2-G0EDD0L01D87ML	cellular_component	cell	up	hypothetical protein
2-G0EDD0L01D87ML	molecular_function	nucleic acid binding	up	hypothetical protein
2-G0EDD0L01D87ML	cellular_component	cytoplasm	up	hypothetical protein
2-G0EDD0L01D87ML	molecular_function	hydrolase activity	up	hypothetical protein
2-G0EDD0L01D87ML	molecular_function	protein binding	up	hypothetical protein
2-G0EDD0L01D87ML	biological_process	macromolecule metabolism	up	hypothetical protein
1-G0EDD0L01AVPY2	molecular_function	binding(other binding)	down	hypothetical protein
1-G0EDD0L01AVPY2	cellular_component	cytoplasm	down	hypothetical protein
1-G0EDD0L01AVPY2	cellular_component	membrane	down	hypothetical protein
1-G0EDD0L01AVPY2	cellular_component	cell	down	hypothetical protein
1-G0EDD0L01AVPY2	cellular_component	intracellular	down	hypothetical protein
1-G0EDD0L01AVPY2	molecular_function	catalytic activity	down	hypothetical protein
1-G0EDD0L01AVPY2	biological_process	response to stimulus	down	hypothetical protein
1-G0EDD0L01AVPY2	molecular_function	oxidoreductase activity	down	hypothetical protein
Contig12526	cellular_component	nucleus	up	hypothetical protein
Contig12526	biological_process	cellular process	up	hypothetical protein
Contig12526	cellular_component	cell	up	hypothetical protein
Contig12526	molecular_function	hydrolase activity	up	hypothetical protein
Contig12526	cellular_component	intracellular	up	hypothetical protein
Contig12526	biological_process	metabolism	up	hypothetical protein
Contig12526	molecular_function	catalytic activity	up	hypothetical protein
Contig5665	cellular_component	cell	up	hypothetical protein
Contig5665	molecular_function	protein binding	up	hypothetical protein
Contig5665	molecular_function	motor activity	up	hypothetical protein
Contig5665	molecular_function	binding(other binding)	up	hypothetical protein
Contig5665	cellular_component	intracellular	up	hypothetical protein
Contig25410	biological_process	biosynthesis	down	hypothetical protein
Contig25410	cellular_component	cell	down	hypothetical protein
Contig25410	biological_process	cellular process	down	hypothetical protein
Contig25410	cellular_component	cytoplasm	down	hypothetical protein
Contig25410	biological_process	macromolecule metabolism	down	hypothetical protein
Contig25410	molecular_function	structural molecule activity	down	hypothetical protein
Contig25410	cellular_component	intracellular	down	hypothetical protein
1-G0EDD0L01EMDAD	cellular_component	cell	up	hypothetical protein
1-G0EDD0L01EMDAD	cellular_component	cytoplasm	up	hypothetical protein
1-G0EDD0L01EMDAD	molecular_function	binding(other binding)	up	hypothetical protein
1-G0EDD0L01EMDAD	cellular_component	intracellular	up	hypothetical protein
1-G0EDD0L01EMDAD	molecular_function	protein binding	up	hypothetical protein
2-G0EDD0L01BCABW	molecular_function	protein binding	down	hypothetical protein
2-G0EDD0L01BCABW	biological_process	cell motility	down	hypothetical protein
2-G0EDD0L01BCABW	molecular_function	binding(other binding)	down	hypothetical protein
2-G0EDD0L01BCABW	biological_process	regulation of biological process	down	hypothetical protein
2-G0EDD0L01BCABW	biological_process	response to stimulus	down	hypothetical protein
2-G0EDD0L01BCABW	biological_process	cellular process	down	hypothetical protein
2-G0EDD0L01BCABW	cellular_component	nucleus	down	hypothetical protein
2-G0EDD0L01BCABW	biological_process	secretion	down	hypothetical protein
2-G0EDD0L01BCABW	biological_process	nucleobase, nucleoside, nucleotide and nucleic acid metabolism	down	hypothetical protein
2-G0EDD0L01BCABW	cellular_component	cell	down	hypothetical protein
2-G0EDD0L01BCABW	cellular_component	cytoplasm	down	hypothetical protein
2-G0EDD0L01BCABW	biological_process	transport	down	hypothetical protein
2-G0EDD0L01BCABW	biological_process	cell communication	down	hypothetical protein
2-G0EDD0L01BCABW	biological_process	development	down	hypothetical protein
2-G0EDD0L01BCABW	cellular_component	intracellular	down	hypothetical protein
2-G0EDD0L01BCABW	biological_process	cell differentiation	down	hypothetical protein
2-G0EDD0L01DJ85N	molecular_function	catalytic activity	down	hypothetical protein
2-G0EDD0L01DJ85N	biological_process	cellular process	down	hypothetical protein
2-G0EDD0L01DJ85N	biological_process	macromolecule metabolism	down	hypothetical protein
2-G0EDD0L01DJ85N	cellular_component	cell	down	hypothetical protein
2-G0EDD0L01DJ85N	molecular_function	hydrolase activity	down	hypothetical protein
2-G0EDD0L01DJ85N	cellular_component	cytoplasm	down	hypothetical protein
2-G0EDD0L01DJ85N	cellular_component	intracellular	down	hypothetical protein
Contig12956	biological_process	biosynthesis	up	hypothetical protein
Contig12956	cellular_component	cell	up	hypothetical protein
Contig12956	molecular_function	catalytic activity	up	hypothetical protein
Contig12956	molecular_function	binding(other binding)	up	hypothetical protein
Contig12956	cellular_component	cytoplasm	up	hypothetical protein
Contig12956	molecular_function	translation regulator activity	up	hypothetical protein
Contig12956	biological_process	development	up	hypothetical protein
Contig12956	cellular_component	intracellular	up	hypothetical protein
Contig12956	biological_process	macromolecule metabolism	up	hypothetical protein
Contig12956	biological_process	cellular process	up	hypothetical protein
Contig12956	molecular_function	nucleic acid binding	up	hypothetical protein
Contig12956	molecular_function	protein binding	up	hypothetical protein
Contig12956	molecular_function	hydrolase activity	up	hypothetical protein
Contig13180	molecular_function	oxidoreductase activity	up	hypothetical protein
Contig13180	biological_process	amino acid and derivative metabolism	up	hypothetical protein
Contig13180	cellular_component	membrane	up	hypothetical protein
Contig13180	molecular_function	catalytic activity	up	hypothetical protein
Contig13180	cellular_component	intracellular	up	hypothetical protein
Contig13180	cellular_component	cytoplasm	up	hypothetical protein
Contig13180	biological_process	catabolism	up	hypothetical protein
Contig13180	cellular_component	cell	up	hypothetical protein
Contig13180	molecular_function	binding(other binding)	up	hypothetical protein
Contig13180	biological_process	cellular process	up	hypothetical protein
3-G0EDD0L02GWYDY	cellular_component	cytoplasm	down	hypothetical protein
3-G0EDD0L02GWYDY	biological_process	regulation of biological process	down	hypothetical protein
3-G0EDD0L02GWYDY	cellular_component	cell	down	hypothetical protein
3-G0EDD0L02GWYDY	molecular_function	nucleic acid binding	down	hypothetical protein
3-G0EDD0L02GWYDY	biological_process	cellular process	down	hypothetical protein
3-G0EDD0L02GWYDY	biological_process	macromolecule metabolism	down	hypothetical protein
3-G0EDD0L02GWYDY	molecular_function	translation regulator activity	down	hypothetical protein
3-G0EDD0L02GWYDY	biological_process	biosynthesis	down	hypothetical protein
3-G0EDD0L02GWYDY	biological_process	amino acid and derivative metabolism	down	hypothetical protein
3-G0EDD0L02GWYDY	molecular_function	binding(other binding)	down	hypothetical protein
3-G0EDD0L02GWYDY	cellular_component	intracellular	down	hypothetical protein
Contig6696	molecular_function	transferase activity	up	hypothetical protein
Contig6696	biological_process	nucleobase, nucleoside, nucleotide and nucleic acid metabolism	up	hypothetical protein
Contig6696	cellular_component	cytoplasm	up	hypothetical protein
Contig6696	cellular_component	intracellular	up	hypothetical protein
Contig6696	biological_process	cellular process	up	hypothetical protein
Contig6696	molecular_function	catalytic activity	up	hypothetical protein
Contig6696	cellular_component	cell	up	hypothetical protein
Contig6696	biological_process	catabolism	up	hypothetical protein
Contig6696	biological_process	macromolecule metabolism	up	hypothetical protein
Contig22054	cellular_component	intracellular	down	hypothetical protein
Contig22054	cellular_component	cell	down	hypothetical protein
Contig22054	cellular_component	cytoplasm	down	hypothetical protein
Contig22054	cellular_component	membrane	down	hypothetical protein
Contig22054	molecular_function	catalytic activity	down	hypothetical protein
Contig22054	molecular_function	oxidoreductase activity	down	hypothetical protein
Contig22054	molecular_function	binding(other binding)	down	hypothetical protein
1-G0EDD0L01EB7MG	biological_process	response to stimulus	up	hypothetical protein
1-G0EDD0L01EB7MG	cellular_component	extracellular	up	hypothetical protein
Contig18860	cellular_component	cytoplasm	up	hypothetical protein
Contig18860	cellular_component	intracellular	up	hypothetical protein
Contig18860	molecular_function	catalytic activity	up	hypothetical protein
Contig18860	biological_process	nucleobase, nucleoside, nucleotide and nucleic acid metabolism	up	hypothetical protein
Contig18860	biological_process	cellular process	up	hypothetical protein
Contig18860	molecular_function	transferase activity	up	hypothetical protein
Contig18860	cellular_component	cell	up	hypothetical protein
2-G0EDD0L01CIYVE	molecular_function	oxidoreductase activity	up	hypothetical protein
2-G0EDD0L01CIYVE	cellular_component	cell	up	hypothetical protein
2-G0EDD0L01CIYVE	cellular_component	membrane	up	hypothetical protein
2-G0EDD0L01CIYVE	biological_process	electron transport	up	hypothetical protein
2-G0EDD0L01CIYVE	molecular_function	transporter activity	up	hypothetical protein
2-G0EDD0L01CIYVE	biological_process	cellular process	up	hypothetical protein
2-G0EDD0L01CIYVE	biological_process	metabolism	up	hypothetical protein
2-G0EDD0L01CIYVE	molecular_function	catalytic activity	up	hypothetical protein
2-G0EDD0L01CIYVE	cellular_component	cytoplasm	up	hypothetical protein
2-G0EDD0L01CIYVE	biological_process	transport	up	hypothetical protein
2-G0EDD0L01CIYVE	cellular_component	intracellular	up	hypothetical protein
2-G0EDD0L01CIYVE	molecular_function	ion transporter activity	up	hypothetical protein
Contig13478	biological_process	cellular process	up	hypothetical protein
Contig13478	cellular_component	intracellular	up	hypothetical protein
Contig13478	molecular_function	binding(other binding)	up	hypothetical protein
Contig13478	biological_process	macromolecule metabolism	up	hypothetical protein
Contig13478	cellular_component	cell	up	hypothetical protein
Contig13478	molecular_function	structural molecule activity	up	hypothetical protein
Contig13478	biological_process	biosynthesis	up	hypothetical protein
Contig13478	molecular_function	nucleic acid binding	up	hypothetical protein
Contig13478	cellular_component	cytoplasm	up	hypothetical protein
Contig8518	biological_process	development	down	hypothetical protein
Contig8518	biological_process	cell differentiation	down	hypothetical protein
Contig8518	biological_process	macromolecule metabolism	down	hypothetical protein
Contig8518	molecular_function	protein binding	down	hypothetical protein
Contig8518	biological_process	biosynthesis	down	hypothetical protein
Contig8518	molecular_function	binding(other binding)	down	hypothetical protein
Contig8518	cellular_component	nucleus	down	hypothetical protein
Contig8518	biological_process	cell motility	down	hypothetical protein
Contig8518	cellular_component	intracellular	down	hypothetical protein
Contig8518	biological_process	regulation of biological process	down	hypothetical protein
Contig8518	cellular_component	cytoplasm	down	hypothetical protein
Contig8518	molecular_function	nucleic acid binding	down	hypothetical protein
Contig8518	biological_process	cellular process	down	hypothetical protein
Contig8518	cellular_component	cell	down	hypothetical protein
Contig8518	biological_process	nucleobase, nucleoside, nucleotide and nucleic acid metabolism	down	hypothetical protein
Contig10654	cellular_component	cell	up	hypothetical protein
Contig10654	biological_process	cell differentiation	up	hypothetical protein
Contig10654	cellular_component	nucleus	up	hypothetical protein
Contig10654	cellular_component	intracellular	up	hypothetical protein
Contig10654	biological_process	cellular process	up	hypothetical protein
Contig10654	biological_process	development	up	hypothetical protein
Contig10654	cellular_component	cytoplasm	up	hypothetical protein
Contig10654	molecular_function	protein binding	up	hypothetical protein
Contig10654	molecular_function	binding(other binding)	up	hypothetical protein
1-G0EDD0L01CU5N0	biological_process	macromolecule metabolism	up	hypothetical protein
1-G0EDD0L01CU5N0	molecular_function	motor activity	up	hypothetical protein
1-G0EDD0L01CU5N0	biological_process	cell motility	up	hypothetical protein
1-G0EDD0L01CU5N0	cellular_component	cell	up	hypothetical protein
1-G0EDD0L01CU5N0	biological_process	cellular process	up	hypothetical protein
1-G0EDD0L01CU5N0	biological_process	cell differentiation	up	hypothetical protein
1-G0EDD0L01CU5N0	cellular_component	cytoplasm	up	hypothetical protein
1-G0EDD0L01CU5N0	biological_process	development	up	hypothetical protein
1-G0EDD0L01CU5N0	cellular_component	intracellular	up	hypothetical protein
1-G0EDD0L01CU5N0	molecular_function	structural molecule activity	up	hypothetical protein
1-G0EDD0L01CU5N0	molecular_function	binding(other binding)	up	hypothetical protein
1-G0EDD0L01CU5N0	molecular_function	protein binding	up	hypothetical protein
Contig12666	cellular_component	intracellular	down	hypothetical protein
Contig12666	cellular_component	nucleus	down	hypothetical protein
Contig12666	molecular_function	protein binding	down	hypothetical protein
Contig12666	cellular_component	cell	down	hypothetical protein
Contig12666	cellular_component	cytoplasm	down	hypothetical protein
Contig11864	biological_process	metabolism	up	hypothetical protein
Contig11864	molecular_function	catalytic activity	up	hypothetical protein
Contig11864	cellular_component	nucleus	up	hypothetical protein
Contig11864	molecular_function	hydrolase activity	up	hypothetical protein
Contig11864	biological_process	cellular process	up	hypothetical protein
Contig11864	cellular_component	cell	up	hypothetical protein
Contig11864	cellular_component	intracellular	up	hypothetical protein
2-G0EDD0L01BEPBW	biological_process	behavior	down	hypothetical protein
2-G0EDD0L01BEPBW	cellular_component	intracellular	down	hypothetical protein
2-G0EDD0L01BEPBW	biological_process	development	down	hypothetical protein
2-G0EDD0L01BEPBW	biological_process	response to stimulus	down	hypothetical protein
2-G0EDD0L01BEPBW	cellular_component	cell	down	hypothetical protein
2-G0EDD0L01BEPBW	cellular_component	cytoplasm	down	hypothetical protein
2-G0EDD0L01D0REA	molecular_function	transporter activity	down	hypothetical protein
2-G0EDD0L01D0REA	biological_process	transport	down	hypothetical protein
2-G0EDD0L01D0REA	cellular_component	extracellular	down	hypothetical protein
2-G0EDD0L01D0REA	cellular_component	extracellular space	down	hypothetical protein
2-G0EDD0L01BA1V9	molecular_function	binding(other binding)	down	hypothetical protein
2-G0EDD0L01BA1V9	molecular_function	oxidoreductase activity	down	hypothetical protein
2-G0EDD0L01BA1V9	molecular_function	catalytic activity	down	hypothetical protein
Contig1674	biological_process	cellular process	up	hypothetical protein
Contig1674	molecular_function	binding(other binding)	up	hypothetical protein
Contig1674	cellular_component	cell	up	hypothetical protein
Contig1674	cellular_component	cytoplasm	up	hypothetical protein
Contig1674	cellular_component	membrane	up	hypothetical protein
Contig1674	molecular_function	catalytic activity	up	hypothetical protein
Contig1674	cellular_component	intracellular	up	hypothetical protein
Contig1674	biological_process	amino acid and derivative metabolism	up	hypothetical protein
Contig1674	biological_process	catabolism	up	hypothetical protein
Contig1674	molecular_function	oxidoreductase activity	up	hypothetical protein
1-G0CLBUI04J2FDW	cellular_component	extracellular space	up	hypothetical protein
1-G0CLBUI04J2FDW	biological_process	response to stimulus	up	hypothetical protein
1-G0CLBUI04J2FDW	cellular_component	extracellular	up	hypothetical protein
Contig3226	cellular_component	cell	down	hypothetical protein
Contig3226	biological_process	cellular process	down	hypothetical protein
Contig3226	molecular_function	lyase activity	down	hypothetical protein
Contig3226	cellular_component	cytoplasm	down	hypothetical protein
Contig3226	cellular_component	intracellular	down	hypothetical protein
Contig3226	molecular_function	catalytic activity	down	hypothetical protein
Contig3226	biological_process	catabolism	down	hypothetical protein
Contig3226	biological_process	macromolecule metabolism	down	hypothetical protein
Contig3453	biological_process	response to stimulus	up	hypothetical protein
Contig3453	cellular_component	extracellular	up	hypothetical protein
Contig3453	cellular_component	extracellular space	up	hypothetical protein
1-G0EDD0L01EDF47	biological_process	response to stimulus	up	hypothetical protein
1-G0EDD0L01EDF47	cellular_component	extracellular	up	hypothetical protein
1-G0EDD0L01EDF47	cellular_component	extracellular space	up	hypothetical protein
Contig3444	cellular_component	intracellular	up	hypothetical protein
Contig3444	cellular_component	cytoplasm	up	hypothetical protein
Contig3444	cellular_component	cell	up	hypothetical protein
Contig9134	cellular_component	extracellular	down	hypothetical protein
Contig9134	cellular_component	extracellular space	down	hypothetical protein
Contig9134	biological_process	transport	down	hypothetical protein
Contig9134	molecular_function	transporter activity	down	hypothetical protein
2-G0EDD0L01ALU0R	molecular_function	transporter activity	down	hypothetical protein
2-G0EDD0L01ALU0R	cellular_component	extracellular	down	hypothetical protein
2-G0EDD0L01ALU0R	cellular_component	extracellular space	down	hypothetical protein
2-G0EDD0L01ALU0R	biological_process	transport	down	hypothetical protein
Contig7539	cellular_component	membrane	up	hypothetical protein
Contig7539	molecular_function	binding(other binding)	up	hypothetical protein
Contig7539	cellular_component	cytoplasm	up	hypothetical protein
Contig7539	cellular_component	intracellular	up	hypothetical protein
Contig7539	molecular_function	catalytic activity	up	hypothetical protein
Contig7539	molecular_function	oxidoreductase activity	up	hypothetical protein
Contig7539	cellular_component	cell	up	hypothetical protein
Contig7539	biological_process	transport	up	hypothetical protein
1-G0EDD0L01AO7M4	biological_process	development	up	hypothetical protein
1-G0EDD0L01AO7M4	biological_process	cellular process	up	hypothetical protein
1-G0EDD0L01AO7M4	biological_process	cell communication	up	hypothetical protein
1-G0EDD0L01AO7M4	molecular_function	catalytic activity	up	hypothetical protein
1-G0EDD0L01AO7M4	cellular_component	membrane	up	hypothetical protein
1-G0EDD0L01AO7M4	biological_process	macromolecule metabolism	up	hypothetical protein
1-G0EDD0L01AO7M4	cellular_component	cell	up	hypothetical protein
1-G0EDD0L01AO7M4	biological_process	regulation of biological process	up	hypothetical protein
1-G0EDD0L01AO7M4	molecular_function	hydrolase activity	up	hypothetical protein
1-G0EDD0L01AO7M4	biological_process	response to stimulus	up	hypothetical protein
1-G0EDD0L01AO7M4	biological_process	extracellular structure organization and biogenesis	up	hypothetical protein
Contig27833	biological_process	catabolism	up	hypothetical protein
Contig27833	cellular_component	membrane	up	hypothetical protein
Contig27833	biological_process	metabolism	up	hypothetical protein
Contig27833	molecular_function	catalytic activity	up	hypothetical protein
Contig27833	cellular_component	intracellular	up	hypothetical protein
Contig27833	biological_process	cellular process	up	hypothetical protein
Contig27833	cellular_component	cell	up	hypothetical protein
Contig27833	molecular_function	hydrolase activity	up	hypothetical protein
Contig27833	cellular_component	cytoplasm	up	hypothetical protein
Contig17829	molecular_function	hydrolase activity	down	hypothetical protein
Contig17829	cellular_component	extracellular	down	hypothetical protein
Contig17829	biological_process	development	down	hypothetical protein
Contig17829	molecular_function	binding(other binding)	down	hypothetical protein
Contig17829	biological_process	macromolecule metabolism	down	hypothetical protein
Contig17829	molecular_function	catalytic activity	down	hypothetical protein
Contig17829	biological_process	cellular process	down	hypothetical protein
Contig17829	biological_process	catabolism	down	hypothetical protein
3-G0EDD0L02GARSK	molecular_function	nucleic acid binding	down	hypothetical protein
3-G0EDD0L02GARSK	molecular_function	structural molecule activity	down	hypothetical protein
3-G0EDD0L02GARSK	biological_process	cellular process	down	hypothetical protein
3-G0EDD0L02GARSK	biological_process	macromolecule metabolism	down	hypothetical protein
3-G0EDD0L02GARSK	biological_process	biosynthesis	down	hypothetical protein
3-G0EDD0L02GARSK	cellular_component	cytoplasm	down	hypothetical protein
3-G0EDD0L02GARSK	biological_process	regulation of biological process	down	hypothetical protein
3-G0EDD0L02GARSK	cellular_component	intracellular	down	hypothetical protein
3-G0EDD0L02GARSK	cellular_component	cell	down	hypothetical protein
2-G0EDD0L01D96OW	molecular_function	catalytic activity	up	hypothetical protein
2-G0EDD0L01D96OW	cellular_component	cell	up	hypothetical protein
2-G0EDD0L01D96OW	molecular_function	protein binding	up	hypothetical protein
2-G0EDD0L01D96OW	molecular_function	structural molecule activity	up	hypothetical protein
2-G0EDD0L01D96OW	biological_process	metabolism	up	hypothetical protein
2-G0EDD0L01D96OW	molecular_function	oxidoreductase activity	up	hypothetical protein
2-G0EDD0L01D96OW	cellular_component	cytoplasm	up	hypothetical protein
2-G0EDD0L01D96OW	biological_process	cellular process	up	hypothetical protein
2-G0EDD0L01D96OW	cellular_component	intracellular	up	hypothetical protein
Contig3864	molecular_function	binding(other binding)	up	hypothetical protein
Contig3113	cellular_component	membrane	up	hypothetical protein
Contig3113	cellular_component	cell	up	hypothetical protein
3-G0EDD0L02F6DWM	cellular_component	extracellular	down	hypothetical protein
3-G0EDD0L02F6DWM	molecular_function	binding(other binding)	down	hypothetical protein
3-G0EDD0L02F6DWM	biological_process	cellular process	down	hypothetical protein
3-G0EDD0L02F6DWM	biological_process	transport	down	hypothetical protein
Contig6820	biological_process	development	up	hypothetical protein
Contig6820	biological_process	behavior	up	hypothetical protein
Contig6820	cellular_component	cell	up	hypothetical protein
Contig6820	biological_process	response to stimulus	up	hypothetical protein
Contig6820	cellular_component	cytoplasm	up	hypothetical protein
Contig6820	cellular_component	intracellular	up	hypothetical protein
Contig19118	molecular_function	catalytic activity	up	hypothetical protein
Contig19118	molecular_function	ligase activity	up	hypothetical protein
1-G0EDD0L01BMXJT	biological_process	response to stimulus	up	hypothetical protein
1-G0EDD0L01BMXJT	cellular_component	extracellular	up	hypothetical protein
2-G0EDD0L01DO07V	molecular_function	nucleic acid binding	up	hypothetical protein
2-G0EDD0L01DO07V	molecular_function	translation regulator activity	up	hypothetical protein
2-G0EDD0L01DO07V	molecular_function	protein binding	up	hypothetical protein
2-G0EDD0L01DO07V	molecular_function	hydrolase activity	up	hypothetical protein
2-G0EDD0L01DO07V	biological_process	cellular process	up	hypothetical protein
2-G0EDD0L01DO07V	cellular_component	intracellular	up	hypothetical protein
2-G0EDD0L01DO07V	molecular_function	binding(other binding)	up	hypothetical protein
2-G0EDD0L01DO07V	biological_process	biosynthesis	up	hypothetical protein
2-G0EDD0L01DO07V	molecular_function	catalytic activity	up	hypothetical protein
2-G0EDD0L01DO07V	cellular_component	cell	up	hypothetical protein
2-G0EDD0L01DO07V	biological_process	macromolecule metabolism	up	hypothetical protein
2-G0EDD0L01DO07V	cellular_component	cytoplasm	up	hypothetical protein
Contig9091	cellular_component	cell	up	hypothetical protein
Contig9091	biological_process	regulation of biological process	up	hypothetical protein
Contig9091	biological_process	cellular process	up	hypothetical protein
Contig9091	cellular_component	cytoplasm	up	hypothetical protein
Contig9091	molecular_function	translation regulator activity	up	hypothetical protein
Contig9091	molecular_function	nucleic acid binding	up	hypothetical protein
Contig9091	cellular_component	intracellular	up	hypothetical protein
Contig9091	biological_process	biosynthesis	up	hypothetical protein
Contig9091	biological_process	macromolecule metabolism	up	hypothetical protein
Contig10419	cellular_component	intracellular	up	hypothetical protein
Contig10419	molecular_function	nucleic acid binding	up	hypothetical protein
Contig10419	biological_process	cellular process	up	hypothetical protein
Contig10419	cellular_component	cell	up	hypothetical protein
Contig10419	cellular_component	chromosome	up	hypothetical protein
Contig10419	biological_process	macromolecule metabolism	up	hypothetical protein
Contig10419	cellular_component	nucleus	up	hypothetical protein
1-G0EDD0L01DJHSP	biological_process	response to stimulus	up	hypothetical protein
1-G0EDD0L01DJHSP	cellular_component	extracellular	up	hypothetical protein
1-G0EDD0L01DJHSP	molecular_function	enzyme regulator activity	up	hypothetical protein
1-G0EDD0L01BGE1V	biological_process	response to stimulus	down	hypothetical protein
1-G0EDD0L01BGE1V	cellular_component	cell	down	hypothetical protein
1-G0EDD0L01BGE1V	biological_process	macromolecule metabolism	down	hypothetical protein
1-G0EDD0L01BGE1V	molecular_function	signal transducer activity	down	hypothetical protein
1-G0EDD0L01BGE1V	molecular_function	receptor activity	down	hypothetical protein
1-G0EDD0L01BGE1V	biological_process	cell communication	down	hypothetical protein
1-G0EDD0L01BGE1V	cellular_component	membrane	down	hypothetical protein
1-G0EDD0L01BGE1V	biological_process	cellular process	down	hypothetical protein
Contig27115	cellular_component	extracellular	up	hypothetical protein
Contig27115	biological_process	response to stimulus	up	hypothetical protein
Contig28470	molecular_function	hydrolase activity	up	hypothetical protein
Contig28470	cellular_component	cell	up	hypothetical protein
Contig28470	cellular_component	intracellular	up	hypothetical protein
Contig28470	cellular_component	cytoplasm	up	hypothetical protein
Contig28470	biological_process	cellular process	up	hypothetical protein
Contig28470	biological_process	macromolecule metabolism	up	hypothetical protein
Contig28470	molecular_function	catalytic activity	up	hypothetical protein
3-G0EDD0L02JL844	molecular_function	catalytic activity	up	hypothetical protein
3-G0EDD0L02JL844	biological_process	extracellular structure organization and biogenesis	up	hypothetical protein
3-G0EDD0L02JL844	molecular_function	protein binding	up	hypothetical protein
3-G0EDD0L02JL844	biological_process	development	up	hypothetical protein
3-G0EDD0L02JL844	biological_process	cell differentiation	up	hypothetical protein
3-G0EDD0L02JL844	cellular_component	cytoplasm	up	hypothetical protein
3-G0EDD0L02JL844	cellular_component	cell	up	hypothetical protein
3-G0EDD0L02JL844	cellular_component	membrane	up	hypothetical protein
3-G0EDD0L02JL844	biological_process	cellular process	up	hypothetical protein
3-G0EDD0L02JL844	biological_process	membrane fusion	up	hypothetical protein
3-G0EDD0L02JL844	molecular_function	hydrolase activity	up	hypothetical protein
3-G0EDD0L02JL844	biological_process	macromolecule metabolism	up	hypothetical protein
3-G0EDD0L02JL844	cellular_component	intracellular	up	hypothetical protein
3-G0EDD0L02JL844	molecular_function	binding(other binding)	up	hypothetical protein
Contig3038	biological_process	cell communication	down	hypothetical protein
Contig3038	biological_process	cellular process	down	hypothetical protein
2-G0EDD0L01BG08C	biological_process	macromolecule metabolism	up	hypothetical protein
2-G0EDD0L01BG08C	cellular_component	intracellular	up	hypothetical protein
2-G0EDD0L01BG08C	biological_process	biosynthesis	up	hypothetical protein
2-G0EDD0L01BG08C	biological_process	cellular process	up	hypothetical protein
2-G0EDD0L01BG08C	cellular_component	cytoplasm	up	hypothetical protein
2-G0EDD0L01BG08C	cellular_component	cell	up	hypothetical protein
2-G0EDD0L01BG08C	molecular_function	structural molecule activity	up	hypothetical protein
2-G0EDD0L01BG08C	molecular_function	protein binding	up	hypothetical protein
2-G0EDD0L01BG08C	biological_process	development	up	hypothetical protein
2-G0EDD0L01BG08C	biological_process	cell communication	up	hypothetical protein
Contig6600	molecular_function	protein binding	up	hypothetical protein
Contig6600	cellular_component	cell	up	hypothetical protein
Contig6600	cellular_component	nucleus	up	hypothetical protein
Contig6600	cellular_component	cytoplasm	up	hypothetical protein
Contig6600	cellular_component	intracellular	up	hypothetical protein
Contig25607	cellular_component	cell	up	hypothetical protein
Contig25607	biological_process	regulation of biological process	up	hypothetical protein
Contig25607	cellular_component	intracellular	up	hypothetical protein
Contig25607	cellular_component	cytoplasm	up	hypothetical protein
Contig25607	cellular_component	nucleus	up	hypothetical protein
Contig25607	biological_process	development	up	hypothetical protein
Contig25607	biological_process	cellular process	up	hypothetical protein
Contig25607	molecular_function	binding(other binding)	up	hypothetical protein
Contig25607	biological_process	cell motility	up	hypothetical protein
Contig25607	biological_process	transport	up	hypothetical protein
Contig25607	molecular_function	protein binding	up	hypothetical protein
Contig25607	biological_process	cell differentiation	up	hypothetical protein
Contig25607	biological_process	nucleobase, nucleoside, nucleotide and nucleic acid metabolism	up	hypothetical protein
Contig25607	biological_process	secretion	up	hypothetical protein
Contig25607	biological_process	cell communication	up	hypothetical protein
Contig25607	biological_process	response to stimulus	up	hypothetical protein
2-G0EDD0L01CN5N8	cellular_component	cell	down	hypothetical protein
2-G0EDD0L01CN5N8	molecular_function	binding(other binding)	down	hypothetical protein
2-G0EDD0L01CN5N8	biological_process	regulation of biological process	down	hypothetical protein
2-G0EDD0L01CN5N8	biological_process	cellular process	down	hypothetical protein
2-G0EDD0L01CN5N8	cellular_component	intracellular	down	hypothetical protein
2-G0EDD0L01CN5N8	biological_process	cell communication	down	hypothetical protein
2-G0EDD0L01CN5N8	molecular_function	enzyme regulator activity	down	hypothetical protein
2-G0EDD0L01A8CYG	molecular_function	protein binding	up	hypothetical protein
2-G0EDD0L01A8CYG	biological_process	macromolecule metabolism	up	hypothetical protein
2-G0EDD0L01A8CYG	biological_process	cellular process	up	hypothetical protein
2-G0EDD0L01A8CYG	molecular_function	binding(other binding)	up	hypothetical protein
2-G0EDD0L01A8CYG	biological_process	response to stimulus	up	hypothetical protein
Contig18727	molecular_function	hydrolase activity	up	hypothetical protein
Contig18727	cellular_component	intracellular	up	hypothetical protein
Contig18727	cellular_component	cell	up	hypothetical protein
Contig18727	biological_process	transport	up	hypothetical protein
Contig18727	molecular_function	binding(other binding)	up	hypothetical protein
Contig18727	molecular_function	transporter activity	up	hypothetical protein
Contig18727	cellular_component	cytoplasm	up	hypothetical protein
Contig18727	biological_process	response to stimulus	up	hypothetical protein
Contig18727	cellular_component	membrane	up	hypothetical protein
Contig18727	molecular_function	catalytic activity	up	hypothetical protein
Contig27695	cellular_component	intracellular	up	hypothetical protein
Contig27695	molecular_function	oxidoreductase activity	up	hypothetical protein
Contig27695	molecular_function	catalytic activity	up	hypothetical protein
Contig27695	cellular_component	cytoplasm	up	hypothetical protein
Contig27695	cellular_component	membrane	up	hypothetical protein
Contig27695	cellular_component	cell	up	hypothetical protein
Contig27695	biological_process	transport	up	hypothetical protein
Contig10664	biological_process	transport	up	hypothetical protein
Contig10664	molecular_function	oxidoreductase activity	up	hypothetical protein
Contig10664	cellular_component	extracellular	up	hypothetical protein
Contig10664	molecular_function	binding(other binding)	up	hypothetical protein
Contig10664	molecular_function	catalytic activity	up	hypothetical protein
Contig10664	biological_process	cellular process	up	hypothetical protein
3-G0EDD0L02F5J3B	biological_process	transport	down	hypothetical protein
3-G0EDD0L02F5J3B	cellular_component	extracellular	down	hypothetical protein
3-G0EDD0L02F5J3B	biological_process	cellular process	down	hypothetical protein
3-G0EDD0L02F5J3B	molecular_function	binding(other binding)	down	hypothetical protein
1-G0CLBUI04J5FSU	molecular_function	structural molecule activity	up	hypothetical protein
1-G0CLBUI04J5FSU	molecular_function	catalytic activity	up	hypothetical protein
1-G0CLBUI04J5FSU	molecular_function	transferase activity	up	hypothetical protein
Contig9770	cellular_component	membrane	up	hypothetical protein
Contig9770	cellular_component	intracellular	up	hypothetical protein
Contig9770	cellular_component	cell	up	hypothetical protein
Contig9770	biological_process	transport	up	hypothetical protein
Contig9770	molecular_function	ion transporter activity	up	hypothetical protein
Contig9770	molecular_function	transporter activity	up	hypothetical protein
Contig9770	cellular_component	cytoplasm	up	hypothetical protein
Contig15710	cellular_component	cell	up	hypothetical protein
Contig15710	biological_process	cellular process	up	hypothetical protein
Contig15710	molecular_function	nucleic acid binding	up	hypothetical protein
Contig15710	cellular_component	intracellular	up	hypothetical protein
Contig15710	biological_process	macromolecule metabolism	up	hypothetical protein
Contig15710	biological_process	biosynthesis	up	hypothetical protein
Contig15710	molecular_function	structural molecule activity	up	hypothetical protein
Contig15710	cellular_component	cytoplasm	up	hypothetical protein
Contig21084	cellular_component	cell	up	hypothetical protein
Contig21084	biological_process	biosynthesis	up	hypothetical protein
Contig21084	biological_process	metabolism	up	hypothetical protein
Contig21084	cellular_component	intracellular	up	hypothetical protein
Contig21084	biological_process	cellular process	up	hypothetical protein
Contig21084	cellular_component	membrane	up	hypothetical protein
Contig21084	molecular_function	transferase activity	up	hypothetical protein
Contig21084	molecular_function	catalytic activity	up	hypothetical protein
Contig21084	cellular_component	cytoplasm	up	hypothetical protein
Contig1894	molecular_function	catalytic activity	up	hypothetical protein
Contig1894	cellular_component	cell	up	hypothetical protein
Contig1894	biological_process	macromolecule metabolism	up	hypothetical protein
Contig1894	biological_process	cellular process	up	hypothetical protein
Contig1894	cellular_component	intracellular	up	hypothetical protein
Contig1894	cellular_component	cytoplasm	up	hypothetical protein
Contig1894	molecular_function	hydrolase activity	up	hypothetical protein
Contig10576	cellular_component	cytoplasm	down	hypothetical protein
Contig10576	biological_process	cellular process	down	hypothetical protein
Contig10576	biological_process	macromolecule metabolism	down	hypothetical protein
Contig10576	molecular_function	structural molecule activity	down	hypothetical protein
Contig10576	cellular_component	intracellular	down	hypothetical protein
Contig10576	biological_process	biosynthesis	down	hypothetical protein
Contig10576	cellular_component	cell	down	hypothetical protein
1-G0EDD0L01ETTJY	molecular_function	binding(other binding)	up	hypothetical protein
Contig9650	cellular_component	cell	up	hypothetical protein
Contig9650	biological_process	cellular process	up	hypothetical protein
Contig9650	cellular_component	intracellular	up	hypothetical protein
Contig9650	molecular_function	protein binding	up	hypothetical protein
Contig9650	biological_process	secretion	up	hypothetical protein
Contig9650	molecular_function	transporter activity	up	hypothetical protein
Contig9650	molecular_function	protein transporter activity	up	hypothetical protein
Contig9650	biological_process	transport	up	hypothetical protein
Contig9650	cellular_component	membrane	up	hypothetical protein
Contig9650	cellular_component	cytoplasm	up	hypothetical protein
Contig5697	molecular_function	binding(other binding)	down	hypothetical protein
Contig5697	molecular_function	ligase activity	down	hypothetical protein
Contig5697	molecular_function	transferase activity	down	hypothetical protein
Contig5697	molecular_function	catalytic activity	down	hypothetical protein
Contig5697	biological_process	metabolism	down	hypothetical protein
Contig5697	cellular_component	cytoplasm	down	hypothetical protein
Contig5697	cellular_component	intracellular	down	hypothetical protein
Contig5697	biological_process	macromolecule metabolism	down	hypothetical protein
Contig5697	molecular_function	protein binding	down	hypothetical protein
Contig5697	cellular_component	cell	down	hypothetical protein
Contig5697	biological_process	cellular process	down	hypothetical protein
Contig5697	biological_process	biosynthesis	down	hypothetical protein
Contig9135	cellular_component	extracellular matrix	down	hypothetical protein
Contig9135	molecular_function	structural molecule activity	down	hypothetical protein
Contig9135	biological_process	development	down	hypothetical protein
Contig9135	cellular_component	extracellular	down	hypothetical protein
Contig9135	molecular_function	binding(other binding)	down	hypothetical protein
1-G0EDD0L01AH3YR	cellular_component	intracellular	down	hypothetical protein
1-G0EDD0L01AH3YR	cellular_component	membrane	down	hypothetical protein
1-G0EDD0L01AH3YR	molecular_function	oxidoreductase activity	down	hypothetical protein
1-G0EDD0L01AH3YR	cellular_component	cytoplasm	down	hypothetical protein
1-G0EDD0L01AH3YR	biological_process	response to stimulus	down	hypothetical protein
1-G0EDD0L01AH3YR	molecular_function	binding(other binding)	down	hypothetical protein
1-G0EDD0L01AH3YR	molecular_function	catalytic activity	down	hypothetical protein
1-G0EDD0L01AH3YR	cellular_component	cell	down	hypothetical protein
Contig4122	cellular_component	extracellular	up	hypothetical protein
Contig4122	biological_process	response to stimulus	up	hypothetical protein
Contig20451	molecular_function	oxidoreductase activity	down	hypothetical protein
Contig20451	molecular_function	catalytic activity	down	hypothetical protein
Contig20451	cellular_component	intracellular	down	hypothetical protein
Contig20451	cellular_component	cell	down	hypothetical protein
Contig20451	cellular_component	membrane	down	hypothetical protein
Contig20451	cellular_component	cytoplasm	down	hypothetical protein
Contig20451	molecular_function	binding(other binding)	down	hypothetical protein
Contig20451	biological_process	metabolism	down	hypothetical protein
1-G0CLBUI04I800D	molecular_function	oxidoreductase activity	down	hypothetical protein
1-G0CLBUI04I800D	cellular_component	membrane	down	hypothetical protein
1-G0CLBUI04I800D	cellular_component	cytoplasm	down	hypothetical protein
1-G0CLBUI04I800D	molecular_function	catalytic activity	down	hypothetical protein
1-G0CLBUI04I800D	cellular_component	intracellular	down	hypothetical protein
1-G0CLBUI04I800D	cellular_component	cell	down	hypothetical protein
1-G0CLBUI04I800D	molecular_function	binding(other binding)	down	hypothetical protein
Contig6157	cellular_component	membrane	down	hypothetical protein
Contig6157	biological_process	cell communication	down	hypothetical protein
Contig6157	cellular_component	cell	down	hypothetical protein
Contig6157	molecular_function	receptor activity	down	hypothetical protein
Contig6157	cellular_component	intracellular	down	hypothetical protein
Contig6157	molecular_function	signal transducer activity	down	hypothetical protein
Contig6157	molecular_function	binding(other binding)	down	hypothetical protein
Contig6157	biological_process	cellular process	down	hypothetical protein
Contig6157	biological_process	response to stimulus	down	hypothetical protein
Contig6157	cellular_component	cytoplasm	down	hypothetical protein
Contig6969	molecular_function	binding(other binding)	up	hypothetical protein
Contig6969	biological_process	response to stimulus	up	hypothetical protein
Contig6969	cellular_component	cytoplasm	up	hypothetical protein
Contig6969	cellular_component	membrane	up	hypothetical protein
Contig6969	biological_process	cellular process	up	hypothetical protein
Contig6969	cellular_component	cell	up	hypothetical protein
Contig6969	molecular_function	transporter activity	up	hypothetical protein
Contig6969	biological_process	development	up	hypothetical protein
Contig6969	biological_process	transport	up	hypothetical protein
Contig6969	biological_process	behavior	up	hypothetical protein
Contig6969	cellular_component	intracellular	up	hypothetical protein
Contig539	molecular_function	binding(other binding)	up	hypothetical protein
Contig539	molecular_function	catalytic activity	up	hypothetical protein
Contig539	biological_process	macromolecule metabolism	up	hypothetical protein
Contig539	molecular_function	hydrolase activity	up	hypothetical protein
Contig28384	molecular_function	binding(other binding)	up	hypothetical protein
Contig28384	biological_process	nucleobase, nucleoside, nucleotide and nucleic acid metabolism	up	hypothetical protein
Contig28384	cellular_component	intracellular	up	hypothetical protein
Contig28384	biological_process	cellular process	up	hypothetical protein
Contig28384	biological_process	regulation of biological process	up	hypothetical protein
Contig28384	cellular_component	cytoplasm	up	hypothetical protein
Contig28384	cellular_component	cell	up	hypothetical protein
1-G0CLBUI04JJHRR	molecular_function	oxidoreductase activity	down	hypothetical protein
1-G0CLBUI04JJHRR	biological_process	response to stimulus	down	hypothetical protein
1-G0CLBUI04JJHRR	cellular_component	intracellular	down	hypothetical protein
1-G0CLBUI04JJHRR	cellular_component	membrane	down	hypothetical protein
1-G0CLBUI04JJHRR	molecular_function	catalytic activity	down	hypothetical protein
1-G0CLBUI04JJHRR	cellular_component	cytoplasm	down	hypothetical protein
1-G0CLBUI04JJHRR	molecular_function	binding(other binding)	down	hypothetical protein
1-G0CLBUI04JJHRR	cellular_component	cell	down	hypothetical protein
Contig796	cellular_component	extracellular	up	hypothetical protein
1-G0EDD0L01A9PWO	cellular_component	cell	up	hypothetical protein
1-G0EDD0L01A9PWO	molecular_function	binding(other binding)	up	hypothetical protein
1-G0EDD0L01A9PWO	biological_process	macromolecule metabolism	up	hypothetical protein
1-G0EDD0L01A9PWO	molecular_function	catalytic activity	up	hypothetical protein
1-G0EDD0L01A9PWO	cellular_component	cytoplasm	up	hypothetical protein
1-G0EDD0L01A9PWO	molecular_function	hydrolase activity	up	hypothetical protein
1-G0EDD0L01A9PWO	biological_process	cellular process	up	hypothetical protein
1-G0EDD0L01A9PWO	cellular_component	intracellular	up	hypothetical protein
3-G0EDD0L02GM49I	biological_process	cell differentiation	down	hypothetical protein
3-G0EDD0L02GM49I	cellular_component	intracellular	down	hypothetical protein
3-G0EDD0L02GM49I	cellular_component	cell	down	hypothetical protein
3-G0EDD0L02GM49I	biological_process	development	down	hypothetical protein
3-G0EDD0L02GM49I	cellular_component	cytoplasm	down	hypothetical protein
3-G0EDD0L02GM49I	molecular_function	structural molecule activity	down	hypothetical protein
3-G0EDD0L02GM49I	biological_process	biosynthesis	down	hypothetical protein
3-G0EDD0L02GM49I	molecular_function	protein binding	down	hypothetical protein
3-G0EDD0L02GM49I	biological_process	macromolecule metabolism	down	hypothetical protein
3-G0EDD0L02GM49I	molecular_function	nucleic acid binding	down	hypothetical protein
3-G0EDD0L02GM49I	biological_process	cellular process	down	hypothetical protein
2-G0EDD0L01C48ZN	biological_process	biosynthesis	up	hypothetical protein
2-G0EDD0L01C48ZN	biological_process	macromolecule metabolism	up	hypothetical protein
2-G0EDD0L01C48ZN	biological_process	cellular process	up	hypothetical protein
2-G0EDD0L01C48ZN	molecular_function	structural molecule activity	up	hypothetical protein
2-G0EDD0L01C48ZN	cellular_component	intracellular	up	hypothetical protein
2-G0EDD0L01C48ZN	molecular_function	protein binding	up	hypothetical protein
2-G0EDD0L01C48ZN	cellular_component	cell	up	hypothetical protein
2-G0EDD0L01C48ZN	cellular_component	cytoplasm	up	hypothetical protein
Contig10119	cellular_component	extracellular	down	hypothetical protein
Contig10119	molecular_function	catalytic activity	down	hypothetical protein
Contig10119	biological_process	metabolism	down	hypothetical protein
2-G0EDD0L01ALVKA	molecular_function	catalytic activity	down	hypothetical protein
2-G0EDD0L01ALVKA	cellular_component	cell	down	hypothetical protein
2-G0EDD0L01ALVKA	cellular_component	cytoplasm	down	hypothetical protein
2-G0EDD0L01ALVKA	molecular_function	protein binding	down	hypothetical protein
2-G0EDD0L01ALVKA	cellular_component	intracellular	down	hypothetical protein
2-G0EDD0L01ALVKA	biological_process	metabolism	down	hypothetical protein
2-G0EDD0L01ALVKA	molecular_function	isomerase activity	down	hypothetical protein
2-G0EDD0L01ALVKA	biological_process	cellular process	down	hypothetical protein
Contig3994	molecular_function	binding(other binding)	up	hypothetical protein
Contig3994	cellular_component	cytoplasm	up	hypothetical protein
Contig3994	molecular_function	protein binding	up	hypothetical protein
Contig3994	cellular_component	intracellular	up	hypothetical protein
Contig3994	cellular_component	cell	up	hypothetical protein
Contig17091	biological_process	cellular process	up	hypothetical protein
Contig17091	cellular_component	intracellular	up	hypothetical protein
Contig17091	biological_process	metabolism	up	hypothetical protein
Contig17091	molecular_function	oxidoreductase activity	up	hypothetical protein
Contig17091	cellular_component	cytoplasm	up	hypothetical protein
Contig17091	molecular_function	catalytic activity	up	hypothetical protein
Contig17091	biological_process	biosynthesis	up	hypothetical protein
Contig17091	cellular_component	cell	up	hypothetical protein
Contig17091	molecular_function	binding(other binding)	up	hypothetical protein
1-G0EDD0L01AWO30	cellular_component	cell	up	hypothetical protein
1-G0EDD0L01AWO30	cellular_component	intracellular	up	hypothetical protein
1-G0EDD0L01AWO30	molecular_function	structural molecule activity	up	hypothetical protein
1-G0EDD0L01AWO30	biological_process	macromolecule metabolism	up	hypothetical protein
1-G0EDD0L01AWO30	biological_process	biosynthesis	up	hypothetical protein
1-G0EDD0L01AWO30	cellular_component	cytoplasm	up	hypothetical protein
1-G0EDD0L01AWO30	biological_process	cellular process	up	hypothetical protein
Contig16274	cellular_component	cytoplasm	down	hypothetical protein
Contig16274	biological_process	response to stimulus	down	hypothetical protein
Contig16274	cellular_component	intracellular	down	hypothetical protein
Contig16274	cellular_component	cell	down	hypothetical protein
Contig16274	biological_process	development	down	hypothetical protein
Contig16274	biological_process	behavior	down	hypothetical protein
2-G0EDD0L01DZPOI	cellular_component	extracellular	up	hypothetical protein
2-G0EDD0L01DZPOI	biological_process	response to stimulus	up	hypothetical protein
2-G0EDD0L01DZPOI	cellular_component	extracellular space	up	hypothetical protein
2-G0EDD0L01BCXOQ	biological_process	cell motility	up	hypothetical protein
2-G0EDD0L01BCXOQ	biological_process	secretion	up	hypothetical protein
2-G0EDD0L01BCXOQ	molecular_function	binding(other binding)	up	hypothetical protein
2-G0EDD0L01BCXOQ	biological_process	transport	up	hypothetical protein
2-G0EDD0L01BCXOQ	cellular_component	intracellular	up	hypothetical protein
2-G0EDD0L01BCXOQ	biological_process	cell differentiation	up	hypothetical protein
2-G0EDD0L01BCXOQ	biological_process	cellular process	up	hypothetical protein
2-G0EDD0L01BCXOQ	biological_process	regulation of biological process	up	hypothetical protein
2-G0EDD0L01BCXOQ	biological_process	response to stimulus	up	hypothetical protein
2-G0EDD0L01BCXOQ	biological_process	nucleobase, nucleoside, nucleotide and nucleic acid metabolism	up	hypothetical protein
2-G0EDD0L01BCXOQ	cellular_component	cytoplasm	up	hypothetical protein
2-G0EDD0L01BCXOQ	cellular_component	nucleus	up	hypothetical protein
2-G0EDD0L01BCXOQ	molecular_function	protein binding	up	hypothetical protein
2-G0EDD0L01BCXOQ	cellular_component	cell	up	hypothetical protein
2-G0EDD0L01BCXOQ	biological_process	development	up	hypothetical protein
2-G0EDD0L01BCXOQ	biological_process	cell communication	up	hypothetical protein
2-G0EDD0L01DKKG1	biological_process	transport	down	hypothetical protein
2-G0EDD0L01DKKG1	cellular_component	extracellular space	down	hypothetical protein
2-G0EDD0L01DKKG1	molecular_function	transporter activity	down	hypothetical protein
2-G0EDD0L01DKKG1	cellular_component	extracellular	down	hypothetical protein
3-G0EDD0L02FI9E6	cellular_component	chromosome	up	hypothetical protein
3-G0EDD0L02FI9E6	biological_process	macromolecule metabolism	up	hypothetical protein
3-G0EDD0L02FI9E6	biological_process	cellular process	up	hypothetical protein
3-G0EDD0L02FI9E6	molecular_function	nucleic acid binding	up	hypothetical protein
3-G0EDD0L02FI9E6	cellular_component	cell	up	hypothetical protein
3-G0EDD0L02FI9E6	cellular_component	cytoplasm	up	hypothetical protein
3-G0EDD0L02FI9E6	cellular_component	intracellular	up	hypothetical protein
3-G0EDD0L02FI9E6	cellular_component	nucleus	up	hypothetical protein
Contig25045	biological_process	response to stimulus	up	hypothetical protein
Contig25045	biological_process	nucleobase, nucleoside, nucleotide and nucleic acid metabolism	up	hypothetical protein
Contig25045	molecular_function	catalytic activity	up	hypothetical protein
Contig25045	biological_process	development	up	hypothetical protein
Contig25045	molecular_function	protein binding	up	hypothetical protein
Contig25045	cellular_component	cell	up	hypothetical protein
Contig25045	molecular_function	binding(other binding)	up	hypothetical protein
Contig25045	cellular_component	cytoplasm	up	hypothetical protein
Contig25045	molecular_function	hydrolase activity	up	hypothetical protein
Contig25045	biological_process	metabolism	up	hypothetical protein
Contig25045	biological_process	regulation of biological process	up	hypothetical protein
Contig25045	biological_process	cell communication	up	hypothetical protein
Contig25045	cellular_component	intracellular	up	hypothetical protein
Contig25045	cellular_component	nucleus	up	hypothetical protein
Contig25045	biological_process	cellular process	up	hypothetical protein
Contig698	cellular_component	cell	up	hypothetical protein
Contig698	molecular_function	hydrolase activity	up	hypothetical protein
Contig698	molecular_function	catalytic activity	up	hypothetical protein
Contig698	biological_process	membrane fusion	up	hypothetical protein
Contig698	biological_process	cell differentiation	up	hypothetical protein
Contig698	biological_process	macromolecule metabolism	up	hypothetical protein
Contig698	biological_process	cellular process	up	hypothetical protein
Contig698	cellular_component	membrane	up	hypothetical protein
Contig698	biological_process	extracellular structure organization and biogenesis	up	hypothetical protein
Contig698	cellular_component	cytoplasm	up	hypothetical protein
Contig698	biological_process	development	up	hypothetical protein
Contig698	molecular_function	binding(other binding)	up	hypothetical protein
Contig698	molecular_function	protein binding	up	hypothetical protein
Contig698	cellular_component	intracellular	up	hypothetical protein
1-G0EDD0L01E03F5	cellular_component	membrane	down	hypothetical protein
1-G0EDD0L01E03F5	biological_process	macromolecule metabolism	down	hypothetical protein
1-G0EDD0L01E03F5	molecular_function	signal transducer activity	down	hypothetical protein
1-G0EDD0L01E03F5	cellular_component	cell	down	hypothetical protein
1-G0EDD0L01E03F5	biological_process	response to stimulus	down	hypothetical protein
1-G0EDD0L01E03F5	molecular_function	receptor activity	down	hypothetical protein
1-G0EDD0L01E03F5	biological_process	cellular process	down	hypothetical protein
1-G0EDD0L01E03F5	biological_process	cell communication	down	hypothetical protein
Contig10286	molecular_function	ion transporter activity	down	hypothetical protein
Contig10286	molecular_function	protein binding	down	hypothetical protein
Contig10286	cellular_component	cytoplasm	down	hypothetical protein
Contig10286	biological_process	transport	down	hypothetical protein
Contig10286	molecular_function	transporter activity	down	hypothetical protein
Contig10286	cellular_component	intracellular	down	hypothetical protein
Contig10286	cellular_component	membrane	down	hypothetical protein
Contig10286	cellular_component	cell	down	hypothetical protein
Contig10286	biological_process	nucleobase, nucleoside, nucleotide and nucleic acid metabolism	down	hypothetical protein
Contig10286	biological_process	biosynthesis	down	hypothetical protein
Contig10286	biological_process	cellular process	down	hypothetical protein
1-G0CLBUI04H9P51	biological_process	cell differentiation	up	hypothetical protein
1-G0CLBUI04H9P51	cellular_component	cell	up	hypothetical protein
1-G0CLBUI04H9P51	molecular_function	motor activity	up	hypothetical protein
1-G0CLBUI04H9P51	molecular_function	protein binding	up	hypothetical protein
1-G0CLBUI04H9P51	cellular_component	cytoplasm	up	hypothetical protein
1-G0CLBUI04H9P51	biological_process	cellular process	up	hypothetical protein
1-G0CLBUI04H9P51	molecular_function	binding(other binding)	up	hypothetical protein
1-G0CLBUI04H9P51	biological_process	transport	up	hypothetical protein
1-G0CLBUI04H9P51	cellular_component	intracellular	up	hypothetical protein
1-G0CLBUI04H9P51	biological_process	regulation of biological process	up	hypothetical protein
1-G0CLBUI04H9P51	biological_process	development	up	hypothetical protein
1-G0EDD0L01BYMD0	biological_process	cellular process	up	hypothetical protein
1-G0EDD0L01BYMD0	molecular_function	catalytic activity	up	hypothetical protein
1-G0EDD0L01BYMD0	cellular_component	intracellular	up	hypothetical protein
1-G0EDD0L01BYMD0	biological_process	macromolecule metabolism	up	hypothetical protein
1-G0EDD0L01BYMD0	cellular_component	cytoplasm	up	hypothetical protein
1-G0EDD0L01BYMD0	molecular_function	hydrolase activity	up	hypothetical protein
1-G0EDD0L01BYMD0	cellular_component	cell	up	hypothetical protein
Contig1119	molecular_function	transferase activity	up	hypothetical protein
Contig1119	biological_process	catabolism	up	hypothetical protein
Contig1119	cellular_component	cytoplasm	up	hypothetical protein
Contig1119	biological_process	macromolecule metabolism	up	hypothetical protein
Contig1119	cellular_component	intracellular	up	hypothetical protein
Contig1119	molecular_function	catalytic activity	up	hypothetical protein
Contig1119	cellular_component	cell	up	hypothetical protein
Contig1119	biological_process	cellular process	up	hypothetical protein
3-G0EDD0L02FLIZX	biological_process	biosynthesis	up	hypothetical protein
3-G0EDD0L02FLIZX	molecular_function	lyase activity	up	hypothetical protein
3-G0EDD0L02FLIZX	biological_process	cellular process	up	hypothetical protein
3-G0EDD0L02FLIZX	molecular_function	binding(other binding)	up	hypothetical protein
3-G0EDD0L02FLIZX	molecular_function	catalytic activity	up	hypothetical protein
3-G0EDD0L02FLIZX	biological_process	macromolecule metabolism	up	hypothetical protein
Contig1896	biological_process	metabolism	up	hypothetical protein
Contig1896	biological_process	transport	up	hypothetical protein
Contig1896	biological_process	regulation of biological process	up	hypothetical protein
Contig1896	biological_process	cellular process	up	hypothetical protein
Contig1896	cellular_component	intracellular	up	hypothetical protein
Contig1896	cellular_component	cytoplasm	up	hypothetical protein
Contig1896	molecular_function	protein binding	up	hypothetical protein
Contig1896	cellular_component	cell	up	hypothetical protein
Contig1896	biological_process	development	up	hypothetical protein
1-G0EDD0L01CB4NH	biological_process	response to stimulus	up	hypothetical protein
1-G0EDD0L01CB4NH	cellular_component	extracellular	up	hypothetical protein
Contig6904	molecular_function	structural molecule activity	up	hypothetical protein
Contig6904	cellular_component	intracellular	up	hypothetical protein
Contig6904	biological_process	cellular process	up	hypothetical protein
Contig6904	cellular_component	cytoplasm	up	hypothetical protein
Contig6904	biological_process	biosynthesis	up	hypothetical protein
Contig6904	cellular_component	cell	up	hypothetical protein
Contig6904	molecular_function	protein binding	up	hypothetical protein
Contig6904	biological_process	macromolecule metabolism	up	hypothetical protein
Contig9155	biological_process	cellular process	down	hypothetical protein
Contig9155	biological_process	transport	down	hypothetical protein
Contig9155	cellular_component	extracellular	down	hypothetical protein
Contig9155	molecular_function	binding(other binding)	down	hypothetical protein
1-G0EDD0L01DC7ME	cellular_component	extracellular	up	hypothetical protein
1-G0EDD0L01DC7ME	biological_process	response to stimulus	up	hypothetical protein
1-G0EDD0L01DC7ME	cellular_component	extracellular space	up	hypothetical protein
3-G0EDD0L02J4E2F	cellular_component	cytoplasm	up	hypothetical protein
3-G0EDD0L02J4E2F	biological_process	biosynthesis	up	hypothetical protein
3-G0EDD0L02J4E2F	biological_process	cellular process	up	hypothetical protein
3-G0EDD0L02J4E2F	molecular_function	binding(other binding)	up	hypothetical protein
3-G0EDD0L02J4E2F	biological_process	macromolecule metabolism	up	hypothetical protein
3-G0EDD0L02J4E2F	biological_process	cell differentiation	up	hypothetical protein
3-G0EDD0L02J4E2F	cellular_component	cell	up	hypothetical protein
3-G0EDD0L02J4E2F	molecular_function	structural molecule activity	up	hypothetical protein
3-G0EDD0L02J4E2F	biological_process	development	up	hypothetical protein
3-G0EDD0L02J4E2F	cellular_component	intracellular	up	hypothetical protein
2-G0EDD0L01AYDL0	molecular_function	catalytic activity	down	hypothetical protein
2-G0EDD0L01AYDL0	molecular_function	transferase activity	down	hypothetical protein
3-G0EDD0L02IQ31U	biological_process	macromolecule metabolism	up	hypothetical protein
3-G0EDD0L02IQ31U	molecular_function	binding(other binding)	up	hypothetical protein
3-G0EDD0L02IQ31U	biological_process	biosynthesis	up	hypothetical protein
3-G0EDD0L02IQ31U	molecular_function	catalytic activity	up	hypothetical protein
3-G0EDD0L02IQ31U	biological_process	cellular process	up	hypothetical protein
3-G0EDD0L02IQ31U	molecular_function	lyase activity	up	hypothetical protein
1-G0EDD0L01EH115	cellular_component	cytoplasm	down	hypothetical protein
1-G0EDD0L01EH115	molecular_function	binding(other binding)	down	hypothetical protein
1-G0EDD0L01EH115	molecular_function	catalytic activity	down	hypothetical protein
1-G0EDD0L01EH115	cellular_component	intracellular	down	hypothetical protein
1-G0EDD0L01EH115	cellular_component	cell	down	hypothetical protein
1-G0EDD0L01EH115	molecular_function	oxidoreductase activity	down	hypothetical protein
1-G0EDD0L01EH115	cellular_component	membrane	down	hypothetical protein
Contig9386	molecular_function	hydrolase activity	up	hypothetical protein
Contig9386	cellular_component	extracellular	up	hypothetical protein
Contig9386	molecular_function	catalytic activity	up	hypothetical protein
Contig9386	biological_process	catabolism	up	hypothetical protein
Contig9386	biological_process	metabolism	up	hypothetical protein
Contig12957	cellular_component	cell	up	hypothetical protein
Contig12957	cellular_component	nucleus	up	hypothetical protein
Contig12957	molecular_function	hydrolase activity	up	hypothetical protein
Contig12957	molecular_function	catalytic activity	up	hypothetical protein
Contig12957	biological_process	catabolism	up	hypothetical protein
Contig12957	cellular_component	intracellular	up	hypothetical protein
Contig12957	biological_process	cellular process	up	hypothetical protein
Contig12957	cellular_component	cytoplasm	up	hypothetical protein
Contig12957	biological_process	macromolecule metabolism	up	hypothetical protein
Contig12957	molecular_function	protein binding	up	hypothetical protein
Contig7637	molecular_function	protein binding	up	hypothetical protein
Contig7637	cellular_component	cytoplasm	up	hypothetical protein
Contig7637	cellular_component	cell	up	hypothetical protein
Contig7637	cellular_component	membrane	up	hypothetical protein
Contig7637	molecular_function	catalytic activity	up	hypothetical protein
Contig7637	molecular_function	oxidoreductase activity	up	hypothetical protein
Contig7637	molecular_function	binding(other binding)	up	hypothetical protein
Contig7637	cellular_component	intracellular	up	hypothetical protein
2-G0EDD0L01CBTYR	biological_process	biosynthesis	up	hypothetical protein
2-G0EDD0L01CBTYR	biological_process	metabolism	up	hypothetical protein
2-G0EDD0L01CBTYR	molecular_function	oxidoreductase activity	up	hypothetical protein
2-G0EDD0L01CBTYR	molecular_function	protein binding	up	hypothetical protein
2-G0EDD0L01CBTYR	molecular_function	catalytic activity	up	hypothetical protein
2-G0EDD0L01CBTYR	biological_process	cellular process	up	hypothetical protein
Contig7777	biological_process	cellular process	up	hypothetical protein
Contig7777	molecular_function	nucleic acid binding	up	hypothetical protein
Contig7777	cellular_component	intracellular	up	hypothetical protein
Contig7777	biological_process	biosynthesis	up	hypothetical protein
Contig7777	cellular_component	cell	up	hypothetical protein
Contig7777	molecular_function	structural molecule activity	up	hypothetical protein
Contig7777	cellular_component	cytoplasm	up	hypothetical protein
Contig7777	biological_process	macromolecule metabolism	up	hypothetical protein
1-G0EDD0L01DOVJI	molecular_function	hydrolase activity	up	hypothetical protein
1-G0EDD0L01DOVJI	cellular_component	nucleus	up	hypothetical protein
1-G0EDD0L01DOVJI	biological_process	cellular process	up	hypothetical protein
1-G0EDD0L01DOVJI	biological_process	nucleobase, nucleoside, nucleotide and nucleic acid metabolism	up	hypothetical protein
1-G0EDD0L01DOVJI	cellular_component	cytoplasm	up	hypothetical protein
1-G0EDD0L01DOVJI	biological_process	regulation of biological process	up	hypothetical protein
1-G0EDD0L01DOVJI	molecular_function	nucleic acid binding	up	hypothetical protein
1-G0EDD0L01DOVJI	cellular_component	cell	up	hypothetical protein
1-G0EDD0L01DOVJI	molecular_function	binding(other binding)	up	hypothetical protein
1-G0EDD0L01DOVJI	molecular_function	protein binding	up	hypothetical protein
1-G0EDD0L01DOVJI	molecular_function	catalytic activity	up	hypothetical protein
1-G0EDD0L01DOVJI	cellular_component	intracellular	up	hypothetical protein
Contig9518	molecular_function	transporter activity	down	hypothetical protein
Contig9518	biological_process	transport	down	hypothetical protein
Contig9518	cellular_component	extracellular	down	hypothetical protein
Contig9518	cellular_component	extracellular space	down	hypothetical protein
1-G0EDD0L01CH09O	cellular_component	extracellular	up	hypothetical protein
1-G0EDD0L01CH09O	biological_process	response to stimulus	up	hypothetical protein
Contig18595	biological_process	development	down	hypothetical protein
Contig18595	biological_process	macromolecule metabolism	down	hypothetical protein
Contig18595	molecular_function	protein binding	down	hypothetical protein
Contig18595	molecular_function	lyase activity	down	hypothetical protein
Contig18595	biological_process	cellular process	down	hypothetical protein
Contig18595	biological_process	catabolism	down	hypothetical protein
Contig18595	molecular_function	catalytic activity	down	hypothetical protein
Contig1043	cellular_component	extracellular	down	hypothetical protein
Contig1043	molecular_function	binding(other binding)	down	hypothetical protein
Contig1043	biological_process	behavior	down	hypothetical protein
Contig1043	biological_process	transport	down	hypothetical protein
Contig1043	molecular_function	protein binding	down	hypothetical protein
Contig1043	biological_process	response to stimulus	down	hypothetical protein
Contig516	molecular_function	protein binding	up	hypothetical protein
Contig516	cellular_component	cell	up	hypothetical protein
Contig516	molecular_function	catalytic activity	up	hypothetical protein
Contig516	biological_process	cellular process	up	hypothetical protein
Contig516	cellular_component	membrane	up	hypothetical protein
Contig516	molecular_function	binding(other binding)	up	hypothetical protein
Contig516	cellular_component	cytoplasm	up	hypothetical protein
Contig516	molecular_function	enzyme regulator activity	up	hypothetical protein
Contig516	biological_process	catabolism	up	hypothetical protein
Contig516	biological_process	macromolecule metabolism	up	hypothetical protein
Contig516	molecular_function	hydrolase activity	up	hypothetical protein
Contig516	cellular_component	intracellular	up	hypothetical protein
Contig8946	cellular_component	cytoplasm	down	hypothetical protein
Contig8946	biological_process	biosynthesis	down	hypothetical protein
Contig8946	cellular_component	cell	down	hypothetical protein
Contig8946	biological_process	cellular process	down	hypothetical protein
Contig8946	molecular_function	protein binding	down	hypothetical protein
Contig8946	molecular_function	transporter activity	down	hypothetical protein
Contig8946	molecular_function	lyase activity	down	hypothetical protein
Contig8946	molecular_function	transferase activity	down	hypothetical protein
Contig8946	molecular_function	catalytic activity	down	hypothetical protein
Contig8946	biological_process	metabolism	down	hypothetical protein
Contig8946	molecular_function	hydrolase activity	down	hypothetical protein
Contig8946	molecular_function	binding(other binding)	down	hypothetical protein
Contig8946	cellular_component	intracellular	down	hypothetical protein
Contig8946	molecular_function	oxidoreductase activity	down	hypothetical protein
Contig6544	biological_process	macromolecule metabolism	up	hypothetical protein
Contig6544	biological_process	nucleobase, nucleoside, nucleotide and nucleic acid metabolism	up	hypothetical protein
Contig6544	molecular_function	nucleic acid binding	up	hypothetical protein
Contig6544	biological_process	biosynthesis	up	hypothetical protein
Contig6544	molecular_function	binding(other binding)	up	hypothetical protein
Contig6544	molecular_function	protein binding	up	hypothetical protein
Contig6544	biological_process	cellular process	up	hypothetical protein
Contig6544	cellular_component	intracellular	up	hypothetical protein
Contig6544	biological_process	regulation of biological process	up	hypothetical protein
Contig6544	cellular_component	cytoplasm	up	hypothetical protein
Contig6544	biological_process	catabolism	up	hypothetical protein
Contig6544	cellular_component	cell	up	hypothetical protein
2-G0EDD0L01CSEHX	cellular_component	extracellular space	down	hypothetical protein
2-G0EDD0L01CSEHX	cellular_component	extracellular	down	hypothetical protein
2-G0EDD0L01CSEHX	molecular_function	transporter activity	down	hypothetical protein
2-G0EDD0L01CSEHX	biological_process	transport	down	hypothetical protein
Contig1409	cellular_component	membrane	down	hypothetical protein
Contig1409	molecular_function	oxidoreductase activity	down	hypothetical protein
Contig1409	cellular_component	cell	down	hypothetical protein
Contig1409	molecular_function	catalytic activity	down	hypothetical protein
Contig1409	molecular_function	binding(other binding)	down	hypothetical protein
Contig1409	cellular_component	cytoplasm	down	hypothetical protein
Contig1409	cellular_component	intracellular	down	hypothetical protein
Contig7841	molecular_function	nucleic acid binding	up	hypothetical protein
Contig7841	cellular_component	nucleus	up	hypothetical protein
Contig7841	cellular_component	intracellular	up	hypothetical protein
Contig7841	cellular_component	cytoplasm	up	hypothetical protein
Contig7841	cellular_component	cell	up	hypothetical protein
Contig7841	molecular_function	binding(other binding)	up	hypothetical protein
1-G0EDD0L01D9MMS	biological_process	cellular process	up	hypothetical protein
1-G0EDD0L01D9MMS	molecular_function	lyase activity	up	hypothetical protein
1-G0EDD0L01D9MMS	molecular_function	catalytic activity	up	hypothetical protein
1-G0EDD0L01D9MMS	molecular_function	binding(other binding)	up	hypothetical protein
1-G0EDD0L01D9MMS	biological_process	metabolism	up	hypothetical protein
1-G0EDD0L01D9MMS	biological_process	biosynthesis	up	hypothetical protein
1-G0EDD0L01CAAZX	cellular_component	intracellular	up	hypothetical protein
1-G0EDD0L01CAAZX	cellular_component	nucleus	up	hypothetical protein
1-G0EDD0L01CAAZX	biological_process	cell differentiation	up	hypothetical protein
1-G0EDD0L01CAAZX	biological_process	cellular process	up	hypothetical protein
1-G0EDD0L01CAAZX	biological_process	development	up	hypothetical protein
1-G0EDD0L01CAAZX	cellular_component	cell	up	hypothetical protein
1-G0EDD0L01CAAZX	cellular_component	cytoplasm	up	hypothetical protein
1-G0EDD0L01CAAZX	molecular_function	structural molecule activity	up	hypothetical protein
1-G0EDD0L01CAAZX	molecular_function	binding(other binding)	up	hypothetical protein
1-G0EDD0L01CAAZX	molecular_function	protein binding	up	hypothetical protein
Contig1991	cellular_component	cell	up	hypothetical protein
Contig1991	biological_process	cell death	up	hypothetical protein
Contig1991	biological_process	cell differentiation	up	hypothetical protein
Contig1991	biological_process	cellular process	up	hypothetical protein
Contig1991	cellular_component	intracellular	up	hypothetical protein
Contig1991	biological_process	cell communication	up	hypothetical protein
Contig1991	biological_process	response to stimulus	up	hypothetical protein
Contig1991	cellular_component	cytoplasm	up	hypothetical protein
Contig1991	biological_process	development	up	hypothetical protein
Contig1991	biological_process	regulation of biological process	up	hypothetical protein
1-G0EDD0L01ESZ7W	molecular_function	catalytic activity	down	hypothetical protein
1-G0EDD0L01ESZ7W	biological_process	macromolecule metabolism	down	hypothetical protein
1-G0EDD0L01ESZ7W	molecular_function	hydrolase activity	down	hypothetical protein
1-G0EDD0L01ESZ7W	molecular_function	binding(other binding)	down	hypothetical protein
1-G0EDD0L01BCDBA	biological_process	biosynthesis	up	hypothetical protein
1-G0EDD0L01BCDBA	cellular_component	cytoplasm	up	hypothetical protein
1-G0EDD0L01BCDBA	cellular_component	cell	up	hypothetical protein
1-G0EDD0L01BCDBA	biological_process	amino acid and derivative metabolism	up	hypothetical protein
1-G0EDD0L01BCDBA	cellular_component	intracellular	up	hypothetical protein
1-G0EDD0L01BCDBA	biological_process	cellular process	up	hypothetical protein
1-G0EDD0L01BCDBA	molecular_function	oxidoreductase activity	up	hypothetical protein
1-G0EDD0L01BCDBA	molecular_function	catalytic activity	up	hypothetical protein
1-G0EDD0L01BCDBA	molecular_function	binding(other binding)	up	hypothetical protein
2-G0EDD0L01DMC3D	cellular_component	cytoplasm	up	hypothetical protein
2-G0EDD0L01DMC3D	molecular_function	binding(other binding)	up	hypothetical protein
2-G0EDD0L01DMC3D	molecular_function	protein binding	up	hypothetical protein
2-G0EDD0L01DMC3D	cellular_component	intracellular	up	hypothetical protein
2-G0EDD0L01DMC3D	cellular_component	cell	up	hypothetical protein
1-G0EDD0L01AHK2H	biological_process	cellular process	up	hypothetical protein
1-G0EDD0L01AHK2H	cellular_component	cytoplasm	up	hypothetical protein
1-G0EDD0L01AHK2H	biological_process	response to stimulus	up	hypothetical protein
1-G0EDD0L01AHK2H	molecular_function	binding(other binding)	up	hypothetical protein
1-G0EDD0L01AHK2H	cellular_component	intracellular	up	hypothetical protein
1-G0EDD0L01AHK2H	cellular_component	cell	up	hypothetical protein
1-G0EDD0L01AHK2H	molecular_function	protein binding	up	hypothetical protein
1-G0EDD0L01AHK2H	biological_process	macromolecule metabolism	up	hypothetical protein
Contig14442	cellular_component	cytoplasm	down	hypothetical protein
Contig14442	cellular_component	cell	down	hypothetical protein
Contig14442	molecular_function	protein binding	down	hypothetical protein
Contig14442	cellular_component	intracellular	down	hypothetical protein
Contig14442	cellular_component	nucleus	down	hypothetical protein
Contig1362	biological_process	response to stimulus	down	hypothetical protein
Contig1362	cellular_component	cytoplasm	down	hypothetical protein
Contig1362	molecular_function	binding(other binding)	down	hypothetical protein
Contig1362	cellular_component	membrane	down	hypothetical protein
Contig1362	cellular_component	cell	down	hypothetical protein
Contig1362	biological_process	cellular process	down	hypothetical protein
Contig1362	molecular_function	receptor activity	down	hypothetical protein
Contig1362	biological_process	cell communication	down	hypothetical protein
Contig1362	molecular_function	signal transducer activity	down	hypothetical protein
Contig1362	cellular_component	intracellular	down	hypothetical protein
1-G0CLBUI04I4A6K	biological_process	response to stimulus	up	hypothetical protein
1-G0CLBUI04I4A6K	cellular_component	extracellular	up	hypothetical protein
Contig19813	molecular_function	catalytic activity	up	hypothetical protein
Contig19813	molecular_function	kinase activity	up	hypothetical protein
Contig19813	biological_process	biosynthesis	up	hypothetical protein
Contig19813	biological_process	response to stimulus	up	hypothetical protein
Contig19813	biological_process	macromolecule metabolism	up	hypothetical protein
Contig19813	biological_process	regulation of biological process	up	hypothetical protein
Contig19813	molecular_function	binding(other binding)	up	hypothetical protein
Contig19813	biological_process	cellular process	up	hypothetical protein
Contig19813	molecular_function	transferase activity	up	hypothetical protein
2-G0EDD0L01BXLBK	cellular_component	cytoplasm	up	hypothetical protein
2-G0EDD0L01BXLBK	molecular_function	catalytic activity	up	hypothetical protein
2-G0EDD0L01BXLBK	biological_process	macromolecule metabolism	up	hypothetical protein
2-G0EDD0L01BXLBK	molecular_function	translation regulator activity	up	hypothetical protein
2-G0EDD0L01BXLBK	cellular_component	cell	up	hypothetical protein
2-G0EDD0L01BXLBK	molecular_function	nucleic acid binding	up	hypothetical protein
2-G0EDD0L01BXLBK	biological_process	biosynthesis	up	hypothetical protein
2-G0EDD0L01BXLBK	molecular_function	protein binding	up	hypothetical protein
2-G0EDD0L01BXLBK	molecular_function	hydrolase activity	up	hypothetical protein
2-G0EDD0L01BXLBK	cellular_component	intracellular	up	hypothetical protein
2-G0EDD0L01BXLBK	molecular_function	binding(other binding)	up	hypothetical protein
2-G0EDD0L01BXLBK	biological_process	cellular process	up	hypothetical protein
2-G0EDD0L01DAH11	molecular_function	catalytic activity	up	hypothetical protein
2-G0EDD0L01DAH11	cellular_component	intracellular	up	hypothetical protein
2-G0EDD0L01DAH11	biological_process	cellular process	up	hypothetical protein
2-G0EDD0L01DAH11	biological_process	catabolism	up	hypothetical protein
2-G0EDD0L01DAH11	cellular_component	cell	up	hypothetical protein
2-G0EDD0L01DAH11	biological_process	nucleobase, nucleoside, nucleotide and nucleic acid metabolism	up	hypothetical protein
2-G0EDD0L01DAH11	molecular_function	transferase activity	up	hypothetical protein
2-G0EDD0L01DAH11	cellular_component	cytoplasm	up	hypothetical protein
2-G0EDD0L01CS8PQ	biological_process	biosynthesis	up	hypothetical protein
2-G0EDD0L01CS8PQ	cellular_component	cell	up	hypothetical protein
2-G0EDD0L01CS8PQ	cellular_component	intracellular	up	hypothetical protein
2-G0EDD0L01CS8PQ	biological_process	macromolecule metabolism	up	hypothetical protein
2-G0EDD0L01CS8PQ	molecular_function	protein binding	up	hypothetical protein
2-G0EDD0L01CS8PQ	biological_process	cellular process	up	hypothetical protein
2-G0EDD0L01CS8PQ	cellular_component	cytoplasm	up	hypothetical protein
2-G0EDD0L01CS8PQ	molecular_function	structural molecule activity	up	hypothetical protein
1-G0EDD0L01DU108	cellular_component	extracellular	up	hypothetical protein
1-G0EDD0L01DU108	cellular_component	extracellular space	up	hypothetical protein
1-G0EDD0L01DU108	biological_process	response to stimulus	up	hypothetical protein
Contig26493	cellular_component	intracellular	down	hypothetical protein
Contig26493	biological_process	transport	down	hypothetical protein
Contig26493	biological_process	regulation of biological process	down	hypothetical protein
Contig26493	molecular_function	catalytic activity	down	hypothetical protein
Contig26493	molecular_function	protein binding	down	hypothetical protein
Contig26493	biological_process	cellular process	down	hypothetical protein
Contig26493	molecular_function	binding(other binding)	down	hypothetical protein
Contig26493	cellular_component	nucleus	down	hypothetical protein
Contig26493	molecular_function	nucleic acid binding	down	hypothetical protein
Contig26493	biological_process	cell differentiation	down	hypothetical protein
Contig26493	biological_process	development	down	hypothetical protein
Contig26493	biological_process	nucleobase, nucleoside, nucleotide and nucleic acid metabolism	down	hypothetical protein
Contig26493	cellular_component	cell	down	hypothetical protein
Contig26493	molecular_function	helicase activity	down	hypothetical protein
Contig23314	molecular_function	binding(other binding)	down	hypothetical protein
Contig247	cellular_component	nucleus	up	hypothetical protein
Contig247	biological_process	cellular process	up	hypothetical protein
Contig247	biological_process	macromolecule metabolism	up	hypothetical protein
Contig247	cellular_component	intracellular	up	hypothetical protein
Contig247	molecular_function	nucleic acid binding	up	hypothetical protein
Contig247	cellular_component	cell	up	hypothetical protein
Contig247	cellular_component	chromosome	up	hypothetical protein
2-G0EDD0L01A5RPJ	cellular_component	membrane	up	hypothetical protein
2-G0EDD0L01A5RPJ	cellular_component	cell	up	hypothetical protein
2-G0EDD0L01A5RPJ	molecular_function	binding(other binding)	up	hypothetical protein
2-G0EDD0L01A5RPJ	cellular_component	cytoplasm	up	hypothetical protein
2-G0EDD0L01A5RPJ	cellular_component	intracellular	up	hypothetical protein
2-G0EDD0L01A5RPJ	molecular_function	protein binding	up	hypothetical protein
2-G0EDD0L01A5RPJ	molecular_function	oxidoreductase activity	up	hypothetical protein
2-G0EDD0L01A5RPJ	molecular_function	catalytic activity	up	hypothetical protein
2-G0EDD0L01AIBG1	cellular_component	intracellular	up	hypothetical protein
2-G0EDD0L01AIBG1	biological_process	cell communication	up	hypothetical protein
2-G0EDD0L01AIBG1	molecular_function	protein binding	up	hypothetical protein
2-G0EDD0L01AIBG1	biological_process	biosynthesis	up	hypothetical protein
2-G0EDD0L01AIBG1	biological_process	regulation of biological process	up	hypothetical protein
2-G0EDD0L01AIBG1	cellular_component	nucleus	up	hypothetical protein
2-G0EDD0L01AIBG1	biological_process	cellular process	up	hypothetical protein
2-G0EDD0L01AIBG1	biological_process	macromolecule metabolism	up	hypothetical protein
2-G0EDD0L01AIBG1	cellular_component	cytoplasm	up	hypothetical protein
2-G0EDD0L01AIBG1	cellular_component	cell	up	hypothetical protein
Contig2848	cellular_component	chromosome	down	hypothetical protein
Contig2848	cellular_component	intracellular	down	hypothetical protein
Contig2848	cellular_component	cell	down	hypothetical protein
Contig2848	cellular_component	cytoplasm	down	hypothetical protein
Contig2848	cellular_component	nucleus	down	hypothetical protein
Contig2848	molecular_function	protein binding	down	hypothetical protein
Contig2848	biological_process	development	down	hypothetical protein
Contig2848	biological_process	nucleobase, nucleoside, nucleotide and nucleic acid metabolism	down	hypothetical protein
Contig2848	biological_process	macromolecule metabolism	down	hypothetical protein
Contig2848	molecular_function	catalytic activity	down	hypothetical protein
Contig2848	biological_process	cellular process	down	hypothetical protein
Contig2848	molecular_function	nucleic acid binding	down	hypothetical protein
Contig2848	molecular_function	isomerase activity	down	hypothetical protein
Contig2848	molecular_function	binding(other binding)	down	hypothetical protein
Contig19886	cellular_component	intracellular	up	hypothetical protein
Contig19886	biological_process	transport	up	hypothetical protein
Contig19886	biological_process	cell communication	up	hypothetical protein
Contig19886	biological_process	development	up	hypothetical protein
Contig19886	biological_process	regulation of biological process	up	hypothetical protein
Contig19886	biological_process	cellular process	up	hypothetical protein
Contig19886	cellular_component	cell	up	hypothetical protein
Contig19886	cellular_component	membrane	up	hypothetical protein
Contig19886	molecular_function	protein binding	up	hypothetical protein
Contig19886	biological_process	cell differentiation	up	hypothetical protein
1-G0EDD0L01CS4NT	molecular_function	binding(other binding)	up	hypothetical protein
Contig7659	molecular_function	binding(other binding)	down	hypothetical protein
Contig7659	cellular_component	cell	down	hypothetical protein
Contig7659	cellular_component	cytoplasm	down	hypothetical protein
Contig7659	molecular_function	oxidoreductase activity	down	hypothetical protein
Contig7659	cellular_component	membrane	down	hypothetical protein
Contig7659	cellular_component	intracellular	down	hypothetical protein
Contig7659	molecular_function	catalytic activity	down	hypothetical protein
Contig7691	biological_process	cellular process	up	hypothetical protein
Contig7691	molecular_function	protein binding	up	hypothetical protein
Contig7691	cellular_component	intracellular	up	hypothetical protein
Contig7691	biological_process	biosynthesis	up	hypothetical protein
Contig7691	cellular_component	cytoplasm	up	hypothetical protein
Contig7691	molecular_function	structural molecule activity	up	hypothetical protein
Contig7691	cellular_component	cell	up	hypothetical protein
Contig7691	biological_process	macromolecule metabolism	up	hypothetical protein
2-G0EDD0L01C4A63	molecular_function	binding(other binding)	down	hypothetical protein
2-G0EDD0L01C4A63	cellular_component	cytoplasm	down	hypothetical protein
2-G0EDD0L01C4A63	biological_process	response to stimulus	down	hypothetical protein
2-G0EDD0L01C4A63	biological_process	regulation of biological process	down	hypothetical protein
2-G0EDD0L01C4A63	cellular_component	nucleus	down	hypothetical protein
2-G0EDD0L01C4A63	biological_process	transport	down	hypothetical protein
2-G0EDD0L01C4A63	biological_process	cellular process	down	hypothetical protein
2-G0EDD0L01C4A63	biological_process	cell motility	down	hypothetical protein
2-G0EDD0L01C4A63	biological_process	development	down	hypothetical protein
2-G0EDD0L01C4A63	biological_process	cell communication	down	hypothetical protein
2-G0EDD0L01C4A63	molecular_function	protein binding	down	hypothetical protein
2-G0EDD0L01C4A63	cellular_component	cell	down	hypothetical protein
2-G0EDD0L01C4A63	biological_process	nucleobase, nucleoside, nucleotide and nucleic acid metabolism	down	hypothetical protein
2-G0EDD0L01C4A63	cellular_component	intracellular	down	hypothetical protein
2-G0EDD0L01C4A63	biological_process	secretion	down	hypothetical protein
2-G0EDD0L01C4A63	biological_process	cell differentiation	down	hypothetical protein
1-G0CLBUI04J0PCB	molecular_function	catalytic activity	down	hypothetical protein
1-G0CLBUI04J0PCB	molecular_function	binding(other binding)	down	hypothetical protein
1-G0CLBUI04J0PCB	cellular_component	membrane	down	hypothetical protein
1-G0CLBUI04J0PCB	cellular_component	intracellular	down	hypothetical protein
1-G0CLBUI04J0PCB	cellular_component	cell	down	hypothetical protein
1-G0CLBUI04J0PCB	biological_process	response to stimulus	down	hypothetical protein
1-G0CLBUI04J0PCB	molecular_function	oxidoreductase activity	down	hypothetical protein
1-G0CLBUI04J0PCB	cellular_component	cytoplasm	down	hypothetical protein
Contig26570	molecular_function	transporter activity	down	hypothetical protein
Contig26570	cellular_component	extracellular	down	hypothetical protein
Contig26570	biological_process	transport	down	hypothetical protein
Contig26570	cellular_component	extracellular space	down	hypothetical protein
Contig6504	cellular_component	extracellular	down	hypothetical protein
Contig6504	biological_process	transport	down	hypothetical protein
Contig6504	molecular_function	binding(other binding)	down	hypothetical protein
Contig6504	biological_process	cellular process	down	hypothetical protein
Contig8322	cellular_component	cytoplasm	down	hypothetical protein
Contig8322	cellular_component	intracellular	down	hypothetical protein
Contig8322	biological_process	development	down	hypothetical protein
Contig8322	biological_process	macromolecule metabolism	down	hypothetical protein
Contig8322	molecular_function	catalytic activity	down	hypothetical protein
Contig8322	biological_process	cellular process	down	hypothetical protein
Contig8322	cellular_component	nucleus	down	hypothetical protein
Contig8322	biological_process	cell differentiation	down	hypothetical protein
Contig8322	cellular_component	cell	down	hypothetical protein
1-G0EDD0L01E54Y0	biological_process	cellular process	up	hypothetical protein
1-G0EDD0L01E54Y0	biological_process	macromolecule metabolism	up	hypothetical protein
1-G0EDD0L01E54Y0	cellular_component	extracellular	up	hypothetical protein
1-G0EDD0L01E54Y0	molecular_function	catalytic activity	up	hypothetical protein
1-G0EDD0L01E54Y0	molecular_function	hydrolase activity	up	hypothetical protein
Contig7788	biological_process	biosynthesis	up	hypothetical protein
Contig7788	molecular_function	protein binding	up	hypothetical protein
Contig7788	biological_process	macromolecule metabolism	up	hypothetical protein
Contig7788	molecular_function	catalytic activity	up	hypothetical protein
Contig7788	biological_process	cellular process	up	hypothetical protein
Contig7788	molecular_function	transferase activity	up	hypothetical protein
1-G0EDD0L01D5NXO	molecular_function	structural molecule activity	down	hypothetical protein
3-G0EDD0L02G64YO	biological_process	cellular process	up	hypothetical protein
3-G0EDD0L02G64YO	molecular_function	binding(other binding)	up	hypothetical protein
3-G0EDD0L02G64YO	biological_process	transport	up	hypothetical protein
3-G0EDD0L02G64YO	cellular_component	extracellular	up	hypothetical protein
3-G0EDD0L02G64YO	molecular_function	oxidoreductase activity	up	hypothetical protein
3-G0EDD0L02G64YO	molecular_function	catalytic activity	up	hypothetical protein
2-G0EDD0L01DZWOM	cellular_component	intracellular	up	hypothetical protein
2-G0EDD0L01DZWOM	molecular_function	binding(other binding)	up	hypothetical protein
2-G0EDD0L01DZWOM	biological_process	macromolecule metabolism	up	hypothetical protein
2-G0EDD0L01DZWOM	biological_process	cellular process	up	hypothetical protein
2-G0EDD0L01DZWOM	cellular_component	cytoplasm	up	hypothetical protein
2-G0EDD0L01DZWOM	cellular_component	cell	up	hypothetical protein
2-G0EDD0L01DZWOM	biological_process	biosynthesis	up	hypothetical protein
2-G0EDD0L01DZWOM	molecular_function	protein binding	up	hypothetical protein
2-G0EDD0L01DZWOM	molecular_function	hydrolase activity	up	hypothetical protein
2-G0EDD0L01DZWOM	molecular_function	nucleic acid binding	up	hypothetical protein
2-G0EDD0L01DZWOM	molecular_function	catalytic activity	up	hypothetical protein
2-G0EDD0L01DZWOM	molecular_function	translation regulator activity	up	hypothetical protein
1-G0EDD0L01BN09L	cellular_component	extracellular	up	hypothetical protein
1-G0EDD0L01BN09L	cellular_component	extracellular space	up	hypothetical protein
1-G0EDD0L01BN09L	biological_process	response to stimulus	up	hypothetical protein
1-G0CLBUI04IL19W	biological_process	macromolecule metabolism	down	hypothetical protein
1-G0CLBUI04IL19W	cellular_component	cytoplasm	down	hypothetical protein
1-G0CLBUI04IL19W	biological_process	regulation of biological process	down	hypothetical protein
1-G0CLBUI04IL19W	molecular_function	transcription regulator activity	down	hypothetical protein
1-G0CLBUI04IL19W	biological_process	nucleobase, nucleoside, nucleotide and nucleic acid metabolism	down	hypothetical protein
1-G0CLBUI04IL19W	cellular_component	intracellular	down	hypothetical protein
1-G0CLBUI04IL19W	cellular_component	cell	down	hypothetical protein
1-G0CLBUI04IL19W	biological_process	cellular process	down	hypothetical protein
1-G0CLBUI04IL19W	cellular_component	nucleus	down	hypothetical protein
1-G0EDD0L01EINDX	biological_process	biosynthesis	up	hypothetical protein
1-G0EDD0L01EINDX	molecular_function	structural molecule activity	up	hypothetical protein
1-G0EDD0L01EINDX	molecular_function	nucleic acid binding	up	hypothetical protein
1-G0EDD0L01EINDX	biological_process	cellular process	up	hypothetical protein
1-G0EDD0L01EINDX	cellular_component	cell	up	hypothetical protein
1-G0EDD0L01EINDX	cellular_component	intracellular	up	hypothetical protein
1-G0EDD0L01EINDX	cellular_component	cytoplasm	up	hypothetical protein
1-G0EDD0L01EINDX	biological_process	macromolecule metabolism	up	hypothetical protein
Contig5640	cellular_component	membrane	up	hypothetical protein
Contig5640	molecular_function	hydrolase activity	up	hypothetical protein
Contig5640	cellular_component	cell	up	hypothetical protein
Contig5640	molecular_function	binding(other binding)	up	hypothetical protein
Contig5640	biological_process	development	up	hypothetical protein
Contig5640	molecular_function	catalytic activity	up	hypothetical protein
Contig5640	biological_process	metabolism	up	hypothetical protein
Contig5640	biological_process	response to stimulus	up	hypothetical protein
Contig3682	biological_process	macromolecule metabolism	down	hypothetical protein
Contig3682	molecular_function	catalytic activity	down	hypothetical protein
Contig3682	biological_process	metabolism	down	hypothetical protein
Contig3682	molecular_function	isomerase activity	down	hypothetical protein
Contig3682	cellular_component	cell	down	hypothetical protein
Contig3682	cellular_component	cytoplasm	down	hypothetical protein
Contig3682	biological_process	cellular process	down	hypothetical protein
Contig3682	biological_process	biosynthesis	down	hypothetical protein
Contig3682	molecular_function	binding(other binding)	down	hypothetical protein
Contig3682	cellular_component	intracellular	down	hypothetical protein
2-G0EDD0L01D8ACN	cellular_component	extracellular	down	hypothetical protein
2-G0EDD0L01D8ACN	biological_process	transport	down	hypothetical protein
2-G0EDD0L01D8ACN	molecular_function	transporter activity	down	hypothetical protein
2-G0EDD0L01D8ACN	cellular_component	extracellular space	down	hypothetical protein
1-G0EDD0L01BN5YK	molecular_function	enzyme regulator activity	down	hypothetical protein
Contig21495	molecular_function	structural molecule activity	up	hypothetical protein
Contig21495	cellular_component	cytoplasm	up	hypothetical protein
Contig21495	biological_process	macromolecule metabolism	up	hypothetical protein
Contig21495	molecular_function	nucleic acid binding	up	hypothetical protein
Contig21495	biological_process	cellular process	up	hypothetical protein
Contig21495	cellular_component	intracellular	up	hypothetical protein
Contig21495	biological_process	biosynthesis	up	hypothetical protein
Contig21495	cellular_component	cell	up	hypothetical protein
2-G0EDD0L01A6PXW	molecular_function	transporter activity	down	hypothetical protein
2-G0EDD0L01A6PXW	molecular_function	binding(other binding)	down	hypothetical protein
2-G0EDD0L01A6PXW	biological_process	transport	down	hypothetical protein
1-G0CLBUI04IEO0U	biological_process	response to stimulus	up	hypothetical protein
1-G0CLBUI04IEO0U	biological_process	cell communication	up	hypothetical protein
1-G0CLBUI04IEO0U	cellular_component	cell	up	hypothetical protein
1-G0CLBUI04IEO0U	cellular_component	membrane	up	hypothetical protein
1-G0CLBUI04IEO0U	molecular_function	signal transducer activity	up	hypothetical protein
1-G0CLBUI04IEO0U	biological_process	macromolecule metabolism	up	hypothetical protein
1-G0CLBUI04IEO0U	biological_process	cellular process	up	hypothetical protein
1-G0CLBUI04IEO0U	molecular_function	receptor activity	up	hypothetical protein
Contig7315	cellular_component	cell	up	hypothetical protein
Contig7315	biological_process	cell differentiation	up	hypothetical protein
Contig7315	biological_process	development	up	hypothetical protein
Contig7315	molecular_function	protein binding	up	hypothetical protein
Contig7315	molecular_function	hydrolase activity	up	hypothetical protein
Contig7315	molecular_function	catalytic activity	up	hypothetical protein
Contig7315	cellular_component	cytoplasm	up	hypothetical protein
Contig7315	biological_process	cellular process	up	hypothetical protein
Contig7315	biological_process	extracellular structure organization and biogenesis	up	hypothetical protein
Contig7315	biological_process	macromolecule metabolism	up	hypothetical protein
Contig7315	cellular_component	intracellular	up	hypothetical protein
Contig7315	molecular_function	binding(other binding)	up	hypothetical protein
Contig7315	biological_process	membrane fusion	up	hypothetical protein
Contig7315	cellular_component	membrane	up	hypothetical protein
Contig963	biological_process	response to stimulus	up	hypothetical protein
Contig963	cellular_component	extracellular	up	hypothetical protein
Contig24628	cellular_component	intracellular	up	hypothetical protein
Contig24628	molecular_function	oxidoreductase activity	up	hypothetical protein
Contig24628	cellular_component	cytoplasm	up	hypothetical protein
Contig24628	cellular_component	membrane	up	hypothetical protein
Contig24628	biological_process	metabolism	up	hypothetical protein
Contig24628	biological_process	cellular process	up	hypothetical protein
Contig24628	biological_process	transport	up	hypothetical protein
Contig24628	biological_process	electron transport	up	hypothetical protein
Contig24628	molecular_function	catalytic activity	up	hypothetical protein
Contig24628	cellular_component	cell	up	hypothetical protein
Contig1115	cellular_component	intracellular	down	hypothetical protein
Contig1115	biological_process	biosynthesis	down	hypothetical protein
Contig1115	biological_process	metabolism	down	hypothetical protein
Contig1115	molecular_function	binding(other binding)	down	hypothetical protein
Contig1115	molecular_function	ligase activity	down	hypothetical protein
Contig1115	molecular_function	catalytic activity	down	hypothetical protein
Contig1115	biological_process	cellular process	down	hypothetical protein
Contig1115	cellular_component	cytoplasm	down	hypothetical protein
Contig1115	cellular_component	cell	down	hypothetical protein
2-G0EDD0L01B9WMY	biological_process	transport	down	hypothetical protein
2-G0EDD0L01B9WMY	cellular_component	extracellular	down	hypothetical protein
2-G0EDD0L01B9WMY	cellular_component	extracellular space	down	hypothetical protein
2-G0EDD0L01B9WMY	molecular_function	transporter activity	down	hypothetical protein
Contig14184	biological_process	response to stimulus	up	hypothetical protein
Contig14184	biological_process	development	up	hypothetical protein
Contig14184	molecular_function	protein binding	up	hypothetical protein
Contig6952	biological_process	response to stimulus	down	hypothetical protein
Contig6952	molecular_function	protein binding	down	hypothetical protein
2-G0EDD0L01A8OYI	molecular_function	transporter activity	up	hypothetical protein
2-G0EDD0L01A8OYI	molecular_function	hydrolase activity	up	hypothetical protein
2-G0EDD0L01A8OYI	molecular_function	catalytic activity	up	hypothetical protein
2-G0EDD0L01A8OYI	biological_process	transport	up	hypothetical protein
2-G0EDD0L01A8OYI	cellular_component	cytoplasm	up	hypothetical protein
2-G0EDD0L01A8OYI	biological_process	cellular process	up	hypothetical protein
2-G0EDD0L01A8OYI	biological_process	development	up	hypothetical protein
2-G0EDD0L01A8OYI	biological_process	nucleobase, nucleoside, nucleotide and nucleic acid metabolism	up	hypothetical protein
2-G0EDD0L01A8OYI	biological_process	biosynthesis	up	hypothetical protein
2-G0EDD0L01A8OYI	molecular_function	ion transporter activity	up	hypothetical protein
2-G0EDD0L01A8OYI	cellular_component	cell	up	hypothetical protein
2-G0EDD0L01A8OYI	cellular_component	membrane	up	hypothetical protein
2-G0EDD0L01A8OYI	molecular_function	protein binding	up	hypothetical protein
2-G0EDD0L01A8OYI	cellular_component	intracellular	up	hypothetical protein
Contig3217	cellular_component	cytoplasm	up	hypothetical protein
Contig3217	molecular_function	protein binding	up	hypothetical protein
Contig3217	cellular_component	intracellular	up	hypothetical protein
Contig3217	molecular_function	binding(other binding)	up	hypothetical protein
Contig3217	cellular_component	cell	up	hypothetical protein
Contig1848	molecular_function	transferase activity	up	hypothetical protein
Contig1848	molecular_function	catalytic activity	up	hypothetical protein
Contig1848	biological_process	biosynthesis	up	hypothetical protein
Contig1848	biological_process	cellular process	up	hypothetical protein
Contig1848	biological_process	amino acid and derivative metabolism	up	hypothetical protein
Contig22575	cellular_component	extracellular	up	hypothetical protein
Contig22575	biological_process	response to stimulus	up	hypothetical protein
Contig22575	cellular_component	extracellular space	up	hypothetical protein
Contig6286	molecular_function	catalytic activity	up	hypothetical protein
Contig6286	molecular_function	protein binding	up	hypothetical protein
Contig6286	molecular_function	oxidoreductase activity	up	hypothetical protein
Contig6286	biological_process	cellular process	up	hypothetical protein
Contig6286	cellular_component	cell	up	hypothetical protein
Contig6286	molecular_function	structural molecule activity	up	hypothetical protein
Contig6286	cellular_component	cytoplasm	up	hypothetical protein
Contig6286	biological_process	metabolism	up	hypothetical protein
Contig6286	cellular_component	intracellular	up	hypothetical protein
Contig9359	biological_process	nucleobase, nucleoside, nucleotide and nucleic acid metabolism	up	hypothetical protein
Contig9359	molecular_function	nucleic acid binding	up	hypothetical protein
Contig9359	biological_process	cellular process	up	hypothetical protein
Contig9359	cellular_component	nucleus	up	hypothetical protein
Contig9359	molecular_function	transcription regulator activity	up	hypothetical protein
Contig9359	cellular_component	intracellular	up	hypothetical protein
Contig9359	biological_process	regulation of biological process	up	hypothetical protein
Contig9359	cellular_component	cell	up	hypothetical protein
Contig4753	cellular_component	extracellular	up	hypothetical protein
Contig4753	biological_process	response to stimulus	up	hypothetical protein
1-G0EDD0L01BO4H3	biological_process	response to stimulus	up	hypothetical protein
1-G0EDD0L01BO4H3	cellular_component	extracellular	up	hypothetical protein
1-G0EDD0L01BO4H3	cellular_component	extracellular space	up	hypothetical protein
Contig3267	biological_process	regulation of biological process	up	hypothetical protein
Contig3267	biological_process	biosynthesis	up	hypothetical protein
Contig3267	biological_process	macromolecule metabolism	up	hypothetical protein
Contig3267	biological_process	cellular process	up	hypothetical protein
Contig3267	molecular_function	protein binding	up	hypothetical protein
2-G0EDD0L01CAPQQ	molecular_function	catalytic activity	up	hypothetical protein
2-G0EDD0L01CAPQQ	biological_process	macromolecule metabolism	up	hypothetical protein
2-G0EDD0L01CAPQQ	molecular_function	hydrolase activity	up	hypothetical protein
2-G0EDD0L01CAPQQ	molecular_function	protein binding	up	hypothetical protein
2-G0EDD0L01CAPQQ	biological_process	cellular process	up	hypothetical protein
3-G0EDD0L02FQQVK	biological_process	nucleobase, nucleoside, nucleotide and nucleic acid metabolism	up	hypothetical protein
3-G0EDD0L02FQQVK	molecular_function	catalytic activity	up	hypothetical protein
3-G0EDD0L02FQQVK	molecular_function	binding(other binding)	up	hypothetical protein
3-G0EDD0L02FQQVK	molecular_function	ligase activity	up	hypothetical protein
3-G0EDD0L02FQQVK	molecular_function	lyase activity	up	hypothetical protein
3-G0EDD0L02FQQVK	biological_process	biosynthesis	up	hypothetical protein
3-G0EDD0L02FQQVK	molecular_function	protein binding	up	hypothetical protein
3-G0EDD0L02FQQVK	biological_process	cellular process	up	hypothetical protein
Contig6144	molecular_function	binding(other binding)	up	hypothetical protein
Contig6144	biological_process	cellular process	up	hypothetical protein
Contig6144	cellular_component	cytoplasm	up	hypothetical protein
Contig6144	molecular_function	structural molecule activity	up	hypothetical protein
Contig6144	cellular_component	intracellular	up	hypothetical protein
Contig6144	cellular_component	cell	up	hypothetical protein
Contig6144	biological_process	macromolecule metabolism	up	hypothetical protein
Contig6144	biological_process	biosynthesis	up	hypothetical protein
1-G0EDD0L01DM11R	cellular_component	cell	up	hypothetical protein
1-G0EDD0L01DM11R	cellular_component	cytoplasm	up	hypothetical protein
1-G0EDD0L01DM11R	molecular_function	transporter activity	up	hypothetical protein
1-G0EDD0L01DM11R	biological_process	development	up	hypothetical protein
1-G0EDD0L01DM11R	cellular_component	intracellular	up	hypothetical protein
1-G0EDD0L01DM11R	biological_process	transport	up	hypothetical protein
1-G0EDD0L01DM11R	biological_process	response to stimulus	up	hypothetical protein
1-G0EDD0L01DM11R	biological_process	behavior	up	hypothetical protein
1-G0EDD0L01DM11R	biological_process	cellular process	up	hypothetical protein
1-G0EDD0L01DM11R	molecular_function	binding(other binding)	up	hypothetical protein
1-G0EDD0L01DM11R	cellular_component	membrane	up	hypothetical protein
1-G0CLBUI04IV4VD	biological_process	transport	up	hypothetical protein
1-G0CLBUI04IV4VD	cellular_component	intracellular	up	hypothetical protein
1-G0CLBUI04IV4VD	cellular_component	cytoplasm	up	hypothetical protein
1-G0CLBUI04IV4VD	cellular_component	membrane	up	hypothetical protein
1-G0CLBUI04IV4VD	molecular_function	catalytic activity	up	hypothetical protein
1-G0CLBUI04IV4VD	molecular_function	oxidoreductase activity	up	hypothetical protein
1-G0CLBUI04IV4VD	cellular_component	cell	up	hypothetical protein
1-G0CLBUI04IV4VD	molecular_function	binding(other binding)	up	hypothetical protein
2-G0EDD0L01ATEHZ	cellular_component	extracellular	down	hypothetical protein
2-G0EDD0L01ATEHZ	cellular_component	extracellular space	down	hypothetical protein
2-G0EDD0L01ATEHZ	molecular_function	transporter activity	down	hypothetical protein
2-G0EDD0L01ATEHZ	biological_process	transport	down	hypothetical protein
Contig9536	cellular_component	intracellular	up	hypothetical protein
Contig9536	molecular_function	protein transporter activity	up	hypothetical protein
Contig9536	cellular_component	cytoplasm	up	hypothetical protein
Contig9536	molecular_function	transporter activity	up	hypothetical protein
Contig9536	cellular_component	membrane	up	hypothetical protein
Contig9536	biological_process	transport	up	hypothetical protein
Contig9536	biological_process	cellular process	up	hypothetical protein
Contig9536	molecular_function	protein binding	up	hypothetical protein
Contig9536	cellular_component	cell	up	hypothetical protein
Contig11603	molecular_function	nucleic acid binding	down	hypothetical protein
Contig11603	molecular_function	binding(other binding)	down	hypothetical protein
Contig11603	cellular_component	nucleus	down	hypothetical protein
Contig11603	cellular_component	cell	down	hypothetical protein
Contig11603	biological_process	cellular process	down	hypothetical protein
Contig11603	cellular_component	intracellular	down	hypothetical protein
Contig11603	biological_process	regulation of biological process	down	hypothetical protein
Contig11603	biological_process	nucleobase, nucleoside, nucleotide and nucleic acid metabolism	down	hypothetical protein
2-G0EDD0L01B9GV8	biological_process	cellular process	up	hypothetical protein
2-G0EDD0L01B9GV8	molecular_function	catalytic activity	up	hypothetical protein
2-G0EDD0L01B9GV8	biological_process	macromolecule metabolism	up	hypothetical protein
2-G0EDD0L01B9GV8	cellular_component	intracellular	up	hypothetical protein
2-G0EDD0L01B9GV8	cellular_component	cytoplasm	up	hypothetical protein
2-G0EDD0L01B9GV8	cellular_component	cell	up	hypothetical protein
2-G0EDD0L01B9GV8	molecular_function	binding(other binding)	up	hypothetical protein
2-G0EDD0L01B9GV8	molecular_function	hydrolase activity	up	hypothetical protein
Contig1929	biological_process	biosynthesis	down	hypothetical protein
Contig1929	cellular_component	membrane	down	hypothetical protein
Contig1929	biological_process	metabolism	down	hypothetical protein
Contig1929	molecular_function	catalytic activity	down	hypothetical protein
Contig1929	molecular_function	oxidoreductase activity	down	hypothetical protein
Contig1929	molecular_function	binding(other binding)	down	hypothetical protein
Contig1929	cellular_component	cell	down	hypothetical protein
Contig1929	biological_process	cellular process	down	hypothetical protein
Contig1929	cellular_component	cytoplasm	down	hypothetical protein
Contig1929	cellular_component	intracellular	down	hypothetical protein
Contig6177	biological_process	cellular process	up	hypothetical protein
Contig6177	biological_process	biosynthesis	up	hypothetical protein
Contig6177	cellular_component	cell	up	hypothetical protein
Contig6177	molecular_function	structural molecule activity	up	hypothetical protein
Contig6177	cellular_component	cytoplasm	up	hypothetical protein
Contig6177	cellular_component	intracellular	up	hypothetical protein
Contig6177	biological_process	macromolecule metabolism	up	hypothetical protein
1-G0EDD0L01EU60P	biological_process	macromolecule metabolism	up	hypothetical protein
1-G0EDD0L01EU60P	cellular_component	extracellular	up	hypothetical protein
1-G0EDD0L01EU60P	molecular_function	catalytic activity	up	hypothetical protein
1-G0EDD0L01EU60P	molecular_function	hydrolase activity	up	hypothetical protein
1-G0EDD0L01EU60P	biological_process	cellular process	up	hypothetical protein
1-G0EDD0L01D1JQY	cellular_component	cytoplasm	down	hypothetical protein
1-G0EDD0L01D1JQY	molecular_function	catalytic activity	down	hypothetical protein
1-G0EDD0L01D1JQY	cellular_component	intracellular	down	hypothetical protein
1-G0EDD0L01D1JQY	biological_process	response to stimulus	down	hypothetical protein
1-G0EDD0L01D1JQY	cellular_component	cell	down	hypothetical protein
1-G0EDD0L01D1JQY	molecular_function	binding(other binding)	down	hypothetical protein
1-G0EDD0L01D1JQY	molecular_function	oxidoreductase activity	down	hypothetical protein
1-G0EDD0L01D1JQY	cellular_component	membrane	down	hypothetical protein
3-G0EDD0L02F1WE5	molecular_function	catalytic activity	down	hypothetical protein
3-G0EDD0L02F1WE5	molecular_function	hydrolase activity	down	hypothetical protein
3-G0EDD0L02F1WE5	cellular_component	extracellular	down	hypothetical protein
3-G0EDD0L02F1WE5	biological_process	macromolecule metabolism	down	hypothetical protein
3-G0EDD0L02F1WE5	biological_process	cellular process	down	hypothetical protein
1-G0EDD0L01AVQMV	cellular_component	extracellular	up	hypothetical protein
1-G0EDD0L01AVQMV	biological_process	response to stimulus	up	hypothetical protein
1-G0CLBUI04IMBAP	molecular_function	structural molecule activity	up	hypothetical protein
1-G0CLBUI04IMBAP	molecular_function	transferase activity	up	hypothetical protein
1-G0CLBUI04IMBAP	molecular_function	catalytic activity	up	hypothetical protein
1-G0EDD0L01DR74Q	cellular_component	cell	down	hypothetical protein
1-G0EDD0L01DR74Q	molecular_function	binding(other binding)	down	hypothetical protein
1-G0EDD0L01DR74Q	molecular_function	catalytic activity	down	hypothetical protein
1-G0EDD0L01DR74Q	molecular_function	oxidoreductase activity	down	hypothetical protein
1-G0EDD0L01DR74Q	biological_process	response to stimulus	down	hypothetical protein
1-G0EDD0L01DR74Q	cellular_component	cytoplasm	down	hypothetical protein
1-G0EDD0L01DR74Q	cellular_component	intracellular	down	hypothetical protein
1-G0EDD0L01DR74Q	cellular_component	membrane	down	hypothetical protein
3-G0EDD0L02HYNPU	molecular_function	catalytic activity	up	hypothetical protein
3-G0EDD0L02HYNPU	cellular_component	cell	up	hypothetical protein
3-G0EDD0L02HYNPU	molecular_function	hydrolase activity	up	hypothetical protein
3-G0EDD0L02HYNPU	biological_process	cellular process	up	hypothetical protein
3-G0EDD0L02HYNPU	biological_process	macromolecule metabolism	up	hypothetical protein
3-G0EDD0L02HYNPU	molecular_function	binding(other binding)	up	hypothetical protein
3-G0EDD0L02HYNPU	biological_process	biosynthesis	up	hypothetical protein
3-G0EDD0L02HYNPU	cellular_component	intracellular	up	hypothetical protein
3-G0EDD0L02HYNPU	molecular_function	translation regulator activity	up	hypothetical protein
3-G0EDD0L02HYNPU	molecular_function	nucleic acid binding	up	hypothetical protein
3-G0EDD0L02HYNPU	cellular_component	cytoplasm	up	hypothetical protein
2-G0EDD0L01AWZZV	molecular_function	catalytic activity	up	hypothetical protein
2-G0EDD0L01AWZZV	biological_process	macromolecule metabolism	up	hypothetical protein
2-G0EDD0L01AWZZV	cellular_component	intracellular	up	hypothetical protein
2-G0EDD0L01AWZZV	biological_process	amino acid and derivative metabolism	up	hypothetical protein
2-G0EDD0L01AWZZV	cellular_component	cytoplasm	up	hypothetical protein
2-G0EDD0L01AWZZV	cellular_component	cell	up	hypothetical protein
2-G0EDD0L01AWZZV	biological_process	cellular process	up	hypothetical protein
2-G0EDD0L01AWZZV	molecular_function	transferase activity	up	hypothetical protein
2-G0EDD0L01AWZZV	molecular_function	binding(other binding)	up	hypothetical protein
2-G0EDD0L01EE7ZK	cellular_component	extracellular space	down	hypothetical protein
2-G0EDD0L01EE7ZK	molecular_function	transporter activity	down	hypothetical protein
2-G0EDD0L01EE7ZK	biological_process	transport	down	hypothetical protein
2-G0EDD0L01EE7ZK	cellular_component	extracellular	down	hypothetical protein
Contig23285	molecular_function	protein binding	up	hypothetical protein
Contig23285	molecular_function	binding(other binding)	up	hypothetical protein
Contig23285	biological_process	macromolecule metabolism	up	hypothetical protein
Contig23285	cellular_component	cytoplasm	up	hypothetical protein
Contig23285	biological_process	extracellular structure organization and biogenesis	up	hypothetical protein
Contig23285	biological_process	development	up	hypothetical protein
Contig23285	cellular_component	intracellular	up	hypothetical protein
Contig23285	biological_process	cellular process	up	hypothetical protein
Contig23285	biological_process	membrane fusion	up	hypothetical protein
Contig23285	biological_process	cell differentiation	up	hypothetical protein
Contig23285	molecular_function	catalytic activity	up	hypothetical protein
Contig23285	molecular_function	hydrolase activity	up	hypothetical protein
Contig23285	cellular_component	membrane	up	hypothetical protein
Contig23285	cellular_component	cell	up	hypothetical protein
Contig12009	cellular_component	membrane	up	hypothetical protein
Contig12009	cellular_component	intracellular	up	hypothetical protein
Contig12009	molecular_function	binding(other binding)	up	hypothetical protein
Contig12009	cellular_component	cell	up	hypothetical protein
Contig12009	molecular_function	catalytic activity	up	hypothetical protein
Contig12009	molecular_function	oxidoreductase activity	up	hypothetical protein
Contig12009	cellular_component	cytoplasm	up	hypothetical protein
1-G0EDD0L01DVVCE	molecular_function	hydrolase activity	up	hypothetical protein
1-G0EDD0L01DVVCE	molecular_function	catalytic activity	up	hypothetical protein
1-G0EDD0L01DVVCE	molecular_function	binding(other binding)	up	hypothetical protein
1-G0EDD0L01DVVCE	biological_process	macromolecule metabolism	up	hypothetical protein
Contig12129	cellular_component	cell	up	hypothetical protein
Contig12129	cellular_component	nucleus	up	hypothetical protein
Contig12129	biological_process	cellular process	up	hypothetical protein
Contig12129	cellular_component	intracellular	up	hypothetical protein
Contig12129	biological_process	nucleobase, nucleoside, nucleotide and nucleic acid metabolism	up	hypothetical protein
Contig12129	biological_process	regulation of biological process	up	hypothetical protein
Contig12129	molecular_function	binding(other binding)	up	hypothetical protein
1-G0EDD0L01CPZYE	cellular_component	intracellular	up	hypothetical protein
1-G0EDD0L01CPZYE	cellular_component	nucleus	up	hypothetical protein
1-G0EDD0L01CPZYE	cellular_component	cytoplasm	up	hypothetical protein
1-G0EDD0L01CPZYE	cellular_component	cell	up	hypothetical protein
Contig710	biological_process	cellular process	up	hypothetical protein
Contig710	biological_process	nucleobase, nucleoside, nucleotide and nucleic acid metabolism	up	hypothetical protein
Contig710	cellular_component	intracellular	up	hypothetical protein
Contig710	cellular_component	cell	up	hypothetical protein
Contig710	biological_process	macromolecule metabolism	up	hypothetical protein
Contig710	molecular_function	nucleic acid binding	up	hypothetical protein
Contig710	cellular_component	cytoplasm	up	hypothetical protein
Contig710	biological_process	regulation of biological process	up	hypothetical protein
Contig10205	cellular_component	cytoplasm	down	hypothetical protein
Contig10205	cellular_component	intracellular	down	hypothetical protein
Contig10205	biological_process	cellular process	down	hypothetical protein
Contig10205	molecular_function	catalytic activity	down	hypothetical protein
Contig10205	molecular_function	binding(other binding)	down	hypothetical protein
Contig10205	cellular_component	cell	down	hypothetical protein
Contig10205	molecular_function	oxidoreductase activity	down	hypothetical protein
Contig10205	biological_process	metabolism	down	hypothetical protein
3-G0EDD0L02IA417	molecular_function	structural molecule activity	up	hypothetical protein
3-G0EDD0L02IA417	cellular_component	intracellular	up	hypothetical protein
3-G0EDD0L02IA417	cellular_component	cell	up	hypothetical protein
3-G0EDD0L02IA417	biological_process	macromolecule metabolism	up	hypothetical protein
3-G0EDD0L02IA417	cellular_component	cytoplasm	up	hypothetical protein
3-G0EDD0L02IA417	biological_process	cellular process	up	hypothetical protein
3-G0EDD0L02IA417	biological_process	biosynthesis	up	hypothetical protein
2-G0EDD0L01E50OW	cellular_component	intracellular	up	hypothetical protein
2-G0EDD0L01E50OW	molecular_function	protein binding	up	hypothetical protein
2-G0EDD0L01E50OW	cellular_component	cytoplasm	up	hypothetical protein
2-G0EDD0L01E50OW	molecular_function	catalytic activity	up	hypothetical protein
2-G0EDD0L01E50OW	cellular_component	membrane	up	hypothetical protein
2-G0EDD0L01E50OW	molecular_function	oxidoreductase activity	up	hypothetical protein
2-G0EDD0L01E50OW	molecular_function	binding(other binding)	up	hypothetical protein
2-G0EDD0L01E50OW	cellular_component	cell	up	hypothetical protein
Contig24540	molecular_function	enzyme regulator activity	down	hypothetical protein
1-G0CLBUI04H5NL9	molecular_function	protein binding	down	hypothetical protein
1-G0CLBUI04H5NL9	cellular_component	intracellular	down	hypothetical protein
1-G0CLBUI04H5NL9	cellular_component	cytoplasm	down	hypothetical protein
1-G0CLBUI04H5NL9	cellular_component	cell	down	hypothetical protein
1-G0CLBUI04H5NL9	cellular_component	nucleus	down	hypothetical protein
1-G0EDD0L01CX8EM	molecular_function	oxidoreductase activity	down	hypothetical protein
1-G0EDD0L01CX8EM	cellular_component	intracellular	down	hypothetical protein
1-G0EDD0L01CX8EM	cellular_component	cell	down	hypothetical protein
1-G0EDD0L01CX8EM	molecular_function	binding(other binding)	down	hypothetical protein
1-G0EDD0L01CX8EM	cellular_component	membrane	down	hypothetical protein
1-G0EDD0L01CX8EM	biological_process	response to stimulus	down	hypothetical protein
1-G0EDD0L01CX8EM	molecular_function	catalytic activity	down	hypothetical protein
1-G0EDD0L01CX8EM	cellular_component	cytoplasm	down	hypothetical protein
2-G0EDD0L01DIYJW	molecular_function	catalytic activity	down	hypothetical protein
2-G0EDD0L01DIYJW	molecular_function	oxidoreductase activity	down	hypothetical protein
2-G0EDD0L01DIYJW	molecular_function	binding(other binding)	down	hypothetical protein
2-G0EDD0L01CSVNH	cellular_component	nucleus	up	hypothetical protein
2-G0EDD0L01CSVNH	biological_process	regulation of biological process	up	hypothetical protein
2-G0EDD0L01CSVNH	cellular_component	cytoplasm	up	hypothetical protein
2-G0EDD0L01CSVNH	molecular_function	protein binding	up	hypothetical protein
2-G0EDD0L01CSVNH	cellular_component	intracellular	up	hypothetical protein
2-G0EDD0L01CSVNH	cellular_component	membrane	up	hypothetical protein
2-G0EDD0L01CSVNH	molecular_function	protein transporter activity	up	hypothetical protein
2-G0EDD0L01CSVNH	biological_process	macromolecule metabolism	up	hypothetical protein
2-G0EDD0L01CSVNH	biological_process	transport	up	hypothetical protein
2-G0EDD0L01CSVNH	biological_process	cell differentiation	up	hypothetical protein
2-G0EDD0L01CSVNH	cellular_component	cell	up	hypothetical protein
2-G0EDD0L01CSVNH	molecular_function	transporter activity	up	hypothetical protein
2-G0EDD0L01CSVNH	biological_process	cellular process	up	hypothetical protein
Contig3726	biological_process	response to stimulus	up	hypothetical protein
Contig3726	cellular_component	extracellular	up	hypothetical protein
Contig6562	biological_process	cellular process	down	hypothetical protein
Contig6562	cellular_component	cytoplasm	down	hypothetical protein
Contig6562	molecular_function	antioxidant activity	down	hypothetical protein
Contig6562	cellular_component	cell	down	hypothetical protein
Contig6562	biological_process	catabolism	down	hypothetical protein
Contig6562	molecular_function	binding(other binding)	down	hypothetical protein
Contig6562	biological_process	metabolism	down	hypothetical protein
Contig6562	molecular_function	catalytic activity	down	hypothetical protein
Contig6562	biological_process	development	down	hypothetical protein
Contig6562	molecular_function	oxidoreductase activity	down	hypothetical protein
Contig6562	cellular_component	intracellular	down	hypothetical protein
Contig6562	biological_process	response to stimulus	down	hypothetical protein
2-G0EDD0L01EU70C	cellular_component	cell	up	hypothetical protein
2-G0EDD0L01EU70C	cellular_component	membrane	up	hypothetical protein
2-G0EDD0L01EU70C	molecular_function	binding(other binding)	up	hypothetical protein
Contig25244	biological_process	cellular process	up	hypothetical protein
Contig3646	molecular_function	structural molecule activity	down	hypothetical protein
Contig3646	molecular_function	protein binding	down	hypothetical protein
2-G0EDD0L01BZH3J	molecular_function	hydrolase activity	up	hypothetical protein
2-G0EDD0L01BZH3J	molecular_function	catalytic activity	up	hypothetical protein
2-G0EDD0L01BZH3J	biological_process	macromolecule metabolism	up	hypothetical protein
2-G0EDD0L01BZH3J	molecular_function	protein binding	up	hypothetical protein
2-G0EDD0L01BZH3J	biological_process	cellular process	up	hypothetical protein
Contig6859	molecular_function	catalytic activity	up	hypothetical protein
Contig6859	biological_process	cell death	up	hypothetical protein
Contig6859	biological_process	cell differentiation	up	hypothetical protein
Contig6859	cellular_component	cytoplasm	up	hypothetical protein
Contig6859	cellular_component	intracellular	up	hypothetical protein
Contig6859	cellular_component	cell	up	hypothetical protein
Contig6859	biological_process	macromolecule metabolism	up	hypothetical protein
Contig6859	biological_process	cellular process	up	hypothetical protein
Contig6859	molecular_function	hydrolase activity	up	hypothetical protein
Contig6859	molecular_function	protein binding	up	hypothetical protein
Contig6859	biological_process	development	up	hypothetical protein
1-G0EDD0L01CX6I2	cellular_component	intracellular	up	hypothetical protein
1-G0EDD0L01CX6I2	molecular_function	protein binding	up	hypothetical protein
1-G0EDD0L01CX6I2	biological_process	biosynthesis	up	hypothetical protein
1-G0EDD0L01CX6I2	cellular_component	cytoplasm	up	hypothetical protein
1-G0EDD0L01CX6I2	biological_process	cellular process	up	hypothetical protein
1-G0EDD0L01CX6I2	molecular_function	structural molecule activity	up	hypothetical protein
1-G0EDD0L01CX6I2	biological_process	macromolecule metabolism	up	hypothetical protein
1-G0EDD0L01CX6I2	cellular_component	cell	up	hypothetical protein
1-G0EDD0L01AUZG0	molecular_function	binding(other binding)	up	hypothetical protein
1-G0EDD0L01AUZG0	molecular_function	hydrolase activity	up	hypothetical protein
1-G0EDD0L01AUZG0	biological_process	macromolecule metabolism	up	hypothetical protein
1-G0EDD0L01AUZG0	molecular_function	catalytic activity	up	hypothetical protein
Contig6709	molecular_function	protein binding	up	hypothetical protein
Contig6709	molecular_function	translation regulator activity	up	hypothetical protein
Contig6709	cellular_component	cytoplasm	up	hypothetical protein
Contig6709	molecular_function	binding(other binding)	up	hypothetical protein
Contig6709	molecular_function	hydrolase activity	up	hypothetical protein
Contig6709	biological_process	cellular process	up	hypothetical protein
Contig6709	cellular_component	intracellular	up	hypothetical protein
Contig6709	biological_process	macromolecule metabolism	up	hypothetical protein
Contig6709	molecular_function	catalytic activity	up	hypothetical protein
Contig6709	biological_process	biosynthesis	up	hypothetical protein
Contig6709	molecular_function	nucleic acid binding	up	hypothetical protein
Contig6709	cellular_component	cell	up	hypothetical protein
2-G0EDD0L01ENU2C	cellular_component	extracellular	up	hypothetical protein
2-G0EDD0L01ENU2C	molecular_function	transporter activity	up	hypothetical protein
2-G0EDD0L01ENU2C	biological_process	transport	up	hypothetical protein
2-G0EDD0L01ENU2C	molecular_function	structural molecule activity	up	hypothetical protein
1-G0EDD0L01C2P9T	molecular_function	oxidoreductase activity	down	hypothetical protein
1-G0EDD0L01C2P9T	biological_process	response to stimulus	down	hypothetical protein
1-G0EDD0L01C2P9T	cellular_component	intracellular	down	hypothetical protein
1-G0EDD0L01C2P9T	molecular_function	catalytic activity	down	hypothetical protein
1-G0EDD0L01C2P9T	cellular_component	cytoplasm	down	hypothetical protein
1-G0EDD0L01C2P9T	cellular_component	membrane	down	hypothetical protein
1-G0EDD0L01C2P9T	cellular_component	cell	down	hypothetical protein
1-G0EDD0L01C2P9T	molecular_function	binding(other binding)	down	hypothetical protein
1-G0EDD0L01CMEAV	molecular_function	binding(other binding)	up	hypothetical protein
Contig8425	biological_process	secretion	up	hypothetical protein
Contig8425	molecular_function	binding(other binding)	up	hypothetical protein
Contig8425	cellular_component	intracellular	up	hypothetical protein
Contig8425	biological_process	cell differentiation	up	hypothetical protein
Contig8425	molecular_function	protein binding	up	hypothetical protein
Contig8425	biological_process	nucleobase, nucleoside, nucleotide and nucleic acid metabolism	up	hypothetical protein
Contig8425	biological_process	cell motility	up	hypothetical protein
Contig8425	biological_process	cellular process	up	hypothetical protein
Contig8425	cellular_component	nucleus	up	hypothetical protein
Contig8425	cellular_component	cytoplasm	up	hypothetical protein
Contig8425	biological_process	response to stimulus	up	hypothetical protein
Contig8425	biological_process	cell communication	up	hypothetical protein
Contig8425	biological_process	regulation of biological process	up	hypothetical protein
Contig8425	biological_process	development	up	hypothetical protein
Contig8425	cellular_component	cell	up	hypothetical protein
Contig8425	biological_process	transport	up	hypothetical protein
Contig27445	biological_process	cell motility	up	hypothetical protein
Contig27445	biological_process	cell differentiation	up	hypothetical protein
Contig27445	cellular_component	intracellular	up	hypothetical protein
Contig27445	cellular_component	cytoplasm	up	hypothetical protein
Contig27445	biological_process	regulation of biological process	up	hypothetical protein
Contig27445	biological_process	transport	up	hypothetical protein
Contig27445	molecular_function	binding(other binding)	up	hypothetical protein
Contig27445	cellular_component	nucleus	up	hypothetical protein
Contig27445	biological_process	cell communication	up	hypothetical protein
Contig27445	biological_process	secretion	up	hypothetical protein
Contig27445	cellular_component	cell	up	hypothetical protein
Contig27445	molecular_function	protein binding	up	hypothetical protein
Contig27445	biological_process	nucleobase, nucleoside, nucleotide and nucleic acid metabolism	up	hypothetical protein
Contig27445	biological_process	cellular process	up	hypothetical protein
Contig27445	biological_process	development	up	hypothetical protein
Contig27445	biological_process	response to stimulus	up	hypothetical protein
2-G0EDD0L01CTOK4	cellular_component	cytoplasm	up	hypothetical protein
2-G0EDD0L01CTOK4	cellular_component	cell	up	hypothetical protein
2-G0EDD0L01CTOK4	biological_process	biosynthesis	up	hypothetical protein
2-G0EDD0L01CTOK4	molecular_function	structural molecule activity	up	hypothetical protein
2-G0EDD0L01CTOK4	biological_process	cellular process	up	hypothetical protein
2-G0EDD0L01CTOK4	cellular_component	intracellular	up	hypothetical protein
2-G0EDD0L01CTOK4	biological_process	macromolecule metabolism	up	hypothetical protein
1-G0EDD0L01DAJA4	molecular_function	catalytic activity	down	hypothetical protein
1-G0EDD0L01DAJA4	cellular_component	intracellular	down	hypothetical protein
1-G0EDD0L01DAJA4	biological_process	response to stimulus	down	hypothetical protein
1-G0EDD0L01DAJA4	cellular_component	cell	down	hypothetical protein
1-G0EDD0L01DAJA4	cellular_component	membrane	down	hypothetical protein
1-G0EDD0L01DAJA4	cellular_component	cytoplasm	down	hypothetical protein
1-G0EDD0L01DAJA4	molecular_function	oxidoreductase activity	down	hypothetical protein
1-G0EDD0L01DAJA4	molecular_function	binding(other binding)	down	hypothetical protein
1-G0EDD0L01BLJFL	cellular_component	intracellular	down	hypothetical protein
1-G0EDD0L01BLJFL	molecular_function	oxidoreductase activity	down	hypothetical protein
1-G0EDD0L01BLJFL	biological_process	cellular process	down	hypothetical protein
1-G0EDD0L01BLJFL	cellular_component	cell	down	hypothetical protein
1-G0EDD0L01BLJFL	biological_process	transport	down	hypothetical protein
1-G0EDD0L01BLJFL	cellular_component	cytoplasm	down	hypothetical protein
1-G0EDD0L01BLJFL	molecular_function	transporter activity	down	hypothetical protein
1-G0EDD0L01BLJFL	molecular_function	ion transporter activity	down	hypothetical protein
1-G0EDD0L01BLJFL	cellular_component	membrane	down	hypothetical protein
1-G0EDD0L01BLJFL	biological_process	metabolism	down	hypothetical protein
1-G0EDD0L01BLJFL	biological_process	electron transport	down	hypothetical protein
1-G0EDD0L01BLJFL	molecular_function	catalytic activity	down	hypothetical protein
Contig6697	molecular_function	binding(other binding)	down	hypothetical protein
Contig6697	cellular_component	cytoplasm	down	hypothetical protein
Contig6697	cellular_component	cell	down	hypothetical protein
Contig6697	molecular_function	transferase activity	down	hypothetical protein
Contig6697	biological_process	response to stimulus	down	hypothetical protein
Contig6697	molecular_function	kinase activity	down	hypothetical protein
Contig6697	cellular_component	intracellular	down	hypothetical protein
Contig6697	molecular_function	catalytic activity	down	hypothetical protein
1-G0EDD0L01EMA98	cellular_component	intracellular	up	hypothetical protein
1-G0EDD0L01EMA98	molecular_function	binding(other binding)	up	hypothetical protein
1-G0EDD0L01EMA98	cellular_component	cell	up	hypothetical protein
1-G0EDD0L01EMA98	molecular_function	protein binding	up	hypothetical protein
1-G0EDD0L01EMA98	cellular_component	cytoplasm	up	hypothetical protein
Contig8652	biological_process	macromolecule metabolism	up	hypothetical protein
Contig8652	molecular_function	catalytic activity	up	hypothetical protein
Contig8652	molecular_function	hydrolase activity	up	hypothetical protein
Contig8652	cellular_component	extracellular	up	hypothetical protein
Contig8652	biological_process	cellular process	up	hypothetical protein
Contig13591	biological_process	macromolecule metabolism	up	hypothetical protein
Contig13591	cellular_component	cell	up	hypothetical protein
Contig13591	biological_process	biosynthesis	up	hypothetical protein
Contig13591	molecular_function	structural molecule activity	up	hypothetical protein
Contig13591	molecular_function	protein binding	up	hypothetical protein
Contig13591	cellular_component	intracellular	up	hypothetical protein
Contig13591	molecular_function	binding(other binding)	up	hypothetical protein
Contig13591	cellular_component	cytoplasm	up	hypothetical protein
Contig13591	biological_process	cellular process	up	hypothetical protein
Contig8412	molecular_function	catalytic activity	down	hypothetical protein
Contig8412	biological_process	cellular process	down	hypothetical protein
Contig8412	molecular_function	binding(other binding)	down	hypothetical protein
Contig8412	biological_process	metabolism	down	hypothetical protein
Contig8412	molecular_function	transferase activity	down	hypothetical protein
Contig8412	biological_process	biosynthesis	down	hypothetical protein
Contig8412	molecular_function	kinase activity	down	hypothetical protein
1-G0EDD0L01EJXR5	biological_process	macromolecule metabolism	up	hypothetical protein
1-G0EDD0L01EJXR5	biological_process	cell motility	up	hypothetical protein
1-G0EDD0L01EJXR5	molecular_function	protein binding	up	hypothetical protein
1-G0EDD0L01EJXR5	biological_process	cell differentiation	up	hypothetical protein
1-G0EDD0L01EJXR5	biological_process	development	up	hypothetical protein
1-G0EDD0L01EJXR5	molecular_function	structural molecule activity	up	hypothetical protein
1-G0EDD0L01EJXR5	cellular_component	intracellular	up	hypothetical protein
1-G0EDD0L01EJXR5	cellular_component	cytoplasm	up	hypothetical protein
1-G0EDD0L01EJXR5	molecular_function	motor activity	up	hypothetical protein
1-G0EDD0L01EJXR5	cellular_component	cell	up	hypothetical protein
1-G0EDD0L01EJXR5	molecular_function	binding(other binding)	up	hypothetical protein
1-G0EDD0L01EJXR5	biological_process	cellular process	up	hypothetical protein
1-G0EDD0L01AUQXN	cellular_component	intracellular	down	hypothetical protein
1-G0EDD0L01AUQXN	molecular_function	binding(other binding)	down	hypothetical protein
1-G0EDD0L01AUQXN	molecular_function	catalytic activity	down	hypothetical protein
1-G0EDD0L01AUQXN	cellular_component	cell	down	hypothetical protein
1-G0EDD0L01AUQXN	molecular_function	oxidoreductase activity	down	hypothetical protein
1-G0EDD0L01AUQXN	cellular_component	cytoplasm	down	hypothetical protein
1-G0EDD0L01AUQXN	biological_process	response to stimulus	down	hypothetical protein
1-G0EDD0L01AUQXN	cellular_component	membrane	down	hypothetical protein
1-G0EDD0L01EP7RU	biological_process	response to stimulus	down	hypothetical protein
1-G0EDD0L01EP7RU	molecular_function	signal transducer activity	down	hypothetical protein
1-G0EDD0L01EP7RU	biological_process	cell communication	down	hypothetical protein
1-G0EDD0L01EP7RU	molecular_function	receptor activity	down	hypothetical protein
1-G0EDD0L01EP7RU	cellular_component	membrane	down	hypothetical protein
1-G0EDD0L01EP7RU	biological_process	cellular process	down	hypothetical protein
1-G0EDD0L01EP7RU	biological_process	macromolecule metabolism	down	hypothetical protein
1-G0EDD0L01EP7RU	cellular_component	cell	down	hypothetical protein
Contig5748	biological_process	macromolecule metabolism	up	hypothetical protein
Contig5748	cellular_component	cytoplasm	up	hypothetical protein
Contig5748	molecular_function	structural molecule activity	up	hypothetical protein
Contig5748	biological_process	cellular process	up	hypothetical protein
Contig5748	biological_process	biosynthesis	up	hypothetical protein
Contig5748	cellular_component	cell	up	hypothetical protein
Contig5748	cellular_component	intracellular	up	hypothetical protein
Contig25621	biological_process	amino acid and derivative metabolism	up	hypothetical protein
Contig25621	biological_process	metabolism	up	hypothetical protein
Contig25621	molecular_function	binding(other binding)	up	hypothetical protein
Contig25621	biological_process	biosynthesis	up	hypothetical protein
Contig25621	biological_process	cellular process	up	hypothetical protein
Contig25621	molecular_function	catalytic activity	up	hypothetical protein
Contig25621	molecular_function	transferase activity	up	hypothetical protein
Contig25621	molecular_function	protein binding	up	hypothetical protein
1-G0CLBUI04JEIA8	molecular_function	transferase activity	up	hypothetical protein
1-G0CLBUI04JEIA8	molecular_function	structural molecule activity	up	hypothetical protein
1-G0CLBUI04JEIA8	molecular_function	catalytic activity	up	hypothetical protein
2-G0EDD0L01CXMOO	cellular_component	cytoplasm	up	hypothetical protein
2-G0EDD0L01CXMOO	cellular_component	intracellular	up	hypothetical protein
2-G0EDD0L01CXMOO	biological_process	macromolecule metabolism	up	hypothetical protein
2-G0EDD0L01CXMOO	biological_process	biosynthesis	up	hypothetical protein
2-G0EDD0L01CXMOO	biological_process	cellular process	up	hypothetical protein
2-G0EDD0L01CXMOO	molecular_function	structural molecule activity	up	hypothetical protein
2-G0EDD0L01CXMOO	molecular_function	protein binding	up	hypothetical protein
2-G0EDD0L01CXMOO	cellular_component	cell	up	hypothetical protein
Contig17267	molecular_function	protein transporter activity	up	hypothetical protein
Contig17267	cellular_component	nucleus	up	hypothetical protein
Contig17267	cellular_component	intracellular	up	hypothetical protein
Contig17267	molecular_function	transporter activity	up	hypothetical protein
Contig17267	biological_process	cellular process	up	hypothetical protein
Contig17267	cellular_component	cytoplasm	up	hypothetical protein
Contig17267	cellular_component	cell	up	hypothetical protein
Contig17267	molecular_function	protein binding	up	hypothetical protein
Contig17267	biological_process	transport	up	hypothetical protein
Contig6966	biological_process	biosynthesis	up	hypothetical protein
Contig6966	biological_process	cell differentiation	up	hypothetical protein
Contig6966	cellular_component	intracellular	up	hypothetical protein
Contig6966	biological_process	cellular process	up	hypothetical protein
Contig6966	cellular_component	cytoplasm	up	hypothetical protein
Contig6966	cellular_component	cell	up	hypothetical protein
Contig6966	biological_process	development	up	hypothetical protein
Contig6966	molecular_function	structural molecule activity	up	hypothetical protein
Contig6966	biological_process	macromolecule metabolism	up	hypothetical protein
2-G0EDD0L01BWMGX	cellular_component	cell	up	hypothetical protein
2-G0EDD0L01BWMGX	biological_process	cellular process	up	hypothetical protein
2-G0EDD0L01BWMGX	molecular_function	protein binding	up	hypothetical protein
2-G0EDD0L01BWMGX	biological_process	biosynthesis	up	hypothetical protein
2-G0EDD0L01BWMGX	biological_process	macromolecule metabolism	up	hypothetical protein
2-G0EDD0L01BWMGX	molecular_function	structural molecule activity	up	hypothetical protein
2-G0EDD0L01BWMGX	cellular_component	cytoplasm	up	hypothetical protein
2-G0EDD0L01BWMGX	cellular_component	intracellular	up	hypothetical protein
Contig23093	cellular_component	cell	up	hypothetical protein
Contig23093	cellular_component	intracellular	up	hypothetical protein
Contig23093	cellular_component	cytoplasm	up	hypothetical protein
Contig23093	cellular_component	membrane	up	hypothetical protein
Contig23093	biological_process	cellular process	up	hypothetical protein
Contig23093	biological_process	electron transport	up	hypothetical protein
Contig23093	molecular_function	catalytic activity	up	hypothetical protein
Contig23093	biological_process	transport	up	hypothetical protein
Contig23093	biological_process	metabolism	up	hypothetical protein
Contig23093	molecular_function	oxidoreductase activity	up	hypothetical protein
Contig16373	molecular_function	transferase activity	down	hypothetical protein
Contig16373	molecular_function	catalytic activity	down	hypothetical protein
Contig28382	molecular_function	protein binding	up	hypothetical protein
Contig28382	cellular_component	extracellular space	up	hypothetical protein
Contig28382	cellular_component	extracellular	up	hypothetical protein
Contig28382	biological_process	response to stimulus	up	hypothetical protein
Contig23008	biological_process	nucleobase, nucleoside, nucleotide and nucleic acid metabolism	up	hypothetical protein
Contig23008	molecular_function	ion transporter activity	up	hypothetical protein
Contig23008	biological_process	biosynthesis	up	hypothetical protein
Contig23008	cellular_component	cell	up	hypothetical protein
Contig23008	cellular_component	membrane	up	hypothetical protein
Contig23008	cellular_component	cytoplasm	up	hypothetical protein
Contig23008	biological_process	cellular process	up	hypothetical protein
Contig23008	cellular_component	intracellular	up	hypothetical protein
[truncated: 825 more rows]

## Sheet: pathway
Genetic Information Processing
Replication and Repair
03410 Base excision repair
03430 Mismatch repair
03450 Non-homologous end-joining
03460 Fanconi anemia pathway
03440 Homologous recombination
03420 Nucleotide excision repair
03030 DNA replication
Translation
00970 Aminoacyl-tRNA biosynthesis
03015 mRNA surveillance pathway
Contig8518	MSI; RNA-binding protein Musashi	down
03013 RNA transport
Contig7303	EIF1, SUI1; translation initiation factor 1	up
Contig9091	EIF3A; translation initiation factor 3 subunit A	up
Contig12956	EEF1A; elongation factor 1-alpha	up
Contig3082	EIF4G; translation initiation factor 4G	down
03008 Ribosome biogenesis in eukaryotes
03010 Ribosome
Contig6580	RP-L27Ae, RPL27A; large subunit ribosomal protein L27Ae	up
Contig6904	RP-L18Ae, RPL18A; large subunit ribosomal protein L18Ae	up
Contig5211	RP-S30e, RPS30; small subunit ribosomal protein S30e	down
3-G0EDD0L02F5NKP	RP-S26e, RPS26; small subunit ribosomal protein S26e	down
Contig7407	RP-L37Ae, RPL37A; large subunit ribosomal protein L37Ae	down
Contig28365	RP-L37e, RPL37; large subunit ribosomal protein L37e	up
Contig6144	RP-S27e, RPS27; small subunit ribosomal protein S27e	up
2-G0EDD0L01BG08C	RP-L13, rplM; large subunit ribosomal protein L13	up
Contig7777	RP-L21e, RPL21; large subunit ribosomal protein L21e	up
2-G0EDD0L01EL21J	RP-L30e, RPL30; large subunit ribosomal protein L30e	down
Contig5748	RP-S23e, RPS23; small subunit ribosomal protein S23e	up
Contig24013	RP-S3Ae, RPS3A; small subunit ribosomal protein S3Ae	down
Contig13591	RP-L29e, RPL29; large subunit ribosomal protein L29e	up
Contig11427	RP-S27Ae, RPS27A; small subunit ribosomal protein S27Ae	down
Contig25410	RP-S30e, RPS30; small subunit ribosomal protein S30e	down
Contig13478	RP-L37e, RPL37; large subunit ribosomal protein L37e	up
2-G0EDD0L01EN107	RP-L27Ae, RPL27A; large subunit ribosomal protein L27Ae	down
Contig26177	RP-L35e, RPL35; large subunit ribosomal protein L35e	up
Contig21495	RP-L12e, RPL12; large subunit ribosomal protein L12e	up
2-G0EDD0L01CXMOO	RP-L28e, RPL28; large subunit ribosomal protein L28e	up
Contig490	RP-S19e, RPS19; small subunit ribosomal protein S19e	down
Contig7691	RP-L28e, RPL28; large subunit ribosomal protein L28e	up
Contig28426	RP-S27Ae, RPS27A; small subunit ribosomal protein S27Ae	up
Contig10576	RP-S13e, RPS13; small subunit ribosomal protein S13e	down
Contig6177	RP-S30e, RPS30; small subunit ribosomal protein S30e	up
3-G0EDD0L02J4E2F	RP-S29e, RPS29; small subunit ribosomal protein S29e	up
2-G0EDD0L01BWMGX	RP-S26e, RPS26; small subunit ribosomal protein S26e	up
3-G0EDD0L02IA417	RP-L30e, RPL30; large subunit ribosomal protein L30e	up
Transcription
03040 Spliceosome
Contig25607	HSPA1_8; heat shock 70kDa protein 1/8	up
03022 Basal transcription factors
03020 RNA polymerase
Folding, Sorting and Degradation
03060 Protein export
Contig9536	SEC61G, SSS1, secE; protein transport protein SEC61 subunit gamma and related proteins	up
04120 Ubiquitin mediated proteolysis
Contig18660	UBE2H, UBC8; ubiquitin-conjugating enzyme E2 H [EC:6.3.2.19]	up
04130 SNARE interactions in vesicular transport
04141 Protein processing in endoplasmic reticulum
Contig9536	SEC61G, SSS1, secE; protein transport protein SEC61 subunit gamma and related proteins	up
Contig13381	DERL2_3; Derlin-2/3	up
Contig25607	HSPA1_8; heat shock 70kDa protein 1/8	up
03018 RNA degradation
Contig12129	RCD1, CNOT9, CAF40; CCR4-NOT transcription complex subunit 9	up
04122 Sulfur relay system
03050 Proteasome
Contig12957	PSMA4; 20S proteasome subunit alpha 3 [EC:3.4.25.1]	up
Organismal Systems
Digestive System
04977 Vitamin digestion and absorption
Contig1162	PNLIP, PL; pancreatic triacylglycerol lipase [EC:3.1.1.3]	up
04975 Fat digestion and absorption
Contig1162	PNLIP, PL; pancreatic triacylglycerol lipase [EC:3.1.1.3]	up
Contig4604	PLA2G, SPLA2; secretory phospholipase A2 [EC:3.1.1.4]	up
04978 Mineral absorption
Contig10664	FTH1; ferritin heavy chain [EC:1.16.3.1]	up
04972 Pancreatic secretion
Contig7771	RAB8A, MEL; Ras-related protein Rab-8A	down
Contig1162	PNLIP, PL; pancreatic triacylglycerol lipase [EC:3.1.1.3]	up
Contig4604	PLA2G, SPLA2; secretory phospholipase A2 [EC:3.1.1.4]	up
04973 Carbohydrate digestion and absorption
04971 Gastric acid secretion
04970 Salivary secretion
04976 Bile secretion
04974 Protein digestion and absorption
Contig8218	COL4A; collagen, type IV, alpha	down
Contig8134	COL4A; collagen, type IV, alpha	down
Contig24540	COL6A; collagen, type VI, alpha	down
Circulatory System
04260 Cardiac muscle contraction
1-G0EDD0L01BLJFL	QCR7, UQCRB; ubiquinol-cytochrome c reductase subunit 7	down
Contig7539	CYC1, CYT1, petC; ubiquinol-cytochrome c reductase cytochrome c1 subunit	up
Contig21413	COX1; cytochrome c oxidase subunit 1 [EC:1.9.3.1]	up
1-G0EDD0L01CURGB	QCR6, UQCRH; ubiquinol-cytochrome c reductase subunit 6	up
04270 Vascular smooth muscle contraction
Contig4604	PLA2G, SPLA2; secretory phospholipase A2 [EC:3.1.1.4]	up
Excretory System
04964 Proximal tubule bicarbonate reclamation
Contig2903	E4.1.1.32, pckA, PEPCK; phosphoenolpyruvate carboxykinase (GTP) [EC:4.1.1.32]	up
04962 Vasopressin-regulated water reabsorption
04966 Collecting duct acid secretion
Contig10286	ATPeVPL, ATP6L; V-type H+-transporting ATPase 16kDa proteolipid subunit [EC:3.6.3.14]	down
04960 Aldosterone-regulated sodium reabsorption
04961 Endocrine and other factor-regulated calcium reabsorption
Nervous System
04722 Neurotrophin signaling pathway
04723 Retrograde endocannabinoid signaling
04725 Cholinergic synapse
04724 Glutamatergic synapse
Contig1310	glnA; glutamine synthetase [EC:6.3.1.2]	up
04721 Synaptic vesicle cycle
Contig10286	ATPeVPL, ATP6L; V-type H+-transporting ATPase 16kDa proteolipid subunit [EC:3.6.3.14]	down
04728 Dopaminergic synapse
04726 Serotonergic synapse
04720 Long-term potentiation
04730 Long-term depression
04727 GABAergic synapse
Contig1310	glnA; glutamine synthetase [EC:6.3.1.2]	up
Endocrine System
04914 Progesterone-mediated oocyte maturation
03320 PPAR signaling pathway
Contig2903	E4.1.1.32, pckA, PEPCK; phosphoenolpyruvate carboxykinase (GTP) [EC:4.1.1.32]	up
Contig1929	SCD, desC; stearoyl-CoA desaturase (delta-9 desaturase) [EC:1.14.19.1]	down
Contig20981	CPT1; carnitine O-palmitoyltransferase 1 [EC:2.3.1.21]	up
Contig28254	ACADM, acd; acyl-CoA dehydrogenase [EC:1.3.8.7]	up
04920 Adipocytokine signaling pathway
Contig2903	E4.1.1.32, pckA, PEPCK; phosphoenolpyruvate carboxykinase (GTP) [EC:4.1.1.32]	up
Contig20981	CPT1; carnitine O-palmitoyltransferase 1 [EC:2.3.1.21]	up
04916 Melanogenesis
Contig2942	CTNNB1; catenin beta 1	down
04910 Insulin signaling pathway
Contig2903	E4.1.1.32, pckA, PEPCK; phosphoenolpyruvate carboxykinase (GTP) [EC:4.1.1.32]	up
Contig1115	ACAC; acetyl-CoA carboxylase / biotin carboxylase [EC:6.4.1.2 6.3.4.14]	down
Contig19813	MKNK, MNK; MAP kinase interacting serine/threonine kinase [EC:2.7.11.1]	up
Contig9395	FASN; fatty acid synthase, animal type [EC:2.3.1.85]	down
04912 GnRH signaling pathway
04614 Renin-angiotensin system
Development
04380 Osteoclast differentiation
04320 Dorso-ventral axis formation
04360 Axon guidance
Immune System
04666 Fc gamma R-mediated phagocytosis
04640 Hematopoietic cell lineage
04623 Cytosolic DNA-sensing pathway
04650 Natural killer cell mediated cytotoxicity
04610 Complement and coagulation cascades
04622 RIG-I-like receptor signaling pathway
04662 B cell receptor signaling pathway
04664 Fc epsilon RI signaling pathway
04620 Toll-like receptor signaling pathway
04621 NOD-like receptor signaling pathway
04612 Antigen processing and presentation
Contig6859	CTSL; cathepsin L [EC:3.4.22.15]	up
Contig25607	HSPA1_8; heat shock 70kDa protein 1/8	up
04660 T cell receptor signaling pathway
04670 Leukocyte transendothelial migration
Contig2942	CTNNB1; catenin beta 1	down
Contig3217	ACTB_G1; actin beta/gamma 1	up
Contig3994	ACTB_G1; actin beta/gamma 1	up
04062 Chemokine signaling pathway
Environmental Adaptation
04713 Circadian entrainment
04710 Circadian rhythm
04712 Circadian rhythm - plant
04626 Plant-pathogen interaction
04711 Circadian rhythm - fly
Sensory System
04745 Phototransduction - fly
Contig3217	ACTB_G1; actin beta/gamma 1	up
Contig3994	ACTB_G1; actin beta/gamma 1	up
04740 Olfactory transduction
04744 Phototransduction
04742 Taste transduction
Cellular Processes
Transport and Catabolism
04140 Regulation of autophagy
04145 Phagosome
Contig4552	TUBA; tubulin alpha	down
Contig9536	SEC61G, SSS1, secE; protein transport protein SEC61 subunit gamma and related proteins	up
Contig6859	CTSL; cathepsin L [EC:3.4.22.15]	up
Contig26496	LAMP1_2, CD107; lysosomal-associated membrane protein 1/2	up
Contig3217	ACTB_G1; actin beta/gamma 1	up
Contig3994	ACTB_G1; actin beta/gamma 1	up
Contig10286	ATPeVPL, ATP6L; V-type H+-transporting ATPase 16kDa proteolipid subunit [EC:3.6.3.14]	down
04146 Peroxisome
Contig6562	katE, CAT, catB, srpA; catalase [EC:1.11.1.6]	down
Contig1312	AGXT; alanine-glyoxylate transaminase / serine-glyoxylate transaminase / serine-pyruvate transaminase [EC:2.6.1.44 2.6.1.45 2.6.1.51]	down
Contig4744	NUDT19; nucleoside diphosphate-linked moiety X motif 19, mitochondrial [EC:3.6.1.-]	down
04142 Lysosome
Contig9650	AP1B1; AP-1 complex subunit beta-1	up
Contig6859	CTSL; cathepsin L [EC:3.4.22.15]	up
Contig26496	LAMP1_2, CD107; lysosomal-associated membrane protein 1/2	up
Contig10286	ATPeVPL, ATP6L; V-type H+-transporting ATPase 16kDa proteolipid subunit [EC:3.6.3.14]	down
04144 Endocytosis
Contig25607	HSPA1_8; heat shock 70kDa protein 1/8	up
Contig9858	STAM; signal transducing adaptor molecule	up
Cell Growth and Death
04115 p53 signaling pathway
04210 Apoptosis
04114 Oocyte meiosis
04112 Cell cycle - Caulobacter
04111 Cell cycle - yeast
04113 Meiosis - yeast
04110 Cell cycle
Cell Communication
04530 Tight junction
Contig2942	CTNNB1; catenin beta 1	down
Contig3315	VAPA; vesicle-associated membrane protein-associated protein A	up
Contig3217	ACTB_G1; actin beta/gamma 1	up
Contig3994	ACTB_G1; actin beta/gamma 1	up
04510 Focal adhesion
Contig8218	COL4A; collagen, type IV, alpha	down
Contig8134	COL4A; collagen, type IV, alpha	down
Contig2942	CTNNB1; catenin beta 1	down
Contig3217	ACTB_G1; actin beta/gamma 1	up
Contig3994	ACTB_G1; actin beta/gamma 1	up
Contig24540	COL6A; collagen, type VI, alpha	down
04540 Gap junction
Contig4552	TUBA; tubulin alpha	down
04520 Adherens junction
Contig2942	CTNNB1; catenin beta 1	down
Contig3217	ACTB_G1; actin beta/gamma 1	up
Contig3994	ACTB_G1; actin beta/gamma 1	up
Cell Motility
04810 Regulation of actin cytoskeleton
Contig3217	ACTB_G1; actin beta/gamma 1	up
Contig3994	ACTB_G1; actin beta/gamma 1	up
Environmental Information Processing
Membrane Transport
03070 Bacterial secretion system
02010 ABC transporters
Contig18727	ABCA3; ATP-binding cassette, subfamily A (ABC1), member 3	up
Signaling Molecules and Interaction
04060 Cytokine-cytokine receptor interaction
04080 Neuroactive ligand-receptor interaction
04514 Cell adhesion molecules (CAMs)
04512 ECM-receptor interaction
Contig8218	COL4A; collagen, type IV, alpha	down
Contig8134	COL4A; collagen, type IV, alpha	down
Contig24540	COL6A; collagen, type VI, alpha	down
Signal Transduction
04330 Notch signaling pathway
04350 TGF-beta signaling pathway
04630 Jak-STAT signaling pathway
Contig9858	STAM; signal transducing adaptor molecule	up
04013 MAPK signaling pathway - fly
04012 ErbB signaling pathway
04310 Wnt signaling pathway
Contig2942	CTNNB1; catenin beta 1	down
04066 HIF-1 signaling pathway
Contig19813	MKNK, MNK; MAP kinase interacting serine/threonine kinase [EC:2.7.11.1]	up
04070 Phosphatidylinositol signaling system
04011 MAPK signaling pathway - yeast
02020 Two-component system
Contig5640	E3.1.3.1, phoA, phoB; alkaline phosphatase [EC:3.1.3.1]	up
Contig7539	CYC1, CYT1, petC; ubiquinol-cytochrome c reductase cytochrome c1 subunit	up
Contig1310	glnA; glutamine synthetase [EC:6.3.1.2]	up
04151 PI3K-Akt signaling pathway
Contig8218	COL4A; collagen, type IV, alpha	down
Contig2903	E4.1.1.32, pckA, PEPCK; phosphoenolpyruvate carboxykinase (GTP) [EC:4.1.1.32]	up
Contig8134	COL4A; collagen, type IV, alpha	down
Contig24540	COL6A; collagen, type VI, alpha	down
04020 Calcium signaling pathway
Contig6969	SLC25A4S, ANT; solute carrier family 25 (mitochondrial adenine nucleotide translocator), member 4/5/6/31	up
04150 mTOR signaling pathway
04064 NF-kappa B signaling pathway
04370 VEGF signaling pathway
Contig8233	HSPB1; heat shock protein beta-1	down
04340 Hedgehog signaling pathway
04010 MAPK signaling pathway
Contig8233	HSPB1; heat shock protein beta-1	down
Contig25607	HSPA1_8; heat shock 70kDa protein 1/8	up
Contig19813	MKNK, MNK; MAP kinase interacting serine/threonine kinase [EC:2.7.11.1]	up
Human Diseases
Infectious Diseases
05168 Herpes simplex infection
05132 Salmonella infection
Contig3217	ACTB_G1; actin beta/gamma 1	up
Contig3994	ACTB_G1; actin beta/gamma 1	up
05152 Tuberculosis
Contig26496	LAMP1_2, CD107; lysosomal-associated membrane protein 1/2	up
Contig10286	ATPeVPL, ATP6L; V-type H+-transporting ATPase 16kDa proteolipid subunit [EC:3.6.3.14]	down
05130 Pathogenic Escherichia coli infection
Contig2942	CTNNB1; catenin beta 1	down
Contig3994	ACTB_G1; actin beta/gamma 1	up
Contig4552	TUBA; tubulin alpha	down
Contig3217	ACTB_G1; actin beta/gamma 1	up
05120 Epithelial cell signaling in Helicobacter pylori infection
Contig10286	ATPeVPL, ATP6L; V-type H+-transporting ATPase 16kDa proteolipid subunit [EC:3.6.3.14]	down
05162 Measles
Contig25607	HSPA1_8; heat shock 70kDa protein 1/8	up
05150 Staphylococcus aureus infection
05161 Hepatitis B
05144 Malaria
05143 African trypanosomiasis
05164 Influenza A
Contig3217	ACTB_G1; actin beta/gamma 1	up
Contig25607	HSPA1_8; heat shock 70kDa protein 1/8	up
Contig3994	ACTB_G1; actin beta/gamma 1	up
05142 Chagas disease (American trypanosomiasis)
05110 Vibrio cholerae infection
Contig3217	ACTB_G1; actin beta/gamma 1	up
Contig9536	SEC61G, SSS1, secE; protein transport protein SEC61 subunit gamma and related proteins	up
Contig3994	ACTB_G1; actin beta/gamma 1	up
Contig10286	ATPeVPL, ATP6L; V-type H+-transporting ATPase 16kDa proteolipid subunit [EC:3.6.3.14]	down
05100 Bacterial invasion of epithelial cells
Contig2942	CTNNB1; catenin beta 1	down
Contig3217	ACTB_G1; actin beta/gamma 1	up
Contig3994	ACTB_G1; actin beta/gamma 1	up
05146 Amoebiasis
Contig8218	COL4A; collagen, type IV, alpha	down
Contig2949	E3.5.3.1, rocF, arg; arginase [EC:3.5.3.1]	down
Contig8134	COL4A; collagen, type IV, alpha	down
Contig8233	HSPB1; heat shock protein beta-1	down
05160 Hepatitis C
05169 Epstein-Barr virus infection
Contig8233	HSPB1; heat shock protein beta-1	down
Contig25607	HSPA1_8; heat shock 70kDa protein 1/8	up
05133 Pertussis
05166 HTLV-I infection
Contig6969	SLC25A4S, ANT; solute carrier family 25 (mitochondrial adenine nucleotide translocator), member 4/5/6/31	up
Contig2942	CTNNB1; catenin beta 1	down
Contig9014	GPS2; G protein pathway suppressor 2	down
05140 Leishmaniasis
05134 Legionellosis
Contig12956	EEF1A; elongation factor 1-alpha	up
Contig2449	BNIP3; BCL2/adenovirus E1B 19 kDa protein-interacting protein 3	up
Contig25607	HSPA1_8; heat shock 70kDa protein 1/8	up
05145 Toxoplasmosis
Contig25607	HSPA1_8; heat shock 70kDa protein 1/8	up
05131 Shigellosis
Contig3217	ACTB_G1; actin beta/gamma 1	up
Contig3994	ACTB_G1; actin beta/gamma 1	up
Cardiovascular Diseases
05410 Hypertrophic cardiomyopathy (HCM)
Contig3994	ACTB_G1; actin beta/gamma 1	up
Contig3217	ACTB_G1; actin beta/gamma 1	up
05416 Viral myocarditis
Contig3994	ACTB_G1; actin beta/gamma 1	up
Contig3217	ACTB_G1; actin beta/gamma 1	up
Contig3082	EIF4G; translation initiation factor 4G	down
05412 Arrhythmogenic right ventricular cardiomyopathy (ARVC)
Contig2942	CTNNB1; catenin beta 1	down
Contig3217	ACTB_G1; actin beta/gamma 1	up
Contig3994	ACTB_G1; actin beta/gamma 1	up
05414 Dilated cardiomyopathy (DCM)
Contig3994	ACTB_G1; actin beta/gamma 1	up
Contig3217	ACTB_G1; actin beta/gamma 1	up
Immune Diseases
05320 Autoimmune thyroid disease
05322 Systemic lupus erythematosus
3-G0EDD0L02FI9E6	H2B; histone H2B	up
3-G0EDD0L02HE7W5	H4; histone H4	up
05340 Primary immunodeficiency
05323 Rheumatoid arthritis
Contig6859	CTSL; cathepsin L [EC:3.4.22.15]	up
Contig10286	ATPeVPL, ATP6L; V-type H+-transporting ATPase 16kDa proteolipid subunit [EC:3.6.3.14]	down
Endocrine and Metabolic Diseases
04940 Type I diabetes mellitus
04950 Maturity onset diabetes of the young
04930 Type II diabetes mellitus
Neurodegenerative Diseases
05016 Huntington's disease
Contig21413	COX1; cytochrome c oxidase subunit 1 [EC:1.9.3.1]	up
Contig10532	NDUFB8; NADH dehydrogenase (ubiquinone) 1 beta subcomplex 8 [EC:1.6.5.3 1.6.99.3]	up
Contig23008	ATPeF0A, MTATP6; F-type H+-transporting ATPase subunit a [EC:3.6.3.14]	up
Contig7539	CYC1, CYT1, petC; ubiquinol-cytochrome c reductase cytochrome c1 subunit	up
Contig6086	NDUFA8; NADH dehydrogenase (ubiquinone) 1 alpha subcomplex 8 [EC:1.6.5.3 1.6.99.3]	up
Contig6969	SLC25A4S, ANT; solute carrier family 25 (mitochondrial adenine nucleotide translocator), member 4/5/6/31	up
1-G0EDD0L01BLJFL	QCR7, UQCRB; ubiquinol-cytochrome c reductase subunit 7	down
1-G0EDD0L01CURGB	QCR6, UQCRH; ubiquinol-cytochrome c reductase subunit 6	up
05014 Amyotrophic lateral sclerosis (ALS)
Contig6562	katE, CAT, catB, srpA; catalase [EC:1.11.1.6]	down
05020 Prion diseases
05010 Alzheimer's disease
Contig21413	COX1; cytochrome c oxidase subunit 1 [EC:1.9.3.1]	up
Contig10532	NDUFB8; NADH dehydrogenase (ubiquinone) 1 beta subcomplex 8 [EC:1.6.5.3 1.6.99.3]	up
Contig23008	ATPeF0A, MTATP6; F-type H+-transporting ATPase subunit a [EC:3.6.3.14]	up
Contig7539	CYC1, CYT1, petC; ubiquinol-cytochrome c reductase cytochrome c1 subunit	up
Contig6086	NDUFA8; NADH dehydrogenase (ubiquinone) 1 alpha subcomplex 8 [EC:1.6.5.3 1.6.99.3]	up
1-G0EDD0L01BLJFL	QCR7, UQCRB; ubiquinol-cytochrome c reductase subunit 7	down
1-G0EDD0L01CURGB	QCR6, UQCRH; ubiquinol-cytochrome c reductase subunit 6	up
05012 Parkinson's disease
Contig27695	ND6; NADH-ubiquinone oxidoreductase chain 6 [EC:1.6.5.3]	up
Contig23093	ND2; NADH-ubiquinone oxidoreductase chain 2 [EC:1.6.5.3]	up
Contig21413	COX1; cytochrome c oxidase subunit 1 [EC:1.9.3.1]	up
Contig10532	NDUFB8; NADH dehydrogenase (ubiquinone) 1 beta subcomplex 8 [EC:1.6.5.3 1.6.99.3]	up
Contig23008	ATPeF0A, MTATP6; F-type H+-transporting ATPase subunit a [EC:3.6.3.14]	up
Contig23599	ND4L; NADH-ubiquinone oxidoreductase chain 4L [EC:1.6.5.3]	down
Contig27159	ND5; NADH-ubiquinone oxidoreductase chain 5 [EC:1.6.5.3]	up
Contig7539	CYC1, CYT1, petC; ubiquinol-cytochrome c reductase cytochrome c1 subunit	up
Contig6086	NDUFA8; NADH dehydrogenase (ubiquinone) 1 alpha subcomplex 8 [EC:1.6.5.3 1.6.99.3]	up
Contig6969	SLC25A4S, ANT; solute carrier family 25 (mitochondrial adenine nucleotide translocator), member 4/5/6/31	up
1-G0EDD0L01BLJFL	QCR7, UQCRB; ubiquinol-cytochrome c reductase subunit 7	down
1-G0EDD0L01CURGB	QCR6, UQCRH; ubiquinol-cytochrome c reductase subunit 6	up
Substance Dependence
05030 Cocaine addiction
05034 Alcoholism
3-G0EDD0L02HE7W5	H4; histone H4	up
3-G0EDD0L02FI9E6	H2B; histone H2B	up
05031 Amphetamine addiction
05032 Morphine addiction
05033 Nicotine addiction
Cancers
05222 Small cell lung cancer
Contig8218	COL4A; collagen, type IV, alpha	down
Contig8134	COL4A; collagen, type IV, alpha	down
05213 Endometrial cancer
Contig2942	CTNNB1; catenin beta 1	down
05203 Viral carcinogenesis
3-G0EDD0L02HE7W5	H4; histone H4	up
3-G0EDD0L02FI9E6	H2B; histone H2B	up
05217 Basal cell carcinoma
Contig2942	CTNNB1; catenin beta 1	down
05200 Pathways in cancer
Contig8218	COL4A; collagen, type IV, alpha	down
Contig8134	COL4A; collagen, type IV, alpha	down
Contig2942	CTNNB1; catenin beta 1	down
Contig3226	E4.2.1.2B, fumC; fumarate hydratase, class II [EC:4.2.1.2]	down
05221 Acute myeloid leukemia
05216 Thyroid cancer
Contig2942	CTNNB1; catenin beta 1	down
05211 Renal cell carcinoma
Contig3226	E4.2.1.2B, fumC; fumarate hydratase, class II [EC:4.2.1.2]	down
05212 Pancreatic cancer
05220 Chronic myeloid leukemia
05218 Melanoma
05202 Transcriptional misregulation in cancers
05214 Glioma
05204 Chemical carcinogenesis
Contig5580	CYP3A; cytochrome P450, family 3, subfamily A [EC:1.14.14.1]	down
Contig10589	UGT; glucuronosyltransferase [EC:2.4.1.17]	up
Contig3186	GST, gst; glutathione S-transferase [EC:2.5.1.18]	up
Contig16373	GST, gst; glutathione S-transferase [EC:2.5.1.18]	down
05219 Bladder cancer
05215 Prostate cancer
Contig2942	CTNNB1; catenin beta 1	down
05210 Colorectal cancer
Contig2942	CTNNB1; catenin beta 1	down
05223 Non-small cell lung cancer
Metabolism
Biosynthesis of Other Secondary Metabolites
00232 Caffeine metabolism
00965 Betalain biosynthesis
00944 Flavone and flavonol biosynthesis
00401 Novobiocin biosynthesis
00521 Streptomycin biosynthesis
Contig3682	E5.5.1.4, INO1; myo-inositol-1-phosphate synthase [EC:5.5.1.4]	down
00524 Butirosin and neomycin biosynthesis
00960 Tropane, piperidine and pyridine alkaloid biosynthesis
00311 Penicillin and cephalosporin biosynthesis
00945 Stilbenoid, diarylheptanoid and gingerol biosynthesis
00950 Isoquinoline alkaloid biosynthesis
00901 Indole alkaloid biosynthesis
00940 Phenylpropanoid biosynthesis
Glycan Biosynthesis and Metabolism
00603 Glycosphingolipid biosynthesis - globo series
00601 Glycosphingolipid biosynthesis - lacto and neolacto series
00604 Glycosphingolipid biosynthesis - ganglio series
00534 Glycosaminoglycan biosynthesis - heparan sulfate / heparin
00532 Glycosaminoglycan biosynthesis - chondroitin sulfate
00563 Glycosylphosphatidylinositol(GPI)-anchor biosynthesis
00533 Glycosaminoglycan biosynthesis - keratan sulfate
00512 Mucin type O-glycan biosynthesis
00513 Various types of N-glycan biosynthesis
00511 Other glycan degradation
00510 N-Glycan biosynthesis
00514 Other types of O-glycan biosynthesis
00531 Glycosaminoglycan degradation
Xenobiotics Biodegradation and Metabolism
00930 Caprolactam degradation
Contig8988	E3.1.1.17; gluconolactonase [EC:3.1.1.17]	down
00624 Polycyclic aromatic hydrocarbon degradation
00980 Metabolism of xenobiotics by cytochrome P450
Contig5580	CYP3A; cytochrome P450, family 3, subfamily A [EC:1.14.14.1]	down
Contig10589	UGT; glucuronosyltransferase [EC:2.4.1.17]	up
Contig3186	GST, gst; glutathione S-transferase [EC:2.5.1.18]	up
Contig16373	GST, gst; glutathione S-transferase [EC:2.5.1.18]	down
00362 Benzoate degradation
Contig21084	ACAA2; acetyl-CoA acyltransferase 2 [EC:2.3.1.16]	up
00983 Drug metabolism - other enzymes
Contig5580	CYP3A; cytochrome P450, family 3, subfamily A [EC:1.14.14.1]	down
Contig10589	UGT; glucuronosyltransferase [EC:2.4.1.17]	up
00363 Bisphenol degradation
00625 Chloroalkane and chloroalkene degradation
Contig8217	E1.2.1.3; aldehyde dehydrogenase (NAD+) [EC:1.2.1.3]	down
00633 Nitrotoluene degradation
00643 Styrene degradation
00626 Naphthalene degradation
00627 Aminobenzoate degradation
Contig5640	E3.1.3.1, phoA, phoB; alkaline phosphatase [EC:3.1.3.1]	up
Contig5580	CYP3A; cytochrome P450, family 3, subfamily A [EC:1.14.14.1]	down
00982 Drug metabolism - cytochrome P450
Contig5580	CYP3A; cytochrome P450, family 3, subfamily A [EC:1.14.14.1]	down
Contig10589	UGT; glucuronosyltransferase [EC:2.4.1.17]	up
Contig3186	GST, gst; glutathione S-transferase [EC:2.5.1.18]	up
Contig16373	GST, gst; glutathione S-transferase [EC:2.5.1.18]	down
Metabolism of Terpenoids and Polyketides
00900 Terpenoid backbone biosynthesis
01051 Biosynthesis of ansamycins
00903 Limonene and pinene degradation
Contig8217	E1.2.1.3; aldehyde dehydrogenase (NAD+) [EC:1.2.1.3]	down
00981 Insect hormone biosynthesis
00281 Geraniol degradation
Lipid Metabolism
00600 Sphingolipid metabolism
00140 Steroid hormone biosynthesis
Contig5580	CYP3A; cytochrome P450, family 3, subfamily A [EC:1.14.14.1]	down
Contig10589	UGT; glucuronosyltransferase [EC:2.4.1.17]	up
00073 Cutin, suberine and wax biosynthesis
00120 Primary bile acid biosynthesis
00591 Linoleic acid metabolism
Contig5580	CYP3A; cytochrome P450, family 3, subfamily A [EC:1.14.14.1]	down
Contig4604	PLA2G, SPLA2; secretory phospholipase A2 [EC:3.1.1.4]	up
00561 Glycerolipid metabolism
Contig8217	E1.2.1.3; aldehyde dehydrogenase (NAD+) [EC:1.2.1.3]	down
Contig3932	AGPAT3_4; lysophosphatidic acid acyltransferase / lysophosphatidylinositol acyltransferase [EC:2.3.1.51 2.3.1.-]	up
Contig9386	E3.1.1.3; triacylglycerol lipase [EC:3.1.1.3]	up
Contig3092	E3.1.1.3; triacylglycerol lipase [EC:3.1.1.3]	up
Contig1162	PNLIP, PL; pancreatic triacylglycerol lipase [EC:3.1.1.3]	up
Contig738	E3.1.1.3; triacylglycerol lipase [EC:3.1.1.3]	up
Contig11864	LPIN; phosphatidate phosphatase LPIN [EC:3.1.3.4]	up
00592 alpha-Linolenic acid metabolism
Contig4604	PLA2G, SPLA2; secretory phospholipase A2 [EC:3.1.1.4]	up
00100 Steroid biosynthesis
Contig7958	E1.14.13.72, SC4MOL, ERG25; methylsterol monooxygenase [EC:1.14.13.72]	up
00565 Ether lipid metabolism
Contig4604	PLA2G, SPLA2; secretory phospholipase A2 [EC:3.1.1.4]	up
00590 Arachidonic acid metabolism
Contig4604	PLA2G, SPLA2; secretory phospholipase A2 [EC:3.1.1.4]	up
00062 Fatty acid elongation
Contig21084	ACAA2; acetyl-CoA acyltransferase 2 [EC:2.3.1.16]	up
00061 Fatty acid biosynthesis
Contig9395	FASN; fatty acid synthase, animal type [EC:2.3.1.85]	down
Contig1115	ACAC; acetyl-CoA carboxylase / biotin carboxylase [EC:6.4.1.2 6.3.4.14]	down
01040 Biosynthesis of unsaturated fatty acids
Contig1929	SCD, desC; stearoyl-CoA desaturase (delta-9 desaturase) [EC:1.14.19.1]	down
00564 Glycerophospholipid metabolism
Contig3932	AGPAT3_4; lysophosphatidic acid acyltransferase / lysophosphatidylinositol acyltransferase [EC:2.3.1.51 2.3.1.-]	up
Contig4447	PCYT1; choline-phosphate cytidylyltransferase [EC:2.7.7.15]	up
Contig7752	CHK; choline/ethanolamine kinase [EC:2.7.1.32 2.7.1.82]	up
Contig4604	PLA2G, SPLA2; secretory phospholipase A2 [EC:3.1.1.4]	up
Contig11864	LPIN; phosphatidate phosphatase LPIN [EC:3.1.3.4]	up
00072 Synthesis and degradation of ketone bodies
00071 Fatty acid metabolism
Contig8217	E1.2.1.3; aldehyde dehydrogenase (NAD+) [EC:1.2.1.3]	down
Contig20981	CPT1; carnitine O-palmitoyltransferase 1 [EC:2.3.1.21]	up
Contig28254	ACADM, acd; acyl-CoA dehydrogenase [EC:1.3.8.7]	up
Contig21084	ACAA2; acetyl-CoA acyltransferase 2 [EC:2.3.1.16]	up
Nucleotide Metabolism
00240 Pyrimidine metabolism
Contig5529	punA; purine-nucleoside phosphorylase [EC:2.4.2.1]	up
00230 Purine metabolism
Contig5529	punA; purine-nucleoside phosphorylase [EC:2.4.2.1]	up
Contig4418	purM; phosphoribosylformylglycinamidine cyclo-ligase [EC:6.3.3.1]	up
Metabolism of Cofactors and Vitamins
00860 Porphyrin and chlorophyll metabolism
Contig10589	UGT; glucuronosyltransferase [EC:2.4.1.17]	up
Contig10664	FTH1; ferritin heavy chain [EC:1.16.3.1]	up
00750 Vitamin B6 metabolism
00670 One carbon pool by folate
00730 Thiamine metabolism
00830 Retinol metabolism
Contig5580	CYP3A; cytochrome P450, family 3, subfamily A [EC:1.14.14.1]	down
Contig10589	UGT; glucuronosyltransferase [EC:2.4.1.17]	up
00790 Folate biosynthesis
Contig5640	E3.1.3.1, phoA, phoB; alkaline phosphatase [EC:3.1.3.1]	up
Contig11041	SPR; sepiapterin reductase [EC:1.1.1.153]	down
00780 Biotin metabolism
00785 Lipoic acid metabolism
00130 Ubiquinone and other terpenoid-quinone biosynthesis
Contig1674	HPD, hppD; 4-hydroxyphenylpyruvate dioxygenase [EC:1.13.11.27]	up
00770 Pantothenate and CoA biosynthesis
Contig1848	E2.6.1.42, ilvE; branched-chain amino acid aminotransferase [EC:2.6.1.42]	up
Contig1382	coaW; type II pantothenate kinase [EC:2.7.1.33]	down
00740 Riboflavin metabolism
00760 Nicotinate and nicotinamide metabolism
Contig5529	punA; purine-nucleoside phosphorylase [EC:2.4.2.1]	up
Amino Acid Metabolism
00310 Lysine degradation
Contig8217	E1.2.1.3; aldehyde dehydrogenase (NAD+) [EC:1.2.1.3]	down
00380 Tryptophan metabolism
Contig8217	E1.2.1.3; aldehyde dehydrogenase (NAD+) [EC:1.2.1.3]	down
Contig6562	katE, CAT, catB, srpA; catalase [EC:1.11.1.6]	down
00250 Alanine, aspartate and glutamate metabolism
Contig1312	AGXT; alanine-glyoxylate transaminase / serine-glyoxylate transaminase / serine-pyruvate transaminase [EC:2.6.1.44 2.6.1.45 2.6.1.51]	down
Contig1310	glnA; glutamine synthetase [EC:6.3.1.2]	up
00350 Tyrosine metabolism
Contig1674	HPD, hppD; 4-hydroxyphenylpyruvate dioxygenase [EC:1.13.11.27]	up
00290 Valine, leucine and isoleucine biosynthesis
Contig1848	E2.6.1.42, ilvE; branched-chain amino acid aminotransferase [EC:2.6.1.42]	up
00280 Valine, leucine and isoleucine degradation
Contig8217	E1.2.1.3; aldehyde dehydrogenase (NAD+) [EC:1.2.1.3]	down
Contig1848	E2.6.1.42, ilvE; branched-chain amino acid aminotransferase [EC:2.6.1.42]	up
Contig28254	ACADM, acd; acyl-CoA dehydrogenase [EC:1.3.8.7]	up
Contig21084	ACAA2; acetyl-CoA acyltransferase 2 [EC:2.3.1.16]	up
00260 Glycine, serine and threonine metabolism
2-G0EDD0L01AWZZV	GNMT; glycine N-methyltransferase [EC:2.1.1.20]	up
Contig1312	AGXT; alanine-glyoxylate transaminase / serine-glyoxylate transaminase / serine-pyruvate transaminase [EC:2.6.1.44 2.6.1.45 2.6.1.51]	down
Contig10791	kbl, GCAT; glycine C-acetyltransferase [EC:2.3.1.29]	up
00400 Phenylalanine, tyrosine and tryptophan biosynthesis
00360 Phenylalanine metabolism
Contig1674	HPD, hppD; 4-hydroxyphenylpyruvate dioxygenase [EC:1.13.11.27]	up
00340 Histidine metabolism
Contig8217	E1.2.1.3; aldehyde dehydrogenase (NAD+) [EC:1.2.1.3]	down
00270 Cysteine and methionine metabolism
Contig25621	E2.5.1.6, metK; S-adenosylmethionine synthetase [EC:2.5.1.6]	up
00300 Lysine biosynthesis
00330 Arginine and proline metabolism
Contig8217	E1.2.1.3; aldehyde dehydrogenase (NAD+) [EC:1.2.1.3]	down
Contig1310	glnA; glutamine synthetase [EC:6.3.1.2]	up
Contig2949	E3.5.3.1, rocF, arg; arginase [EC:3.5.3.1]	down
Metabolism of Other Amino Acids
00471 D-Glutamine and D-glutamate metabolism
00460 Cyanoamino acid metabolism
00450 Selenocompound metabolism
00472 D-Arginine and D-ornithine metabolism
00410 beta-Alanine metabolism
Contig8217	E1.2.1.3; aldehyde dehydrogenase (NAD+) [EC:1.2.1.3]	down
Contig28254	ACADM, acd; acyl-CoA dehydrogenase [EC:1.3.8.7]	up
00480 Glutathione metabolism
Contig5081	E1.1.1.44, PGD, gnd; 6-phosphogluconate dehydrogenase [EC:1.1.1.44]	down
Contig16373	GST, gst; glutathione S-transferase [EC:2.5.1.18]	down
1-G0EDD0L01DMYTV	GGCT; gamma-glutamylcyclotransferase [EC:2.3.2.4]	up
Contig3186	GST, gst; glutathione S-transferase [EC:2.5.1.18]	up
00430 Taurine and hypotaurine metabolism
00440 Phosphonate and phosphinate metabolism
Contig4447	PCYT1; choline-phosphate cytidylyltransferase [EC:2.7.7.15]	up
Energy Metabolism
00910 Nitrogen metabolism
Contig1310	glnA; glutamine synthetase [EC:6.3.1.2]	up
Contig7539	CYC1, CYT1, petC; ubiquinol-cytochrome c reductase cytochrome c1 subunit	up
00920 Sulfur metabolism
00680 Methane metabolism
Contig6562	katE, CAT, catB, srpA; catalase [EC:1.11.1.6]	down
Contig1312	AGXT; alanine-glyoxylate transaminase / serine-glyoxylate transaminase / serine-pyruvate transaminase [EC:2.6.1.44 2.6.1.45 2.6.1.51]	down
00720 Carbon fixation pathways in prokaryotes
Contig3226	E4.2.1.2B, fumC; fumarate hydratase, class II [EC:4.2.1.2]	down
00710 Carbon fixation in photosynthetic organisms
00195 Photosynthesis
00190 Oxidative phosphorylation
Contig27695	ND6; NADH-ubiquinone oxidoreductase chain 6 [EC:1.6.5.3]	up
Contig23093	ND2; NADH-ubiquinone oxidoreductase chain 2 [EC:1.6.5.3]	up
Contig21413	COX1; cytochrome c oxidase subunit 1 [EC:1.9.3.1]	up
Contig10532	NDUFB8; NADH dehydrogenase (ubiquinone) 1 beta subcomplex 8 [EC:1.6.5.3 1.6.99.3]	up
Contig23008	ATPeF0A, MTATP6; F-type H+-transporting ATPase subunit a [EC:3.6.3.14]	up
Contig23599	ND4L; NADH-ubiquinone oxidoreductase chain 4L [EC:1.6.5.3]	down
Contig27159	ND5; NADH-ubiquinone oxidoreductase chain 5 [EC:1.6.5.3]	up
Contig25045	ppa; inorganic pyrophosphatase [EC:3.6.1.1]	up
Contig10286	ATPeVPL, ATP6L; V-type H+-transporting ATPase 16kDa proteolipid subunit [EC:3.6.3.14]	down
Contig7539	CYC1, CYT1, petC; ubiquinol-cytochrome c reductase cytochrome c1 subunit	up
Contig6086	NDUFA8; NADH dehydrogenase (ubiquinone) 1 alpha subcomplex 8 [EC:1.6.5.3 1.6.99.3]	up
1-G0EDD0L01BLJFL	QCR7, UQCRB; ubiquinol-cytochrome c reductase subunit 7	down
1-G0EDD0L01CURGB	QCR6, UQCRH; ubiquinol-cytochrome c reductase subunit 6	up
Carbohydrate Metabolism
00640 Propanoate metabolism
Contig8217	E1.2.1.3; aldehyde dehydrogenase (NAD+) [EC:1.2.1.3]	down
Contig1115	ACAC; acetyl-CoA carboxylase / biotin carboxylase [EC:6.4.1.2 6.3.4.14]	down
Contig28254	ACADM, acd; acyl-CoA dehydrogenase [EC:1.3.8.7]	up
00051 Fructose and mannose metabolism
00650 Butanoate metabolism
00620 Pyruvate metabolism
Contig8217	E1.2.1.3; aldehyde dehydrogenase (NAD+) [EC:1.2.1.3]	down
Contig1115	ACAC; acetyl-CoA carboxylase / biotin carboxylase [EC:6.4.1.2 6.3.4.14]	down
Contig2903	E4.1.1.32, pckA, PEPCK; phosphoenolpyruvate carboxykinase (GTP) [EC:4.1.1.32]	up
00052 Galactose metabolism
1-G0EDD0L01EUG86	yihQ; alpha-glucosidase [EC:3.2.1.20]	down
00562 Inositol phosphate metabolism
Contig3682	E5.5.1.4, INO1; myo-inositol-1-phosphate synthase [EC:5.5.1.4]	down
00030 Pentose phosphate pathway
Contig6696	E2.2.1.2, talA, talB; transaldolase [EC:2.2.1.2]	up
Contig8988	E3.1.1.17; gluconolactonase [EC:3.1.1.17]	down
Contig5081	E1.1.1.44, PGD, gnd; 6-phosphogluconate dehydrogenase [EC:1.1.1.44]	down
00630 Glyoxylate and dicarboxylate metabolism
Contig1310	glnA; glutamine synthetase [EC:6.3.1.2]	up
Contig6562	katE, CAT, catB, srpA; catalase [EC:1.11.1.6]	down
Contig1119	CS, gltA; citrate synthase [EC:2.3.3.1]	up
Contig1312	AGXT; alanine-glyoxylate transaminase / serine-glyoxylate transaminase / serine-pyruvate transaminase [EC:2.6.1.44 2.6.1.45 2.6.1.51]	down
00053 Ascorbate and aldarate metabolism
Contig8217	E1.2.1.3; aldehyde dehydrogenase (NAD+) [EC:1.2.1.3]	down
Contig10589	UGT; glucuronosyltransferase [EC:2.4.1.17]	up
Contig8988	E3.1.1.17; gluconolactonase [EC:3.1.1.17]	down
00020 Citrate cycle (TCA cycle)
Contig2903	E4.1.1.32, pckA, PEPCK; phosphoenolpyruvate carboxykinase (GTP) [EC:4.1.1.32]	up
Contig3226	E4.2.1.2B, fumC; fumarate hydratase, class II [EC:4.2.1.2]	down
Contig1119	CS, gltA; citrate synthase [EC:2.3.3.1]	up
00500 Starch and sucrose metabolism
1-G0EDD0L01EUG86	yihQ; alpha-glucosidase [EC:3.2.1.20]	down
Contig10589	UGT; glucuronosyltransferase [EC:2.4.1.17]	up
Contig9320	TPS; trehalose 6-phosphate synthase/phosphatase [EC:2.4.1.15 3.1.3.12]	down
00040 Pentose and glucuronate interconversions
Contig8217	E1.2.1.3; aldehyde dehydrogenase (NAD+) [EC:1.2.1.3]	down
Contig10589	UGT; glucuronosyltransferase [EC:2.4.1.17]	up
00520 Amino sugar and nucleotide sugar metabolism
00010 Glycolysis / Gluconeogenesis
Contig8217	E1.2.1.3; aldehyde dehydrogenase (NAD+) [EC:1.2.1.3]	down
Contig2903	E4.1.1.32, pckA, PEPCK; phosphoenolpyruvate carboxykinase (GTP) [EC:4.1.1.32]	up
