# Supplementary material for: The inducible blockage of RNAi reveals a role for polyunsaturated fatty acids in the regulation of dsRNA-endocytic capacity in Bactrocera dorsalis
Source: Sci Rep. 2017 Jul 17;7:5584. doi: 10.1038/s41598-017-05971-0 (PMC5514080; doi:10.1038/s41598-017-05971-0)
Supplement: Supplementary file 5 — Dataset 4 [file 41598_2017_5971_MOESM5_ESM.xls]

## Sheet: EH_113-VS-LH_114_down_annot
Original Research Article
The inducible blockage of RNAi reveals a role for polyunsaturated fatty acids in the regulation of dsRNA-endocytic capacity in Bactrocera dorsalis
Xiaolong Dong1, Xiaoxue Li1, Qiujia Li1, Hongmei Jia2 and Hongyu Zhang1,*
1State Key Laboratory of Agricultural Microbiology, Institute of Urban and Horticultural Entomology, College of Plant Science and Technology, Huazhong Agricultural University, Wuhan 430070, Hubei, People’s Republic of China.
2Institute of Medicinal Plant Development, Chinese Academy of Medical Sciences and Peking Union Medical College, No. 151 Malianwa North Road, Haidian District, Beijing 100193, People’s Republic of China.
Supplementary Table S7 The list of down-regulated proteins in Ch flies of early samples
GroupID	Hit Number	Accession	Desription	Score	Mass	Cov	Seq	SameSets	Spectrum	Unique Spectrum	Peptide	Unique Peptide	Cov	EH_113-VS-LH_114	QuantNumber	Sig	Accession	NCBInr Identity	NCBInr E_Value	NCBInr Accession	NCBInr Description	Uniprot_Swissprot Identity	Uniprot_Swissprot E_Value	Uniprot_Swissprot Accession	Uniprot_Swissprot Description	Uniprot_Tremble Identity	Uniprot_Tremble E_Value	Uniprot_Tremble Accession	Uniprot_Tremble Description	Protein_or_Domain	COG Identity	COG E-Value	COG_ID	COG Function-Description	COG Code	COG Functional-Categories	KEGG(ko_id|rank|evalue|score|identity|ko_definition)	GO Biological_Process	GO Molecular_Function	GO Cellular_Component
1	271	Contig5501	[56 - 715]	1162	31866	50.9	KSTFEIMNRFLILVASALLLVQFSHALPHVKRESGAERSSSELQNAQEQLMISTFSEIGKLYKWMLEDGSVVVNNAVKELNEIPVKDDLLQANITRMSKIGTEISQFKLESNDKSVTKLLEYMVSFSTMMDDYEHMPNDSKLKITLKTALDNNGYNKFENEFELRVLELFKNFDHAFTEYVNTLTPEEKVKQSRFLQWHEAFTAETDNGKKLEKFDELFV	0	32	32	8	8	50.9	0.824	31	*	Contig5501	-	-	-	-	-	-	-	-	-	-	-	-	-	-	-	-	-	-	-	-	-	-
2	2310	Contig11825	[75 - 767]	127	34221	15.2	LKMKYSLLLVAGALLFVQFAHALPHMKRESVAVAIHSHNSIHHSEGSSSEEESPQAQLIIYTLAEIAKLSTWILEKGSIVIKNTVTELKEIPVKDELLQANITRMSEVAKDAGEFTLKEDEESILKLLLSMVNFATMMDDYENMPADSKLKHTLQTALENNGYNKFESEFEEKVLQMAKNFDVAFGEYVKVLSPEEKIKQAKLLKWYEDFKAETDEEKKLDKFGEIFDHLS	0	7	6	3	2	15.2	0.733	3	*	Contig11825	-	-	-	-	-	-	-	-	-	-	-	-	-	-	-	-	-	-	-	-	-	-
3	1976	Contig18676	[164 - 892]	161	31100	14.8	SSGLQNNNKKAPRSARQLINKPRKMSLLRTVLLLTFGATVALAQRRLALPDPRSCANRVRHATYRDARGVAHSYFFSWEHAPTRSLEVDWLDARNICRRHCMDAVSLETPQENEFIKQRIARGNVRYIWTSGRKCNFAGCDRPDLQPPNENGWFWSGSGAKIGPTSQRNTGDWSHTGGYNQPQPDNREAAQGNDESCLSILNNFYNDGLKWHDVACHHLKPFVCEDSDELLNFVRSRNAGIRL	0	6	5	3	2	14.8	0.701	5	*	Contig18676	95.68	6e-77	gi|299119867|gb|ADJ11736.1|	GA19326 [Drosophila miranda] >gi|299119869|gb|ADJ11737.1| GA19326 [Drosophila miranda] >gi|299119871|gb|ADJ11738.1| GA19326 [Drosophila miranda] >gi|299119873|gb|ADJ11739.1| GA19326 [Drosophila miranda] >gi|299119875|gb|ADJ11740.1| GA19326 [Drosophila miranda] >gi|299119877|gb|ADJ11741.1| GA19326 [Drosophila miranda] >gi|299119879|gb|ADJ11742.1| GA19326 [Drosophila miranda] >gi|299119881|gb|ADJ11…	-	-	-	-	95.68	2e-76	D9MRS5	D9MRS5_DROMI GA19326 (Fragment) OS=Drosophila miranda GN=GA19326 PE=4 SV=1	-	-	-	-	-	-	-	K06560|1|7e-06|51.2|cin:100176392|mannose receptor, C type	-	GO:0030246//carbohydrate binding	-
4	1903	Contig27976	[3 - 725]	169	27799	44	IAILYANIVATSTHSSNMITKVALVLSFSISLSVAAPGDIYSHGGLSLHAPISIAAAAPAITYAAPKILAAAPAISQQVIHAPAPALIAQAAPTYVAQAAPAIAVAPAPTIIKAAPAVAVAKVIEPEPYDPNPQYSFAYGVTDHQTGDSKAAEESLVNGVVHGSYSLTEPDGSIRKVTYTADKINGFNAVVEKQGGPAPVAVVAKPAVAVAAVPAITKVAYAAPAIAKVAYAAPALAYGHH	0	7	7	4	4	44	0.666	5	*	Contig27976	88.57	6e-31	gi|195375070|ref|XP_002046326.1|	GJ12566 [Drosophila virilis] >gi|194153484|gb|EDW68668.1| GJ12566 [Drosophila virilis]	69.7	2e-18	sp|P83995|CU18B_LOCMI	Cuticle protein 18.6, isoform B OS=Locusta migratoria PE=1 SV=1	88.57	2e-30	B4LBP1	B4LBP1_DROVI GJ12566 OS=Drosophila virilis GN=GJ12566 PE=4 SV=1	-	-	-	-	-	-	-	-	-	GO:0008010//structural constituent of chitin-based larval cuticle	-
5	1485	Contig2792	[37 - 798]	233	29915	18.1	LHRLYFSNDSIIGPKMKLFILAIVAAVALCVYVEANPQRARPQTLVYYPPPTRPPRPILVRVAREVGVGGSLASNPRGGADARLDIAKAIGDPNHNLVAGAFAAGNTDRGPVTTGGSLAYNNNGFGAALSKTHTPGVRDTFTQSVNANLFNNGQHSLDANAFKSQNTLANGFKFDRNGAGLEYSHINGHGASLTKSTIPNFGSQLELAGKANLWSSPDRNTRIDLTGSGSKWTSGPLSGQRDYFGGVGLTHMFG	1	7	7	3	3	18.1	0.613	7	*	Contig2792	70.97	3e-16	gi|27819882|gb|AAO24989.1|	LP05763p, partial [Drosophila melanogaster]	68.88	1e-71	sp|Q9V751|ATTB_DROME	Attacin-B OS=Drosophila melanogaster GN=AttB PE=1 SV=2	70.97	1e-15	Q95SX2	Q95SX2_DROME LP05763p (Fragment) OS=Drosophila melanogaster GN=AttA PE=2 SV=2	-	-	-	-	-	-	-	-	GO:0050830//defense response to Gram-positive bacterium;GO:0019731//antibacterial humoral response;GO:0050829//defense response to Gram-negative bacterium	-	GO:0005615//extracellular space
5	1485	Contig28382	[83 - 808]	233	28018	19	NITMKLFLLALVAAIALSAYVDAHPQRARAQTLVYYPPPTRPPRPILVRVAREVGVGGSLASNPNGGADARLDIAKAIGDPNHNLVAGAFAAGNTDRGPVTTGGSLAYNNNGLGAAISKTHTPGVRDTFTQSVNANLFNNGQHSLDANAFKSQNTLANGFKFDRNGAGLEYSHINGHGASLTKSTIPNFGSQLELAGKANLWSSPDRNTRIDLTGSGSKWTSGPLSGQRDYFGGVGLTHMFG	1	7	7	3	3	18.1
6	1311	1-G0CLBUI04IGQ9E	[425 - 3] (REVERSE SENSE) length=426 xy=3354_0880 region=4 run=R_2011_04_01_17_24_56_	269	18557	28.4	RTSAEVVKTIVYETPAELKTEDYKSVSSMSSSYYNASNISNISNISAPKYQSVPLKMPTPTVTPVPAQRKTPAEFSDYSSEVEERFRSVSRTQESDNEIKGYRVVFPPTPTPKSHLTNGHKSPAVVVTPSPMDFEPTPPAV	0	11	4	4	1	28.4	0.67	4	*	1-G0CLBUI04IGQ9E	79.49	5e-20	gi|195552551|ref|XP_002076501.1|	GD17605 [Drosophila simulans] >gi|194202112|gb|EDX15688.1| GD17605 [Drosophila simulans]	-	-	-	-	79.49	2e-19	B4NSZ8	B4NSZ8_DROSI GD17605 OS=Drosophila simulans GN=GD17605 PE=4 SV=1	-	-	-	-	-	-	-	-	GO:0007076//mitotic chromosome condensation;GO:0040011//locomotion;GO:0007498//mesoderm development;GO:0045214//sarcomere organization;GO:0035206//regulation of hemocyte proliferation;GO:0007520//myoblast fusion;GO:0016203//muscle attachment;GO:0007062//sister chromatid cohesion	GO:0004687//myosin light chain kinase activity;GO:0003779//actin binding;GO:0008307//structural constituent of muscle;GO:0005200//structural constituent of cytoskeleton	GO:0005875//microtubule associated complex;GO:0000794//condensed nuclear chromosome;GO:0030018//Z disc
7	1173	2-G0EDD0L01CESZK	[2 - 526] length=526 xy=0871_2478 region=1 run=R_2011_04_02_16_28_38_	304	24800	44.6	NKLNTKVKMSSLPLILSLADDLSRLTPFYEPVFYTQWPAITTSQSGRLRKLDKDLPLATIGKDGFQASMDVQQFKPSELTVKVVDDHIVVEGKHEEREDDHGYIARHFVRRYALPKGFQADKVVSTLSSDGVLTVSVPKPAIEDKSNERVIQIQQTGPAHLNVKDNPEEATKEDK	0	13	12	5	4	44.6	0.726	12	*	2-G0EDD0L01CESZK	85.63	1e-82	gi|195954354|gb|ACG58884.1|	23 kDa heat shock protein beta [Ceratitis capitata]	66.96	4e-33	sp|P02518|HSP27_DROME	Heat shock protein 27 OS=Drosophila melanogaster GN=Hsp27 PE=1 SV=2	85.63	4e-82	B5AR57	B5AR57_CERCA 23 kDa heat shock protein beta OS=Ceratitis capitata GN=hsp23-beta PE=3 SV=1	-	-	-	-	-	-	-	K09542|1|2e-29|128|aga:AgaP_AGAP007162|crystallin, alpha B	GO:0009631//cold acclimation;GO:0001666//response to hypoxia;GO:0009408//response to heat	GO:0003779//actin binding	GO:0005875//microtubule associated complex
8	4226	2-G0EDD0L01AEIEA	[80 - 481] length=483 xy=0048_0528 region=1 run=R_2011_04_02_16_28_38_ >2-G0EDD0L01DD15E [80 - 481] length=483 xy=1273_0720 region=1 run=R_2011_04_02_16_28_38_	45	18876	8.2	TMLRLAFTKSHVGTTQITTYLCTKVICSNHSTLCNKSVRRQTYDEYGRPQSKRGPGDFLYPQSYGRYGWYVPPTRKYGMLVVRILRGALKLRYIVLGGAIGGGVSLSKKYEEWKDGLPDMKWLEDVLPQGERWN	6	2	2	1	1	8.2	0.726	2	*	2-G0EDD0L01AEIEA	66.23	1e-24	gi|157138458|ref|XP_001657306.1|	dynamin [Aedes aegypti] >gi|108880625|gb|EAT44850.1| AAEL003829-PA [Aedes aegypti]	50	3e-07	sp|Q5U3A7|OPA1_DANRE	Dynamin-like 120 kDa protein, mitochondrial OS=Danio rerio GN=opa1 PE=2 SV=1	68.33	2e-12	H9JF57	H9JF57_BOMMO Uncharacterized protein OS=Bombyx mori PE=4 SV=1	-	-	-	-	-	-	-	-	GO:0008053//mitochondrial fusion;GO:0006184//GTP catabolic process;GO:0035073//pupariation	GO:0003924//GTPase activity;GO:0005525//GTP binding	-
8	4226	Contig887	[678 - 121] (REVERSE SENSE)	45	28368	5.9	GCHIMLEIVFVGVWWRFWCGVSLSKQYEEWKDGLPDMKWLEDVLPQGERWNNFSRKLMDVGSVMKEVVQIDPKLKELGEEKIAEWKIWFDNRLDDAIEAADYQGNNASIIESKDDIKSKASVSALGLSNDDSRKKYENLQTQVETLQTEIMNVQIKYQKELEKMERENRELRQQYLILKANKKTTS	6	2	2	1	1	8.2
8	4226	2-G0EDD0L01ETLWE	[80 - 508] length=509 xy=1860_1420 region=1 run=R_2011_04_02_16_28_38_	45	20307	7.7	TMLRLAFTKSHVGTTQITTYLCTKVICSNHSTLCNKSVRRQTYDEYGRPQSKRGPGDFLYPQSYGRYGWYVPPTRKYGMLVVRILRGALKLRYIVLGGAIGGGVSLSKKYEEWKDGLPDMKWLEDVLPQGERWNNFYEKIDGC	6	2	2	1	1	8.2
8	4226	2-G0EDD0L01ALDSY	[80 - 508] length=508 xy=0126_1680 region=1 run=R_2011_04_02_16_28_38_	45	20271	7.7	TMLRLAFTKSHVGTTQITTYLCTKVICSNHSTLCNKSVRRQTYDEYGRPQSKRGPGDFLYPQSYGRYGWYVPPTRKYGMLVVRILRGALKLRYIVLGGAIGGGVSLSKKYEEWKDGLPDMKWLEDVLPQGERWNNFSRKLMDV	6	2	2	1	1	8.2
8	4226	2-G0EDD0L01C4P2K	[80 - 496] length=509 xy=1166_3434 region=1 run=R_2011_04_02_16_28_38_	45	19495	7.9	TMLRLAFTKSHVGTTQITTYLCTKVICSNHSTLCNKSVRRQTYDEYGRPQSKRGPGDFLYPQSYGRYGWYVPPTRKYGMLVVRILRGALKLRYIVLGGAIGGGVSLSKKYEEWKDGLPDMKWLEDVLPQGERWNNFSRN	6	2	2	1	1	8.2
8	4226	2-G0EDD0L01AU5XP	[80 - 475] length=476 xy=0237_3387 region=1 run=R_2011_04_02_16_28_38_	45	18576	8.3	TMLRLAFTKSHVGTTQITTYLCTKVICSNHSTLCNKSVRRQTYDEYGRPQSKRGPGDFLYPQSYGRYGWYVPPTRKYGMLVVRILRGALKLRYIVLGGAIGGGVSLSKKYEEWKDGLPDMKWLEDVLPQGER	6	2	2	1	1	8.2
8	4226	2-G0EDD0L01EKHC9	[80 - 487] length=488 xy=1756_1627 region=1 run=R_2011_04_02_16_28_38_	45	19111	8.1	TMLRLAFTKSHVGTTQITTYLCTKVICSNHSTLCNKSVRRQTYDEYGRPQSKRGPGDFSYPQSYGRYGWYVPPTRKYGMLVVRILRGALKLRYIVLGGAIGGGVSLSKKYEEWKDGLPDMKWLEDVLPQGERWNNF	6	2	2	1	1	8.2
9	3669	Contig11922	[455 - 3] (REVERSE SENSE)	58	22126	14.6	KISCITCNILGDSASRADVNSKVAALEKQYQTLQRKLDTKKAETEASLRDSRHLSENCTKMLGWLSGELSDLSEKFHLSAHKPTLQHQIDAHEPIYREVMAREHEIRMLTNKGKELTDRQQYRTIKRDLERIQQLWDKLRREVSERHARLQ	0	3	3	2	2	14.6	0.765	2	*	Contig11922	78.62	9e-64	gi|195442045|ref|XP_002068771.1|	GK17953 [Drosophila willistoni] >gi|194164856|gb|EDW79757.1| GK17953 [Drosophila willistoni]	-	-	-	-	78.62	4e-63	B4N5W8	B4N5W8_DROWI GK17953 OS=Drosophila willistoni GN=GK17953 PE=4 SV=1	-	-	-	-	-	-	-	K06114|1|7e-06|49.7|tca:662567|spectrin alpha	GO:0016199//axon midline choice point recognition;GO:0016204//determination of muscle attachment site;GO:0007423//sensory organ development;GO:0007026//negative regulation of microtubule depolymerization;GO:0016319//mushroom body development;GO:0048813//dendrite morphogenesis;GO:0035147//branch fusion, open tracheal system;GO:0030716//oocyte fate determination;GO:0007050//cell cycle arrest;GO:003…	GO:0005509//calcium ion binding;GO:0003779//actin binding;GO:0008017//microtubule binding	GO:0030426//growth cone;GO:0000235//astral microtubule;GO:0045169//fusome;GO:0005912//adherens junction
10	2355	1-G0CLBUI04H6OZ8	[360 - 1] (REVERSE SENSE) length=362 xy=3239_2438 region=4 run=R_2011_04_01_17_24_56_	123	16698	11.7	LVRSKEWWENANYYQIYPRSFKDSDGDGIGDLNGVTQKLQYLKDVGFTAAWLSPIFKSPMVDFGYDISDFYAIHPEYGTMEDFKALVARAKQVGIRIILDFVPNHTSDECEWFVKSVNRE	10	4	4	1	1	11.7	0.809	4	*	1-G0CLBUI04H6OZ8	82.2	5e-56	gi|195024823|ref|XP_001985943.1|	GH20813 [Drosophila grimshawi] >gi|193901943|gb|EDW00810.1| GH20813 [Drosophila grimshawi]	78.33	3e-54	sp|P07190|MAL2_DROME	Probable maltase H OS=Drosophila melanogaster GN=LvpH PE=2 SV=2	82.2	2e-55	B4J5W7	B4J5W7_DROGR GH20813 OS=Drosophila grimshawi GN=Mal-A1 PE=4 SV=1	L124628	152	1e-37	COG0366	Glycosidases	G	Carbohydrate transport and metabolism ;	K01187|1|5e-57|218|dgr:Dgri_GH20813|alpha-glucosidase [EC:3.2.1.20]	GO:0006006//glucose metabolic process	GO:0004558//alpha-glucosidase activity;GO:0043169//cation binding	-
10	2355	1-G0CLBUI04IOK8M	[396 - 1] (REVERSE SENSE) length=459 xy=3443_1780 region=4 run=R_2011_04_01_17_24_56_	123	18287	10.6	KNIKNRMVTRLMMHVCRVLLAAAALFGFRSNLVRSKEWWENANYYQIYPRSFKDSDGDGIGDLNGVTQKLQYLKDVGFTAAWLSPIFKSPMVDFGYDISDFYAIHPEYGTMEDFKALVARAKQVGIRIILDF	10	4	4	1	1	11.7
10	2355	1-G0CLBUI04JLKY9	[417 - 1] (REVERSE SENSE) length=447 xy=3819_0995 region=4 run=R_2011_04_01_17_24_56_	123	18560	10.1	CMCVVFTGRGCPVRVSSQILYAPRNRWENANYYQIYPRSFKDSDGDGIGDLNGVTQKLQYLKDVGFTAAWLSPIFKSPMVDFGYDISDFYAIHPEYGTMEDFKALVARAKQVGIRIILDFVPNHTSDECEWFVKSVNRE	10	4	4	1	1	11.7
10	2355	1-G0EDD0L01EFYYY	[1 - 393] length=393 xy=1705_0056 region=1 run=R_2011_04_02_16_28_38_ >1-G0EDD0L01D6DVW [1 - 393] length=393 xy=1595_3386 region=1 run=R_2011_04_02_16_28_38_	123	17440	10.7	WENANYYQIYPRSFKDSDGDGIGDLNGVTQKLQYLKDVGFTAAWLSPIFKSPMVDFGYDISDFYAIHPEYGTMEDFKALVARAKQVGIRIILDFVPNHTSDECEWFVKSVNREPGYEDFYVWSNGTVDASG	10	4	4	1	1	11.7
10	2355	Contig406	[593 - 3] (REVERSE SENSE)	123	26541	7.1	KSYGDTVNDACVSCLLAAAALFGFRSNLVRSKEWWENANYYQIYPRSFKDSDGDGIGDLNGVTQKLQYLKDVGFTAAWLSPIFKSPMVDFGYDISDFYAIHPEYGTMEDFKALVARAKQVGIRIILDFVPNHTSDECEWFVKSVNREPGYEDFYVWSNGTVDASGKRQPPSNWISAFRYSAWQWNDKRQQYYLHQFS	10	4	4	1	1	11.7
10	2355	1-G0EDD0L01B9847	[2 - 535] length=537 xy=0819_3129 region=1 run=R_2011_04_02_16_28_38_	123	24540	7.9	EVVVFHIPGLIFWCKFTLCLKNIKNRMVTRLMMHVCRVLLAAAALFGFRSNLVRSKEWWENANYYQIYPRSFKDSDGDGIGDLNGVTQKLQYLKDVGFTAAWLSPIFKSPMVDFGYDISDFYAIHPEYGTMEDFKALVARAKQVGIRIILDFVPNHTSDECEWFVKSVNREPGYEDFY	10	4	4	1	1	11.7
10	2355	1-G0EDD0L01EXN3M	[402 - 1] (REVERSE SENSE) length=402 xy=1906_2480 region=1 run=R_2011_04_02_16_28_38_	123	18575	10.4	QKLQYLKDVGFTAAWLSPIFKSPMVDFGYDISDFYAIHPEYGTMEDFKALVARAKQVGIRIILDFVPNHTSDECEWFVKSVNREPGYEDFYVWSNGTVDASGKRQPPSNWISAFRYSAWHWNDKRQQYYLHQFS	10	4	4	1	1	11.7
10	2355	1-G0EDD0L01BMV0H	[371 - 3] (REVERSE SENSE) length=406 xy=0553_2559 region=1 run=R_2011_04_02_16_28_38_	123	16671	11.4	KSYGDTVNDACVSCLLAAAALFGFRSNLVRSKEWWENANYYQIYPRSFKDSDGDGIGDLNGVTQKLQYLKDVGFTAAWLSPIFKSPMVDFGYDISDFYAIHPEYGTMEDFKALVARAKQVGIR	10	4	4	1	1	11.7
10	2355	1-G0CLBUI04J1L4Q	[23 - 403] length=519 xy=4001_3512 region=4 run=R_2011_04_01_17_24_56_	123	17734	11	KNIKNRMVTRLMMHVCRVLLAAAALFGFRSNLVRSKEWWENANYYQIYPRSFKDSDGDGIGDLNGVTQKLQYLKDVGFTAAWLSPIFKSPMVDFGYDISDFYAIHPEYGTMEDFKALVARAKQLVYV	10	4	4	1	1	11.7
10	2355	1-G0CLBUI04IKBRO	[85 - 336] length=337 xy=3394_3586 region=4 run=R_2011_04_01_17_24_56_	123	11567	16.7	NRMVTRLMMHVCRVLLAAAALFGFRSNLVRSKEWWENANYYQIYPRSFKDSDGDGIGDLNGVTQKLQYLKDVGFTAAWLSPIFK	10	4	4	1	1	11.7
10	2355	1-G0EDD0L01AHT6Z	[3 - 446] length=448 xy=0086_0137 region=1 run=R_2011_04_02_16_28_38_	123	20114	9.5	GFRSNLVRSKEWWENANYYQIYPRSFKDSDGDGIGDLNGVTQKLQYLKDVGFTAAWLSPIFKSPMVDFGYDISDFYAIHPEYGTMEDFKALVARAKQVGIRIILDFVPNHTSDECEWFVKSVNREPGYEDFYVWSNGTVDASGKRQPP	10	4	4	1	1	11.7
11	3701	Contig24637	[1996 - 191] (REVERSE SENSE)	57	89924	4.5	TISKKSGRVSLNKMRRLKKYQSGEAAQYITRRAALRKLQLSLNDFRRLCIIKGVYPREPKHRRRAQKGSSEIKILYHAKDIRFLLHEPIVWTLRDYKIFAKKTGKDRAVKDFRNLKRRLALFPELRIDHIVKERYPTFVDAIKDLDDCLTLLFLFSTFPSLRLIPREQSFLCRRLTIEFLHYIISSKSIRNVFISIKGFYFQADIKGQKVTWIMPHHYPFKPHSKAEVDFKVMSIFVEFYTIMLGFVNYRLYHSAGYTYPPKFRSEIHNDSQDNYKDELSYVSDRIATLNSDLICTENELEDEIENIDLDLLEQGQSSNRIMKLKKEAKELTNLRSLFKGLKFYVNREVPREPIVILIRSFGGKVSWDCTAFVGATYNESDETITHQIVDRPILSKKYI…	0	3	3	2	2	4.5	0.498	3	*	Contig24637	73.91	3e-11	gi|195104427|ref|XP_001998128.1|	GH23436 [Drosophila grimshawi] >gi|193905481|gb|EDW04348.1| GH23436 [Drosophila grimshawi]	68.21	0	sp|B4LQD0|PESC_DROVI	Pescadillo homolog OS=Drosophila virilis GN=GJ14807 PE=3 SV=1	66.31	2e-98	D7GYE8	D7GYE8_TRICA Putative uncharacterized protein OS=Tribolium castaneum GN=TcasGA2_TC002330 PE=4 SV=1	SPBC19F5.05c	395	1e-109	COG5163	Protein required for biogenesis of the 60S ribosomal subunit	J	Translation, ribosomal structure and biogenesis ;	K14843|1|0.0|733|dmo:Dmoj_GI18209|pescadillo	GO:0000463//maturation of LSU-rRNA from tricistronic rRNA transcript (SSU-rRNA, 5.8S rRNA, LSU-rRNA);GO:0022008//neurogenesis	-	GO:0005730//nucleolus;GO:0005654//nucleoplasm
12	1089	Contig17526	[1 - 354]	332	17085	33.1	NTSVRLNVLKDRRDDLINVYYKTFKETLEYLHYENIPTLEDLKYELRARELYGLFAMFGFLPILTMPKELSGDNSIETMVNEDNVRAKYQKVFAQERLQAQLKYALKRFDDLGVLDEF	0	15	9	4	2	33.1	0.801	6	*	Contig17526	55.08	2e-31	gi|125984199|ref|XP_001355864.1|	GA21834 [Drosophila pseudoobscura pseudoobscura] >gi|54644181|gb|EAL32923.1| GA21834 [Drosophila pseudoobscura pseudoobscura]	-	-	-	-	55.08	2e-31	B4P0F4	B4P0F4_DROYA GE18452 OS=Drosophila yakuba GN=GE18452 PE=4 SV=1	-	-	-	-	-	-	-	-	-	GO:0016740//transferase activity	-
13	1283	Contig1409	[651 - 133] (REVERSE SENSE)	276	24324	36.4	QEKLRAEIKSILEKHNGELTYEAMMEMTYLDQVITETLRMYPAIGALTRVSTDNYKIPDTDITLEKGTHIYIPVTGIHNDPAIYDNPKEFRPERFHPDEMQKRHPQAFLGFGDGPRNCIGLRFGRMQVRVGLITLLKSYRFSLSEKTPTELEISKYSIVLVPHSKIWLKAEKL	0	13	4	5	2	36.4	0.515	3	*	Contig1409	60.57	1e-56	gi|195116415|ref|XP_002002750.1|	GI11244 [Drosophila mojavensis] >gi|193913325|gb|EDW12192.1| GI11244 [Drosophila mojavensis]	50	5e-48	sp|Q9V4U7|C6A14_DROME	Probable cytochrome P450 6a14 OS=Drosophila melanogaster GN=Cyp6a14 PE=3 SV=2	60.57	3e-56	B4KGJ6	B4KGJ6_DROMO GI11244 OS=Drosophila mojavensis GN=GI11244 PE=3 SV=1	AGc2890	94	1e-19	COG2124	Cytochrome P450	Q	Secondary metabolites biosynthesis, transport and catabolism ;	K15002|1|6e-49|192|aga:AgaP_AGAP008212|cytochrome P450, family 6 [EC:1.14.-.-]	-	GO:0046872//metal ion binding;GO:0016491//oxidoreductase activity	-
14	323	Contig6178	[116 - 1483]	1016	63331	45.8	IGRKMITENTTNMHASLGSKSAMKALQMVKNPQDDMGWKSKLKIPPKDNRFKTSDVTDTRGNEFEEFCLKRELLMGIFEKGWERPSPIQEAAIPIALSGKDVLARAKNGTGKTGAYCIPVLEQIDPRKDYIQALVIVPTRELALQTSQICIELAKHLDIRVMVTTGGTILKDDILRIYQKVQLIIATPGRILDLMDKKVADMSHCKILVLDEADKLLSLDFQGMLDHVIMKLPKDPQILLFSATFPLSVKNFMEKHLREPYEINLMEELTLKGVTQYYAFVQERQKVHCLNTLFSKLQINQSIIFCNSTQRVELLAKKITELGYCCYYIHAKMAQAHRNRVFHDFRQGLCRNLVCSDLFTRGIDVQAVNVVINFDFPRMAETYLHRIGRSGRFGHLGIA…	0	53	53	17	17	45.8	0.832	51	*	Contig6178	96.22	0	gi|24583281|ref|NP_723539.1|	maternal expression at 31B, isoform B [Drosophila melanogaster] >gi|22946109|gb|AAN10728.1| maternal expression at 31B, isoform B [Drosophila melanogaster]	92.29	0	sp|P23128|DDX6_DROME	Putative ATP-dependent RNA helicase me31b OS=Drosophila melanogaster GN=me31B PE=1 SV=3	93.64	0	B4JPM1	B4JPM1_DROGR GH13374 OS=Drosophila grimshawi GN=GH13374 PE=3 SV=1	YDL160c	596	2e-170	COG0513	Superfamily II DNA and RNA helicases	LKJ	Replication, recombination and repair ; Transcription ; Translation, ribosomal structure and biogenesis ;	K12614|1|0.0|856|dme:Dmel_CG4916|ATP-dependent RNA helicase DDX6/DHH1 [EC:3.6.4.13]	GO:0007095//mitotic G2 DNA damage checkpoint;GO:0033962//cytoplasmic mRNA processing body assembly	GO:0003723//RNA binding;GO:0004004//ATP-dependent RNA helicase activity;GO:0005524//ATP binding	GO:0005875//microtubule associated complex;GO:0000932//cytoplasmic mRNA processing body
15	648	Contig17428	[2 - 835]	546	39686	29.9	KNLKARFLAQMARIIASFAKITIPKLAGELTGVIDLHIRSCTQKVGSVMSTVEVLKKKLEDVESPLPKKMKIESKCVLRFAKLTEHALAPVRGSPRAAGLDLKSAYDVKIPARGKAVVKTDLQVQVPEGSYGRVAPRSGLAVKNFIDVGAGVVDEDYRGNLGVVLFNHSDEDFEVKRGDRIAQFICERIFYPELEEVDKLDDTERGAGGFGSTGIKEIVAKNGNGTAAMETEEVKDKVEESKVDGKTDESKEVAKDEKPKNGDTVPEETNGTTATATA	0	18	18	6	6	29.9	0.825	13	*	Contig17428	89.58	2e-71	gi|195033100|ref|XP_001988619.1|	GH10478 [Drosophila grimshawi] >gi|193904619|gb|EDW03486.1| GH10478 [Drosophila grimshawi]	76.64	1e-57	sp|P33316|DUT_HUMAN	Deoxyuridine 5'-triphosphate nucleotidohydrolase, mitochondrial OS=Homo sapiens GN=DUT PE=1 SV=4	89.58	6e-71	B4JDW6	B4JDW6_DROGR GH10478 OS=Drosophila grimshawi GN=GH10478 PE=4 SV=1	SPAC644.05c	160	2e-39	COG0756	dUTPase	F	Nucleotide transport and metabolism ;	K01520|1|4e-75|281|dwi:Dwil_GK21239|dUTP pyrophosphatase [EC:3.6.1.23]	GO:0046080//dUTP metabolic process	GO:0004170//dUTP diphosphatase activity	-
16	1987	Contig1146	[759 - 1] (REVERSE SENSE)	159	34384	22.1	SPVHLENARPFKELPGPSRYEIVRGFMLGGEFYKKTFTEAVMQLSEKYGTLFHFPALFGKPEMVLALNPADYPTIFRNEGVWPDRRPLDSFAYHREVHRPDIFQGIHGLMTTSGEDWAKIRTATNPVLMQPRNARLYLNTILEINDEFLERIRHIRDPVTNEMPDDFHDDLNRLTLEGIVGVALNTRLGMIHKNRDSPECKQLLQSIRDFFDLSEDLEVKPSIWKIVKTPKFYKLMKTLDLLADLCNKYIDEA	0	6	6	4	4	22.1	0.823	6	*	Contig1146	98.42	2e-147	gi|404441533|gb|AFH54188.1|	cytochrome P450 [Bactrocera dorsalis]	45.56	2e-67	sp|O18635|C12A2_MUSDO	Cytochrome P450 CYP12A2 OS=Musca domestica GN=CYP12A2 PE=2 SV=1	48.59	1e-69	B4K5J8	B4K5J8_DROMO GI24047 OS=Drosophila mojavensis GN=GI24047 PE=3 SV=1	-	-	-	-	-	-	-	K15004|1|2e-71|269|dpo:Dpse_GA13172|cytochrome P450, family 12 [EC:1.14.-.-]	-	GO:0016491//oxidoreductase activity;GO:0005488//binding	-
17	4663	Contig1510	[134 - 931]	35	32807	8.3	TADTMASIEERFQAAVNVIKGLPKNGPYQPSTAMMLKFYGYYKQATEGPCHQKRPGFWDVVGKAKWDAWNDNRHLEKHQAMERYVNNLREIIETMSFTENVQNFVGSISGLDNINLEELDKVAPGMRELAESHPNSPFNSRTNSPQHGVSLNGSSGEEDELPTNSAINGSVSRHNHVTDNNLTNGTTERDGINAPQTNSTVSAIPEIPVTHSTYAMSNGTVDQSDDEYGDPVNMNIDITEAMQHNSEMLKQIQATVLRMNADLVAV	0	2	2	2	2	8.3	0.715	2	*	Contig1510	67.27	5e-15	gi|47221156|emb|CAG05477.1|	unnamed protein product [Tetraodon nigroviridis]	55.77	1e-30	sp|Q5XG73|ACBD5_MOUSE	Acyl-CoA-binding domain-containing protein 5 OS=Mus musculus GN=Acbd5 PE=1 SV=1	67.27	2e-14	Q4S1K5	Q4S1K5_TETNG Chromosome 6 SCAF14768, whole genome shotgun sequence OS=Tetraodon nigroviridis GN=GSTENG00025508001 PE=4 SV=1	RSc1366	64.7	2e-10	COG4281	Acyl-CoA-binding protein	I	Lipid transport and metabolism ;	K13239|1|2e-13|76.3|pon:100459134|peroxisomal 3,2-trans-enoyl-CoA isomerase [EC:5.3.3.8]	GO:0042049//cellular acyl-CoA homeostasis	GO:0050809//diazepam binding;GO:0000062//fatty-acyl-CoA binding;GO:0004857//enzyme inhibitor activity	-
18	2239	Contig19380	[74 - 1180]	134	51745	13.3	IVLISSYIEKHKQSKQMSALALIAFALWALFMRYLPHIVEFLRIRKFASTIPGPSIGELIENAKKGQILAWLNSLYKKHGTVFRIWFGKDLMVFFSDPEDVRQILSNNKLLRKSKSYELTEVWLGKGLLTSANEAWQRRRKLLTPAFHFRILGEFKEPMEDNCQILISKLREKANGEQFDIYPYITLFALDAILETAMGLKKNAQMQSESEYVKAVQTICRVLYKRLFSFWHRFELIYRFTDAYKESNEALKVLHGETNRMIKLRRQMLQDTNIHNMADAEKSDEVGGKRRLAFLDMLLISQLEGGGLTDLEIREEVDTFLFEGHDTTSSAMGFCIYLLSQHEDIQQRAYEEAVAMQGREKEPCVTWRR	0	6	6	4	4	13.3	0.78	5	*	Contig19380	98.99	8e-51	gi|383844494|gb|AFH54173.1|	cytochrome P450, partial [Bactrocera dorsalis]	66.67	2e-131	sp|Q9VXY0|CP4S3_DROME	Probable cytochrome P450 4s3 OS=Drosophila melanogaster GN=Cyp4s3 PE=3 SV=1	71.43	3e-82	B4IJA0	B4IJA0_DROSE GM12005 OS=Drosophila sechellia GN=GM12005 PE=4 SV=1	BH0579	80.5	4e-15	COG2124	Cytochrome P450	Q	Secondary metabolites biosynthesis, transport and catabolism ;	K15001|1|1e-134|479|dan:Dana_GF21055|cytochrome P450, family 4 [EC:1.14.-.-]	GO:0055114//oxidation-reduction process	GO:0020037//heme binding;GO:0016705//oxidoreductase activity, acting on paired donors, with incorporation or reduction of molecular oxygen;GO:0004497//monooxygenase activity;GO:0005506//iron ion binding;GO:0009055//electron carrier activity	GO:0016020//membrane;GO:0043231//intracellular membrane-bounded organelle
19	2000	2-G0EDD0L01AHISP	[528 - 55] (REVERSE SENSE) length=543 xy=0082_1751 region=1 run=R_2011_04_02_16_28_38_	157	23865	23.4	NPIXGDLHITRAREIEFGSKKAVIIYVPIPQQRTFQKIQIILVRELEKKFSGKHVVVIGERKILPKPTRKARNPLKQKRPRSRTLTAVYDAILEDLVFPAEIVGKRIRVKLDGSQLIKVHLDKNQQTTIEHKVDTFTSVYKKTTTGTGIVQLLEITQE	0	13	6	5	2	23.4	0.777	6	*	2-G0EDD0L01AHISP	95.1	1e-71	gi|38048347|gb|AAR10076.1|	similar to Drosophila melanogaster CG1883, partial [Drosophila yakuba]	95.1	1e-72	sp|P62085|RS7_DROYA	40S ribosomal protein S7 OS=Drosophila yakuba GN=RpS7 PE=2 SV=1	96.4	8e-71	D3TR24	D3TR24_GLOMM Ribosomal protein S7 OS=Glossina morsitans morsitans PE=2 SV=1	-	-	-	-	-	-	-	K02993|1|1e-72|271|dya:Dyak_GE23400|small subunit ribosomal protein S7e	GO:0006412//translation;GO:0006364//rRNA processing;GO:0042274//ribosomal small subunit biogenesis	GO:0003723//RNA binding;GO:0003735//structural constituent of ribosome	GO:0022627//cytosolic small ribosomal subunit;GO:0030686//90S preribosome;GO:0005763//mitochondrial small ribosomal subunit;GO:0032040//small-subunit processome;GO:0005811//lipid particle
20	2510	Contig23604	[62 - 262]	112	9680	16.4	IYKMKVFVLFGLLLIIAAMFNGAEASRDARPVRPSISAPPPKRERPIIYDAPIRTGKPNNKKTIELY	0	3	3	1	1	16.4	0.361	3	*	Contig23604	-	-	-	-	-	-	-	-	-	-	-	-	-	-	-	-	-	-	-	-	-	-
21	2256	1-G0EDD0L01A3EKS	[1 - 192] length=314 xy=0331_2810 region=1 run=R_2011_04_02_16_28_38_	133	10668	53.1	KKYLKSLSPAGREKEKDLVYVQETYLENKDIMDKANYGFRYVNFFNAQKXDEEFIVMRKGSVDM	0	10	8	4	2	53.1	0.81	7	*	1-G0EDD0L01A3EKS	-	-	-	-	-	-	-	-	-	-	-	-	-	-	-	-	-	-	-	-	-	-
22	3930	3-G0EDD0L02JT8DX	[276 - 106] (REVERSE SENSE) length=385 xy=3917_3171 region=2 run=R_2011_04_02_16_28_38_	52	7885	24.6	IILLIRLIIHNINSNYRQSYQQPDNYHYRPRTTVLNGRNQSQLYGREKPIFILKFQM	0	3	3	1	1	24.6	0.582	3	*	3-G0EDD0L02JT8DX	-	-	-	-	-	-	-	-	-	-	-	-	-	-	-	-	-	-	-	-	-	-
23	1221	Contig1848	[87 - 1295]	292	51586	24.1	LVGESHNNWPTKMTTKMAINAKDIFRNQHRLIRFIEQSIRLCSNQSLKTAQKHAKQQAEPDFQITTSISSAYTAAPEPIKHDADVGQQFAAVQLAVRLASPQQLQPKPDNDDALSFGKVFTDHMLKIYYHRSLGGWQRPEITPLENLVMHPAAKVLHYAVELFEGMKAYRGVDGKIRIFRPNMNMNRMNLTARRSGLPTFEGEEYIKCLSRLISIDSEWVPHSEAASLYIRPTLIGIDPTLGVASSDSALLYTILSPVGCYFKSDSDGAVSLLADPRYTRAWPGGVGNRKMGSNYAPTINVQKEAAQKGLQQVLWLYGEDHQLTEVGTMNIFMFYVNENGEKVLVTPPLSGLILPGITRDSILTLARQLGKFEVREEVITMPHVCELLNQGXLLELFGT…	0	13	11	6	4	24.1	0.793	11	*	Contig1848	86.05	4e-60	gi|195566582|ref|XP_002106859.1|	GD17125 [Drosophila simulans] >gi|194204251|gb|EDX17827.1| GD17125 [Drosophila simulans]	59.2	2e-103	sp|A7SLW1|BCAT_NEMVE	Branched-chain-amino-acid aminotransferase OS=Nematostella vectensis GN=v1g246094 PE=3 SV=1	85.46	0	B4L1S1	B4L1S1_DROMO Branched-chain-amino-acid aminotransferase OS=Drosophila mojavensis GN=GI15251 PE=3 SV=1	YJR148w	293	5e-79	COG0115	Branched-chain amino acid aminotransferase/4-amino-4-deoxychorismate lyase	EH	Amino acid transport and metabolism ; Coenzyme transport and metabolism ;	K00826|1|0.0|709|dmo:Dmoj_GI15251|branched-chain amino acid aminotransferase [EC:2.6.1.42]	GO:0009082//branched-chain amino acid biosynthetic process	GO:0052654//L-leucine transaminase activity;GO:0052655//L-valine transaminase activity;GO:0052656//L-isoleucine transaminase activity	GO:0005739//mitochondrion
24	3385	2-G0EDD0L01COYKD	[1 - 210] length=448 xy=0987_1131 region=1 run=R_2011_04_02_16_28_38_	67	10594	14.3	VLVGAAMLGACAANVYGNLEATSKEMGGTGVLLKPKKSTADYHNRKYRVFLQMLEDQRKYKQIMEKVEPL	1	3	3	1	1	14.3	0.83	3	*	2-G0EDD0L01COYKD	64	4e-13	gi|194747263|ref|XP_001956072.1|	GF24780 [Drosophila ananassae] >gi|190623354|gb|EDV38878.1| GF24780 [Drosophila ananassae]	40.62	2e-09	sp|A2AJL3|FGGY_MOUSE	FGGY carbohydrate kinase domain-containing protein OS=Mus musculus GN=Fggy PE=2 SV=1	64	2e-12	B3M8E3	B3M8E3_DROAN GF24780 OS=Drosophila ananassae GN=GF24780 PE=4 SV=1	YPO3637	50.4	8e-07	COG1069	Ribulose kinase	C	Energy production and conversion ;	-	GO:0005975//carbohydrate metabolic process	GO:0016773//phosphotransferase activity, alcohol group as acceptor	-
24	3385	2-G0EDD0L01CPNAN	[1 - 198] length=438 xy=0995_0413 region=1 run=R_2011_04_02_16_28_38_ >2-G0EDD0L01A1SFX [1 - 198] length=394 xy=0313_1195 region=1 run=R_2011_04_02_16_28_38_ >2-G0EDD0L01DL61P [1 - 198] length=432 xy=1365_3483 region=1 run=R_2011_04_02_16_28_3	67	10156	15.2	VLVGAAMLGACAANVYGNLEATSKEMGGTGVLLKPKKSTADYHNRKYRVFLQMLEDQRKYKQIMEK	1	3	3	1	1	14.3
25	2089	2-G0EDD0L01C1OZP	[497 - 3] (REVERSE SENSE) length=497 xy=1132_1331 region=1 run=R_2011_04_02_16_28_38_	149	21895	17	TGRANSEECVRDGSATTYLSIPPFVAAQFSTKEHFTFKYGRVEIRAKLPRANWVFPQLWLQPVNEKYGVDDYQSGQMRIAFSYVNGTKMHLFGGLIVNANSSWRWKKMCEFPNAQQLDLGNDFHVYTLIWTEEHISVAVDNEVYCNFNPNSHGRLANLNKDELEL	2	5	3	2	1	17	0.78	3	*	2-G0EDD0L01C1OZP	48.3	6e-32	gi|194865754|ref|XP_001971587.1|	GG14358 [Drosophila erecta] >gi|190653370|gb|EDV50613.1| GG14358 [Drosophila erecta]	48.3	5e-33	sp|Q9NHA8|BGBP3_DROME	Gram-negative bacteria-binding protein 3 OS=Drosophila melanogaster GN=GNBP3 PE=1 SV=2	48.3	1e-31	A8E788	A8E788_DROME SD21560p (Fragment) OS=Drosophila melanogaster GN=GNBP3 PE=2 SV=1	-	-	-	-	-	-	-	-	GO:0050896//response to stimulus	-	-
25	2089	2-G0EDD0L01CT6J5	[489 - 1] (REVERSE SENSE) length=491 xy=1046_3107 region=1 run=R_2011_04_02_16_28_38_	149	21795	17.2	KNGMVRIYPELTGNHFQQHNRPLNIKHDIGPRCTGRANSEECVRDGSATTYLSIPPFVAAQFSTKEHFTFKYGRVEIRAKLPRANWVFPQLWLQPVNEKYGVDDYQSGQMRIAFSYVNGTKMHLFGGLIVNANSSWRWEKMCEFPNAQQLDLGNDFHVYTLIW	2	5	3	2	1	17
25	2089	2-G0EDD0L01ENXNT	[494 - 3] (REVERSE SENSE) length=494 xy=1795_2967 region=1 run=R_2011_04_02_16_28_38_	149	21794	17.1	GRANSEECVRDGSATTYLSIPPFVAAQFSTKEHFTFKYGRVEIRAKLPRANWVFPQLWLQPVNEKYGVDDYQSGQMRIAFSYVNGTKMHLFGGLIVNANSSWRWKKMCEFPNAQQLDLGNDFHVYTLIWTEEHISVAVDNEVYCNFNPNSHGRLANLNKDELEL	2	5	3	2	1	17
26	1549	1-G0EDD0L01BPUWS	[13 - 423] length=424 xy=0587_1834 region=1 run=R_2011_04_02_16_28_38_	220	17575	16.8	NRFRHSPSTCCQRRRCHFHNDRPSRERATPASSAVTANSNSTPTTEKKPFVSRFLPQHSSAAASNEKKKAESESSSEEETSSEESEDEVDTKSKSTAATSSSLAAKSQVGSSALSSSGAGSSSGASSYRERLEARRN	1	5	5	1	1	16.8	0.806	2	*	1-G0EDD0L01BPUWS	-	-	-	-	-	-	-	-	-	-	-	-	-	-	-	-	-	-	-	-	-	-
26	1549	Contig130	[1 - 2088]	220	82348	3.3	TEKKPFVSRFLPQHSSAAASNEKKKAESESSSEEETSSEESEDEVDTKSKSTAATSSSLAAKSQVGSSALSSSGAGSSSGASSYRERLEARRNSRDDASSRPSSSYATPSSSGTSGYGPSSRQRTVPAPHHAHDSDDRYGSGSAASGSSYTSRFLNKSKSSAIVSQPSLSTPTASFDEDANGTGDDSDSRYGTGRSRYLAMKERRSRLARSRSSHALGNEDDDLDEPVSPTTASPSAYLASRYSGYGGTDLARSRSSHALKSRDNSPITDRSTASARSAIVTAAGSSTSAAADSKDGEALSSWARYLKNKYGNKSAKDTPSSSSSGASAAPSSSHSHGAGVGGSSSSGSSASRSHASDVSRRLSLGLPLRQANELGSSDDDGSKNGLGSPTSPTVAAAA…	1	5	5	1	1	16.8
27	3104	Contig22617	[1240 - 113] (REVERSE SENSE)	78	48802	6.9	VKPIQLITKASTQQDIMDITPGRAPFTEDEDYTPLRKPKSATNTPTHGASSLNANNANAYARTVSPSKLSPYAKEFVPRFGGSGSNSAAGAQERLERHQQQYNQQTYQQYHQQSTRPQRYSNGYQQNNHHNHNQQQYGHQITSLTASVQERLKIGNASGSSGNKNTANNYYSQNQSHQHPRHNKHHNQHHGGQGRYQRHNHSGATNSNAGNGTSSSDVETIALDYLRTVIQCLNQNPGQFDTTATRFLTIFEGMENNQYVLSNAMEDIFNESIQNPNFRYMGAKLYNLLHMLNLKKDSLFHTLLKCKLDYHQQEVMQYMKTNQQQKVRETALFLAELYMQLRGDDTRIHLIAENIVYSLKQLLSKESSDNIRCILF	0	2	2	2	2	6.9	0.815	2	*	Contig22617	78.62	1e-68	gi|195151139|ref|XP_002016505.1|	GL11609 [Drosophila persimilis] >gi|194110352|gb|EDW32395.1| GL11609 [Drosophila persimilis]	27.95	3e-09	sp|Q8VE62|PAIP1_MOUSE	Polyadenylate-binding protein-interacting protein 1 OS=Mus musculus GN=Paip1 PE=2 SV=1	78.62	5e-69	B3NP33	B3NP33_DROER GG22225 OS=Drosophila erecta GN=GG22225 PE=4 SV=1	-	-	-	-	-	-	-	K14322|1|1e-70|266|dse:Dsec_GM20012|polyadenylate-binding protein-interacting protein 1	GO:0031987//locomotion involved in locomotory behavior;GO:0002121//inter-male aggressive behavior;GO:0001964//startle response;GO:0048854//brain morphogenesis;GO:0016070//RNA metabolic process;GO:0042048//olfactory behavior	GO:0003677//DNA binding;GO:0003723//RNA binding	-
28	1805	Contig5724	[1 - 549]	180	22498	24	RWSNRVAVVTGASSGIGAATVKYLANNGMVTVGLARRVERIESLRDEVEDEARKRIHALKCDVTDEQQVVRAFAEIERSYGPIAVLVNNAGVARTSTTLLQPNNLQDIRDVIDTNILGVIICTREAFRSMKAQGGDGHVFLINSICGHRVPIFPNTKVNVYPPSKFAVTALTEVYRQEFLDQQ	0	6	2	3	1	24	0.793	2	*	Contig5724	61.11	4e-59	gi|170037029|ref|XP_001846363.1|	3-oxoacyl-[acyl-carrier-protein] reductase [Culex quinquefasciatus] >gi|167879991|gb|EDS43374.1| 3-oxoacyl-[acyl-carrier-protein] reductase [Culex quinquefasciatus]	43.09	5e-33	sp|Q71R50|DHR11_CHICK	Dehydrogenase/reductase SDR family member 11 OS=Gallus gallus GN=DHRS11 PE=2 SV=1	61.11	1e-58	B0WCC9	B0WCC9_CULQU 3-oxoacyl-[acyl-carrier-protein] reductase OS=Culex quinquefasciatus GN=CpipJ_CPIJ004599 PE=3 SV=1	all0475	108	4e-24	COG4221	Short-chain alcohol dehydrogenase of unknown specificity	R	General function prediction only ;	K11146|1|1e-17|89.0|bfo:BRAFLDRAFT_247684|dehydrogenase/reductase SDR family member 3 [EC:1.1.-.-]!K11539|2|4e-15|81.3|dre:402954|carbonyl reductase 4 [EC:1.1.1.-]	GO:0055114//oxidation-reduction process	GO:0016491//oxidoreductase activity;GO:0000166//nucleotide binding	-
29	537	Contig25148	[755 - 99] (REVERSE SENSE)	644	23417	58.4	SSATPSYPDMKYLIVLSLIAAVTAAPGLLGLGHGSYAAPALSLGHGPAISYAAPAVSYAAPSISLAPAPIVKAYSAPAVVAAPTIVKAAPAATSYSTFSQVIQHAAPAVVKVAAPAPVAVAAPAISYAAPAPAISYAAAAPAISYAAPAPAISYAAPAIKLAAPAISYAAAAPAISYAAPAIKLAAPSISYAAAAPSIVKYAAPAISYGGGLSLGHGYH	0	18	18	5	5	58.4	0.817	14	*	Contig25148	-	-	-	-	-	-	-	-	-	-	-	-	-	-	-	-	-	-	-	-	-	-
30	948	Contig15513	[608 - 3] (REVERSE SENSE)	378	23554	29.7	ELAMWSKVTLVGLVGVVALVAVTSAQNDGRYRPTPTLPYYQRPRTTRLRPTVIGDGRYRPSNDGRYRGASDGRYRGGNDGRYVHQDVPYVHDDRAGGQYEGDKDRFGPGGGGAGAFGGAGRSRAGGNALGSAGSAGNRATLPARTTTTRRPTPKTTAVTPALPKGSGTGEGGGGWRILQLFDKEEKDGYQYIYETENGILAE	0	14	5	5	2	29.7	0.781	4	*	Contig15513	58.54	5e-10	gi|125808731|ref|XP_001360852.1|	GA15599 [Drosophila pseudoobscura pseudoobscura] >gi|54636024|gb|EAL25427.1| GA15599 [Drosophila pseudoobscura pseudoobscura]	-	-	-	-	58.54	2e-09	Q290D6	Q290D6_DROPS GA15599 OS=Drosophila pseudoobscura pseudoobscura GN=GA15599 PE=4 SV=1	-	-	-	-	-	-	-	-	-	-
31	1655	1-G0EDD0L01DAON7	[465 - 16] (REVERSE SENSE) length=467 xy=1234_3029 region=1 run=R_2011_04_02_16_28_38_	202	20909	32.7	KGHTWSGYYGNPVETKRVQDSDGWLHTGDLGYFDDNHLLYVVDRKKDIIKYDGMQYWPGEIEQVINELPEVEDVCVVGVYDERHGDAAGAIVVLRQGADLTMEQVKDHVRKRLPVDYKQLHAGVIFIDRLPQNSNGKTLKREARSLFEVK	0	9	9	4	4	32.7	0.812	9	*	1-G0EDD0L01DAON7	65.75	8e-55	gi|125808759|ref|XP_001360862.1|	GA21356 [Drosophila pseudoobscura pseudoobscura] >gi|54636034|gb|EAL25437.1| GA21356 [Drosophila pseudoobscura pseudoobscura]	48.33	3e-07	sp|Q10776|FAD11_MYCTU	Putative fatty-acid--CoA ligase fadD11 OS=Mycobacterium tuberculosis GN=fadD11 PE=3 SV=1	65.75	4e-54	Q290C5	Q290C5_DROPS GA21356 OS=Drosophila pseudoobscura pseudoobscura GN=GA21356 PE=4 SV=1	BS_yhfL	103	8e-23	COG0318	Acyl-CoA synthetases (AMP-forming)/AMP-acid ligases II	IQ	Lipid transport and metabolism ; Secondary metabolites biosynthesis, transport and catabolism ;	K00666|1|6e-19|92.8|acs:100561027|fatty-acyl-CoA synthase [EC:6.2.1.-]	GO:0008152//metabolic process	GO:0016207//4-coumarate-CoA ligase activity	-
32	1725	Contig4191	[1113 - 109] (REVERSE SENSE)	190	49934	18.2	NIRGPASCVAYVAYTSPEEAEAAQEATDKIAKLKGAVLKVNIQTPNPKKLKKAEEFEERKKNFEENRDRTIYIQNLKIDTTEDQIKSHFANCGAVESVKIYTKNGYTSTCFVCFEDKSAVPSAFKLHNSILNESNIWVNQVHEHEMVKDPKRTIILRNGSNLPNIEFSKLEAIFSKCGEIEVENTCILCTKNVLAFVTFKDEKAAKKALKLNGTSAQDIDLEIEEYKAYLPKNKTTVFIQNIRPGVTEEEIRELFASTGPIENVNIISNFGTVKFADTDGFCKAFLLNESVLRGQVIFLEPYSEKKRRNHHNAPFNRKRPAGFQFKGFAKRSKLN	0	7	7	4	4	18.2	0.812	7	*	Contig4191	37.69	4e-34	gi|198452646|ref|XP_001358879.2|	GA15207 [Drosophila pseudoobscura pseudoobscura] >gi|198132014|gb|EAL28022.2| GA15207 [Drosophila pseudoobscura pseudoobscura]	30.17	3e-24	sp|P13469|MODU_DROME	DNA-binding protein modulo OS=Drosophila melanogaster GN=mod PE=1 SV=2	37.69	1e-33	Q298D3	Q298D3_DROPS GA15207 OS=Drosophila pseudoobscura pseudoobscura GN=GA15207 PE=4 SV=2	-	-	-	-	-	-	-	K11294|1|5e-35|148|dpo:Dpse_GA15207|nucleolin	GO:0042981//regulation of apoptotic process;GO:0007140//male meiosis;GO:0007276//gamete generation;GO:0006325//chromatin organization	GO:0003677//DNA binding	GO:0031981//nuclear lumen;GO:0005694//chromosome
33	1652	Contig5108	[105 - 719]	203	30585	25.4	RMGAYRYMQELYRKKQSDVMRYLLRIRVWQYRQLTKLHRSPRPTRPDKARRLGYRAKQGYVIYRIRVRRGGRKRPVPKGCTYGKPKSHGVNELKPYRGLQSIAEERVGRRLGGLRVLNSYWVAQDASYKYFEVILVDIHHNAIRRDPKISWLCKHVHKHRELRGLTSAGKSSRGIGKGYRYSQTIGGSRRAAWKRKNTLQMHRKR	0	12	12	5	5	25.4	0.782	9	*	Contig5108	95.59	1e-86	gi|195107684|ref|XP_001998438.1|	GI23964 [Drosophila mojavensis] >gi|195403268|ref|XP_002060215.1| ribosomal protein L15 [Drosophila virilis] >gi|90110534|gb|ABD90549.1| ribosomal protein large subunit 15 [Drosophila virilis] >gi|90110540|gb|ABD90552.1| ribosomal protein large subunit 15 [Drosophila virilis] >gi|193915032|gb|EDW13899.1| GI23964 [Drosophila mojavensis] >gi|194141798|gb|EDW58212.1| ribosomal protein L15 [Drosophil…	94.61	3e-87	sp|O17445|RL15_DROME	60S ribosomal protein L15 OS=Drosophila melanogaster GN=RpL15 PE=2 SV=1	95.59	4e-86	Q0ZIV1	Q0ZIV1_DROVI Ribosomal protein L15 OS=Drosophila virilis GN=RpL15 PE=2 SV=1	YMR121c	288	4e-78	COG1632	Ribosomal protein L15E	J	Translation, ribosomal structure and biogenesis ;	K02877|1|2e-87|322|dvi:Dvir_GJ22514|large subunit ribosomal protein L15e	GO:0006412//translation	GO:0003735//structural constituent of ribosome	GO:0022625//cytosolic large ribosomal subunit
34	615	1-G0EDD0L01BBSEU	[58 - 522] length=568 xy=0427_0772 region=1 run=R_2011_04_02_16_28_38_	573	22768	22.6	KKFTKKSLFSINKETIKMVIKNPNNIVVPDFLKENFFVAALEEGLRAIQVRVNEITFEWATDPGDNYCSRIYRVAVAYERLVDADKPPVQEQRSLIVKAITVTKETRFLEDVGVFLKEKLPIWMYCHGCKYFCRVRNSVPPAIMQPNPPLTLLFF	0	23	7	3	2	22.6	0.682	5	*	1-G0EDD0L01BBSEU	58.82	5e-28	gi|195471820|ref|XP_002088200.1|	GE18452 [Drosophila yakuba] >gi|194174301|gb|EDW87912.1| GE18452 [Drosophila yakuba]	-	-	-	-	58.82	9e-27	B4LQV3	B4LQV3_DROVI GJ15227 OS=Drosophila virilis GN=GJ15227 PE=4 SV=1	-	-	-	-	-	-	-	K05719|1|2e-27|121|dan:Dana_GF21041|integrin beta 1	GO:0009987//cellular process	GO:0016740//transferase activity	GO:0016020//membrane
35	252	2-G0EDD0L01CW2FC	[383 - 3] (REVERSE SENSE) length=503 xy=1079_2550 region=1 run=R_2011_04_02_16_28_38_	1254	17998	84.3	ALVLIQDAIAKGGYTGKVEIGMDVAASEFHKDGQYDLDFKNPNSDKSQWLSPEKLTNLYQEFIKEFPIVSIEDPFDQDHWDAWSTITANTQIQIVGDDLTVTNPKRIQTAVEKKACNCLLLKVNQIG	0	68	4	8	1	84.3	0.594	4	*	2-G0EDD0L01CW2FC	88.98	1e-61	gi|284159695|gb|ADB80338.1|	enolase [Uranotaenia sapphirina]	85.04	8e-60	sp|P15007|ENO_DROME	Enolase OS=Drosophila melanogaster GN=Eno PE=1 SV=2	89.76	3e-62	D3TNV2	D3TNV2_GLOMM Enolase OS=Glossina morsitans morsitans PE=2 SV=1	YGR254w	176	6e-45	COG0148	Enolase	G	Carbohydrate transport and metabolism ;	K01689|1|2e-64|243|dwi:Dwil_GK18469|enolase [EC:4.2.1.11]	GO:0006096//glycolysis	GO:0004634//phosphopyruvate hydratase activity;GO:0000287//magnesium ion binding	GO:0009986//cell surface;GO:0000015//phosphopyruvate hydratase complex
36	763	1-G0EDD0L01CY34Y	[3 - 401] length=402 xy=1102_3872 region=1 run=R_2011_04_02_16_28_38_	465	20715	55.6	DDIINDMDKKCVMRVLKDFYTFTNEHFFSKNNLTNVDDIWFKALKAHGMDQFDADEAKLLNEIGYQYADEFEKYLKSLSPAGREKEKDLVYVQETYLENKDIMDKANYGFRYVNFFNAQKPDEEFIVMRKGSV	0	22	7	6	1	55.6	0.81	7	*	1-G0EDD0L01CY34Y	-	-	-	-	-	-	-	-	-	-	-	-	-	-	-	-	-	-	-	-	-	-
37	3053	1-G0EDD0L01E3FN7	[3 - 362] length=376 xy=1972_1157 region=1 run=R_2011_04_02_16_28_38_	81	18181	8.3	GHNSSGRSRFIPFFAAGGKKTHDRIEKNGSSTSLNEFFKQALNVQQSTDQQKQQQKQTQQHQKTALNSNMNLGDIPLVDELEAKWRRNSLTEHTQHNSNINMENKNYKYKNFSHKQNQDK	0	4	4	1	1	8.3	0.532	4	*	1-G0EDD0L01E3FN7	43.02	4e-07	gi|195387578|ref|XP_002052471.1|	GJ17559 [Drosophila virilis] >gi|194148928|gb|EDW64626.1| GJ17559 [Drosophila virilis]	40.96	2e-06	sp|Q9VMA3|CUP_DROME	Protein cup OS=Drosophila melanogaster GN=cup PE=1 SV=3	43.02	2e-06	B4LRF6	B4LRF6_DROVI GJ17559 OS=Drosophila virilis GN=GJ17559 PE=4 SV=1	-	-	-	-	-	-	-	-	-	-
38	2164	Contig515	[68 - 472]	140	20236	23.7	RGFRQFKSTVLLKMASKLTTGLTGLVVASNPHHTLSALYGKILRALTKMPQDASYRKYTEKVVQNRLKAVEAHKDVTTLEKEIACGQVEELIVQAENELILARKMLGWKPWESLVKPAPQKQWNWPPAKIDEPMI	0	12	12	2	2	23.7	0.775	3	*	Contig515	74.79	7e-49	gi|24662306|ref|NP_648409.1|	CG6463 [Drosophila melanogaster] >gi|195493220|ref|XP_002094323.1| GE20262 [Drosophila yakuba] >gi|17944515|gb|AAL48146.1| RH11203p [Drosophila melanogaster] >gi|23093699|gb|AAF50138.2| CG6463 [Drosophila melanogaster] >gi|194180424|gb|EDW94035.1| GE20262 [Drosophila yakuba]	55.45	4e-29	sp|Q4R5J1|NDUA5_MACFA	NADH dehydrogenase [ubiquinone] 1 alpha subcomplex subunit 5 OS=Macaca fascicularis GN=NDUFA5 PE=3 SV=3	74.79	3e-48	B4PEG9	B4PEG9_DROYA GE20262 OS=Drosophila yakuba GN=GE20262 PE=4 SV=1	-	-	-	-	-	-	-	K03949|1|7e-50|195|dya:Dyak_GE20262|NADH dehydrogenase (ubiquinone) 1 alpha subcomplex 5 [EC:1.6.5.3 1.6.99.3]	GO:0006120//mitochondrial electron transport, NADH to ubiquinone	GO:0008137//NADH dehydrogenase (ubiquinone) activity	GO:0005747//mitochondrial respiratory chain complex I
39	1276	Contig4455	[1 - 489]	277	22438	37.4	PRCALLLNLYISRGAPGPVVKVKCSKRTGEQNFVECVRKGLESHYKDKCVGMGGIFVLKKGAAHQHVMRDFSKTPLQSEEELNEWLKFYNMPAQLNAVGTLLTNEHGLDLRLQHFHSFSKSNWGGHYHHDTTPDEAEYEAYLNVAERVVRVDRPLESHQIGRD	0	9	4	4	1	37.4	0.795	4	*	Contig4455	77.91	3e-76	gi|195490293|ref|XP_002093078.1|	GE20978 [Drosophila yakuba] >gi|194179179|gb|EDW92790.1| GE20978 [Drosophila yakuba]	51.23	7e-45	sp|Q91V76|CK054_MOUSE	Ester hydrolase C11orf54 homolog OS=Mus musculus PE=2 SV=1	77.91	1e-75	B4PCR7	B4PCR7_DROYA GE20978 OS=Drosophila yakuba GN=GE20978 PE=4 SV=1	-	-	-	-	-	-	-	K15133|1|2e-10|65.1|tgu:100227222|mediator of RNA polymerase II transcription subunit 17	-	-	GO:0005634//nucleus
40	2931	Contig3622	[1227 - 193] (REVERSE SENSE)	88	34020	4.1	ALRRRRPVNPSVSTGTTHNSYNPSAPVPDLGDGNSFSGGSSGNAGGGFGGGGSGGHSLYPTLPNSPPAGASNPYGGYQPQPGGYQPPAGGYQPGGYQPGGYQPGGYQPGGYQPGGYNPNAGGSGGYVPNAPGYGGGSEPQKPKDKEGGGFFSSFFSNPAVSQAVSGIIAGQITKSLQGGGGGGGGANGGANGGYQPSGGYQPSGGYGGGSGGSSSSSGSSGSNILGGLLGVLGGGGGGTSAGSSGSASNFLGSLLSGGGSSSGGSSGGSSASNFLGSLLSGGGGGSNANRAGGSNPISEILGSRNFGGLFSENPSSSSSSGSSGYSSSSQGPKSYPTQPPMNYYG	2	2	2	1	1	4.1	0.802	2	*	Contig3622	82	2e-06	gi|195044659|ref|XP_001991857.1|	GH12894 [Drosophila grimshawi] >gi|193901615|gb|EDW00482.1| GH12894 [Drosophila grimshawi]	-	-	-	-	82	6e-06	B4JIN5	B4JIN5_DROGR GH12894 OS=Drosophila grimshawi GN=GH12894 PE=4 SV=1	-	-	-	-	-	-	-	-	-	-
40	2931	Contig9777	[3 - 386]	88	12247	10.9	GSNILGGLLGVLGGGGGGTSAGSSGSASNFLGSLLSGGGSSSGGSSGGSSASNFLGSLLSGGGGGSSANRAGGSNPISEILGSRNFGGLFSENPSSSSSSGSSGSSGYSSSSQGPKSYPTQPPMNYYG	2	2	2	1	1	4.1
40	2931	Contig27599	[1019 - 687] (REVERSE SENSE)	88	10868	12.6	GTSAGSSGSASNFLGSLLSGGGGSSGGSSSGSSASNFLGSLLSGGGGGSSANRAGGSNPISEILGSRNFGGLFSENPSSSSSSGSSGSSGYSSSSQGPKSYPTQPPMNYYG	2	2	2	1	1	4.1
41	1103	2-G0EDD0L01AYUJO	[516 - 253] (REVERSE SENSE) length=516 xy=0279_3218 region=1 run=R_2011_04_02_16_28_38_	328	13432	53.4	KKEALHCRRAKMQIFVKTLTGKTITLEVESSDTIDNVKSKIQDKEGIPPDQQRLIFAGKQLEDGRTLSDYNIQKESTLHLVLRLRGGR	1	20	4	4	1	53.4	0.296	4	*	2-G0EDD0L01AYUJO	100	3e-10	gi|350426996|ref|XP_003494613.1|	PREDICTED: polyubiquitin-A-like, partial [Bombus impatiens]	100	7e-38	sp|P0CH07|RL402_SCHPO	Ubiquitin-60S ribosomal protein L40 OS=Schizosaccharomyces pombe (strain 972 / ATCC 24843) GN=ubi2 PE=1 SV=1	100	5e-36	E3QYB5	E3QYB5_COLGM Ubiquitin family protein OS=Colletotrichum graminicola (strain M1.001 / M2 / FGSC 10212) GN=GLRG_10962 PE=4 SV=1	YLL039c	157	5e-39	COG5272	Ubiquitin	O	Posttranslational modification, protein turnover, chaperones ;	K08770|1|4e-38|155|phu:Phum_PHUM528640|ubiquitin C	-	-
41	1103	2-G0EDD0L01CB20E	[514 - 212] (REVERSE SENSE) length=514 xy=0840_2476 region=1 run=R_2011_04_02_16_28_38_	328	15867	46.5	KKEALHCRRAKMQIFVKTLTGKTITLEVESSDTIDNVKSKIQDKEGIPPDQQRLIFAGKQLEDGRTLSDYNIQKESTLHLVLRLRGGGKKERRRSTPLQKN	1	20	4	4	1	53.4
42	1638	1-G0EDD0L01B49C7	[3 - 464] length=464 xy=0762_3609 region=1 run=R_2011_04_02_16_28_38_	204	20117	26	FGVKANSLSNPNGEFRTQGRKLFTSTLHRAYDFFIGFFFSKWVSTLRVKLFTPEFSSFLRGTISHVMASREESKATRNDLIDMLVSLKGEAVAKGEYNAHLQDVLTAQAAVFFSAGFESSSSLMQFALYELSKRPDLQERLRNEICEALVAEQG	1	11	4	4	1	26	0.691	4	*	1-G0EDD0L01B49C7	68.24	1e-27	gi|383844506|gb|AFH54179.1|	cytochrome P450, partial [Bactrocera dorsalis]	58.97	4e-46	sp|Q9V674|CP6G1_DROME	Cytochrome P450 6g1 OS=Drosophila melanogaster GN=Cyp6g1 PE=2 SV=1	61.78	4e-45	A9X929	A9X929_LUCCU CYP6G3 OS=Lucilia cuprina GN=cyp6g3 PE=3 SV=1	-	-	-	-	-	-	-	K14999|1|3e-47|187|dse:Dsec_GM21343|cytochrome P450, family 6, subfamily G, polypeptide 1 [EC:1.14.-.-]	-	GO:0046872//metal ion binding;GO:0016491//oxidoreductase activity	-
42	1638	1-G0EDD0L01CWLQ5	[1 - 468] length=468 xy=1074_1423 region=1 run=R_2011_04_02_16_28_38_	204	20460	25.6	SFWLLKANSLSNPNGEFRTQGRKLFTSTLHRAYDFFIGFFFSKWVSTLRVKLFTPEFSSFLRGTISHVMASREESKATRNDLIDMLVSLKGEAVAKGEYNAHLQDVLTAQAAVFFSAGFESSSSLMQFALYELSKRPDLQERLRNEICEALVAEQG	1	11	4	4	1	26
43	867	2-G0EDD0L01AF8KW	[2 - 280] length=392 xy=0067_3294 region=1 run=R_2011_04_02_16_28_38_	411	12740	50.5	YLPDGMTIDADGNIYVCTFTGATVFKVKPSTGEVLLEIKMPCKQITSVAFGGPNLDILYVTTSKLNDQPPPAGDTYKVTGLGVKGLPMTKVQL	2	14	4	3	1	50.5	0.832	4	*	2-G0EDD0L01AF8KW	80	2e-32	gi|195444198|ref|XP_002069758.1|	GK11687 [Drosophila willistoni] >gi|194165843|gb|EDW80744.1| GK11687 [Drosophila willistoni]	43.55	1e-08	sp|O34940|YVRE_BACSU	Uncharacterized protein yvrE OS=Bacillus subtilis (strain 168) GN=yvrE PE=3 SV=1	80	1e-31	B4NAD0	B4NAD0_DROWI GK11687 OS=Drosophila willistoni GN=GK11687 PE=4 SV=1	SSO2705	68.6	2e-12	COG3386	Gluconolactonase	G	Carbohydrate transport and metabolism ;	K01053|1|5e-19|92.8|nvi:100113493|gluconolactonase [EC:3.1.1.17]	GO:0016310//phosphorylation;GO:0006096//glycolysis	GO:0004743//pyruvate kinase activity;GO:0030955//potassium ion binding;GO:0000287//magnesium ion binding	GO:0005737//cytoplasm
43	867	2-G0EDD0L01BG782	[2 - 379] length=380 xy=0489_0628 region=1 run=R_2011_04_02_16_28_38_	411	18344	37.3	YLPDGMTIDADGNIYVCTFTGATVFKVKPSTGEVLLEIKMPCKQITSVAFGGPNLDILYVTTSKLNDQPPPAGDTYKVTGLGVKGLPMTKSTIVSAAIITRAICISPENFCIFLIKFDAKINKKKK	2	14	4	3	1	50.5
43	867	Contig4773	[3 - 263]	411	12064	54	TIDADGNIYVCTFTGATVFKVKPSTGEVLLEIKMPCKQITSVAFGGPNLDILYVTTSKLNDQPPPAGDTYKVTGLGVKGLPMTKVQL	2	14	4	3	1	50.5
